# Supplementary material for: Characterization of the mitochondrial genome of Arge bella Wei & Du sp. nov. (Hymenoptera: Argidae)
Source: PeerJ. 2018 Dec 21;6:e6131. doi: 10.7717/peerj.6131 (PMC6305119; doi:10.7717/peerj.6131)
Supplement: Supplemental Information 1 [file peerj-06-6131-s001.fas]

ATCAAACTGATTTTTATGGATCCAATAGAAATTTTTTTTGATTTTGAACTCGATCAAACTGATTTTTATAAATGAATTAAAAATAGTAAAATTTAAATTTTTAATTTAAAATAAATATTAAATAATATTTTAAAATTAAATTTAAATTATAAAGATTTTAAGTTAAAAAAAACTATTAACCTTCAAAGTTATAATTAATTATATAATAATTAAATCTTAACTAATAATATATTTATTAAATTCCATCTATATAATAAAGTGCCTGAAAAAGGATTATTTTGATAGAATAAATCATGTATTAATTTATAAATATACCTTTATTATATTTATATATATATATATATATATTATAGAAAAAGATAAGCTAATAAAGCTATTGGGTTCATACCCCACTTATAAAAGTTTCAATCTTTTTCTTTTTATTAATAATAGAATTAAACTATCTCTAAAAATTTCAAAAACTCCCATGCATCATACATCAATTAATAAAATTAATGAACAAAATAAAAAATATTAAATTAATAAATATTTATACAAACTCTTTAAATTTATCTATTATATTAACTTTAACATTATCAACATTTATAGTTATTAATTCTTCATCCTGACTAAATTCATGAATCTTTCTAGAAATAAATACATTAACATTTATTCCATTAATAATCAATAAATCTTATCAAAACAAATCTACAAACAGAATAATTAAATATTTTATTGTTCAAAGTTTTTCTTCATCTTTCTTATTCCTATCATTCATCCTAATAAATTTCTTTATAATAAATGAAAATTACCAAATAAATCCCAATATTAGTTACATCTTAAAAATTATTATTTCAACTGCTCTTTTAATTAAACTAGGAGCAGCACCATTCCACTGATGACTACCTCATATTATAATCAAATTAAACTGAAAAAGATGTTTTCTATTATTAACTTGACAAAAAATTGCCCCATTAATTATTATTTGTCAAATAAATAACAATAATATATTAATAAATGTTTGTGCTTTAATATCCATAACAATTGGAGCTTTAATAGGATTAAATCAATCTTCTATTAAACTTCTATTAACTTATTCTTCAATTAATCATATTGGATGAATTATCATTAACAGATTATTAAATAAATTTTTAATAATATTTTATTTAATAATCTATTCTCTTATAAATTTAATTATTTGTATTATAATAAACAATATAAATATCTTATATATCAACCAAATGTTTAAAAATTATAATAAAAACTTATTTAATATGATATTTTTATTAATAATATTTTTATCTTTAGGAGGATTACCCCCATTTATTGGATTTTTACCTAAAATATATACATTAATTATAACAATCAAAAATATAATATTTTTAGAATTAATTATTATACTAATTACTACACTTATTACATTAAAATTTTATATAAATTTAATAATACCAATAATAAATATATATAACTTAAAAATAAAATTTTCTAAATCAAATTTATATATAAATAAAATTTATTATAGCTTAATTATTAATATAATTATTAGATTTATTATTATAACTTTAATTAATTTTACACCTTAATAATCAATAAATAAATTTTAAAAGATTTTTATCTATAACTTTAAACTTGCAATTTAATATTATTTATTTAACTATAAAATTTTATTAATAATTAAAGAAAGATTTTAAACTTACATTAATAAATTTACAATTTATCGCCTAAATTTTCAGCCATTTAATTATTTATTTTAAAAAATCGAATAAATGATTATTATCAACAAATCATAAAGATATTGGAACATTATATTTCATTTTTGGAATATGAGCTGGAATAATAGGCCTATCATTTAGAATAATTATTCGAACTGAATTAAGTTCTGTAGGATCACTAATTAAAGATGATCAAATTTATAATATAATTGTTACATCTCATGCTTTTTTAATAATTTTTTTTATAGTTATACCTATTATAATTGGAGGATTTGGAAATTGATTAATTCCACTAATGTTAGGAGCCCCTGATATAGCATTTCCACGACTAAATAATATAAGATTTTGATTATTACCTCCATCTTTAATTATACTAACAATCAGAAGATTTGTAGACTCAGGAAGAGGAACAGGATGAACAATTTACCCCCCTTTATCTAGAAATATTGCTCATTCAGGATCTTCTGTAGACTTAACAATTTTTTCTCTTCATTTAGCTGGAATTTCTTCAATTTTAGGAGCCATTAATTTTATTTCTACAACAATTAATATAAAAACTTTAGGTATAACATTTGATAAAATACCACTATTTATTTGATCAGTAAAAATTACAGCTATTTTACTATTATTATCTTTACCAGTTCTCGCAGGAGCAATTACTATATTATTAACTGACCGTAATTTAAATACATCATTTTTCGACCCATCAGGAGGAGGAGACCCAATTTTATACCAACATTTATTTTGATTTTTTGGACATCCTGAAGTTTATATTCTTATTCTTCCTGCATTTGGAATTATTTCTCATATTATTTCTCAAGAATCTGGAAAAAAAGAAACATTTGGAACTCTTGGAATAATTTATGCTATATTAACAATTGGAATTTTAGGATTTATTGTTTGAGCTCATCATATATTTACTGTAGGAATAGATGTTGATACACGAGCTTATTTTACTGCCGCTACTATAATTATTGCTGTACCAACAGGTATTAAAATTTTTAGATGAATAGCAACTATCCATGGATCAAAAGTTATTTATACTCCAGTTGAATTATGAACTTTAGGATTTATTTTTTTATTTACTTTAGGAGGATTAACAGGAATTATTTTATCAAATTCATCAATTGATATTATTCTTCATGACACATATTATGTTGTTGCACACTTTCATTATGTTTTATCAATAGGAGCAGTATTTGGTATTATAGCAGGATTTATTAATTGATTCCCCCTATTCACAGGTTTAACATTAAATAAAAATTGATTAAAAATTCAATTTTTAATCATATTTTTAGGAGTTAATACAACCTTCTTTCCCCAACATTTTTTAGGATTAGGAGGAATACCACGACGATATTCTGATTACCCAGACTCATTTTTAATATGAAACACAATTTCTTCAATTGGATCAATTATTACATTTATAAGAATTATATATTTAATATTTATTTTATGAGAAAGACTTATTAGTTATCGACAAATCATATTTTATCAAAATATAAGAACATCTATTGAATGAAACCAAAATAAACCTCCAACACCTCATAGTTATAATCAATTACCTATCTCAATTATTTTTTAATATGGCAGATTAGTGCTATGGACTTAAACCTCATATAAAAAGATAATTCTTTTATTAAAAATGAATACATGAAATAAATATAGATTACAAGATGCAAATTCTCCTATTATAGAACAACTAACCTTTTTTCACGATCATGCAATAATAATACTTATTTTAATTACTGTAAGAATTTTATATTTCTTAATTAATATATTAATAAATAAATTTATCAATCGAAATTTAATAAACAACCAAATTATTGAAATCATTTGAACTTTAATTCCTATATTAATCCTAATTATTTTAGCTATTCCTTCAATTCATTTATTGTACTTAACAGATGAAAATAGAAATCCAATATTAACCTTAAAAATTATTGGGCATCAATGATATTGAAGATATGAATACCCTAATTTTAATAATATTGAATTTGAATCATTTATAAATAATAACAATAATACAGAAACTTTTCGATTATTAGATGTTGATAATCGAACTATCCTTCCTAATAATACACCTATTCAAATAATTATTACTTCAACAGATGTAATCCATTCATGAACAATCCCTAGTATTGGAACAAAAATTGATGCTATTCCAGGACGACTAAATCAAATTAATATTACTATTAATCGTCCCGGTTTATATTTTGGTCAATGTTCAGAAATTTGTGGAGCAAACCATAGATTTATACCAATTGTTATTGAAAGAATCACTATATCAATTTTTATTCAATGAGTACAAAATATAAAAATTTAATTTTAAATATTATATATATATAAATAAATTATTAACTTATTATTCATTAAGTGACTGAAAAGTAAGTACTGGTCTCTTAAACCAAATAATAATATATTAACAAATATTCTTAATGAAAAAGAATTAGTTAAAATTAAATAACAATAGAATGTCAAACTATAATTATTAAATTAATTTAATATTCTTTAAATAAATATTCCTCAAATATATCCTATATTATGAATAAATCTATATATTTTTTTTATATTAATACTTTTTACATTTATAATTAAATTTTTTTTTTTTTTTTTTTTTTTTTTTCATAAACCTCTACCATTTAAAAAAATTAAAATAAAAATAAATCTAATAAACATTAAATGATAATAAATCTATTTTCATCATTTGATCCATCAACAAATATTAACAATTTATCATTAAATTGAATTAGATCAATAATTGGATTATTATTTATTCCTCAAATATACTGAATTATTTTACCACGAATAATAATTTTATGAAAAATATTAAAAATTACAATTCATAATGAATTAAAAATTCTAATAAAAAATAAAAATAAAGGAACTACTTTAATTTTTTTCTCCTTATTTTCATTTATTATATTTAATAATTTTATTGGTCTATTTCCATATATTTTTACAAGATCAAGTCACCTAACTTTTACATTAACATTAGCCCTTCCTTTATGATTAAGATTTATAATATTTGGTTGAATAAAAAAAACTAATCACATATTTACTCATTTAGTACCAATAAGAACTCCCCCTATTTTAATACCATTTATAGTTATTATCGAATCAATTAGAAATTTAATTCGTTCCATAACCTTAGCTGTTCGACTTTCAGCAAATATAATTGCAGGCCATTTATTAATAACTCTATTAAGAAGAATAAGCAATATCCTAACAAATTACCTAAATATTATATTAATTATAATTCAAATTCTTCTTCTATCTCTCGAATCAGCAGTTTCAATTATTCAAGCTTATGTATTTATAGTATTATCAACTCTTTACGCAAAAGAAGTAAATTAATGAACCAAAATCATCCATTTCATATAGTTAATGTAAGTCCCTGACCTATCTTAGGAGCATTAAGAGTAATAATCACAGTTTCAGGGTCAGTAAAATTATTTTATTGCTCTAATCCATCATTATTAGTTTTAGGAATTATTAATATCTTATTAATCATAATTCAATGATGACGAGATGTAATTCGAGAAAGAACCTTTCAAGGAAACCATACAAAAATTGTATCAAATGGATTACGATGAGGAATAATTTTATTTATTATCTCTGAAATTTTTTTTTTTTTATCTTTTTTTTGAACATTTTTCCATAGATCATTATCTCCAAATATTGAAATTGGAAGATCATGACCCCCAAAAGGAATTACACCATTTAACCCTTTACACATTCCATTATTAAATACAATTATTTTATTAACTTCAGGAATATCAATTACATGATGTCATCATAGATTAATAAATAATAAAACAAACCAATCAATTTTAAGAATAAAAATAACAATTATTTTAGGAATTCTATTTACTATACTCCAAATATATGAATATAAAGAAGCCCCATTTTCTATAGCTGATTCAATCTATGGATCAACATTTTTTTTAACAACTGGATTTCATGGTCTTCATGTAATAATTGGAACTATATTCTTAATAATTAATCTATTACGTATATTAAATCTTCAATTCTCAAAATTCCACCATTTTGGATTTGAAGCAGCTGCATGATATTGACACTTTGTTGACGTAATTTGATTATTTTTATTTATTTCAATTTATTGATGAGGAAATTAATTATATAATATAAAAAGTATATTTGACTTCCAATCAAAATGTCTAAATGAATTTAGTTTAATTAATAAAATTAATAAATCTAATAATCTTAATAATTTTCATTTTATCGATTATATTCATAATTATTGGATCATTCTTTTCAAAAAAATCCTTTTACGAACGAGAAAAAAATTCACCCTTCGAATGTGGATTTGATCCTAAGGGATCCCCTCGATTACCTTTTTCTATTCAATTTTTTTTAATTGCAGTAATTTTCATTATTTTTGATGTAGAAATTACCTTATTATTACCATTAATCAAATTAATAAAAATTAATGAACCTAATACATTCATAATAATTATATTATTTTTCATAATTATTTTAATCTTTGGATTAATTTATGAATGAAATTATGGAGCATTAAATTGAATAAATTAAATTAAATTTTAATAAAGGATTATAGTTTAAAAAAAACACTTGAATTGCAATCAAAAAATATTAATTTATAATTTATCTTAAAAATTGAAACAAATTATTGTTTTCAGTTTCGACCTGAAATTTTGGAGATTTCCTCCCTTTTTTATAAATATATTAAACTTCAAAAAAAATTAATTAAAGCCAAAAAAGAGGCATTTCATTGTTAATGAAATAATTGAAAATCATATAAATATTCTAATTAAAGAAATATTAATAAATTAAGCTGCTAACTTAAATTTTTAACGATTAATTTTCGTTTATATTTCTAACTTATTTAGTTTAAAAAAAAAACATTACACTTTCATTGTAAAAATAAAAATTATTTTTAATAAATATTTAAAAATCTTTTAGATTATCTTCTCAGCTTCAATGAAAAACTTTAAATTTTAAGCTATTTAAATATTAATTAAATTATTATAAAAAATAAAATAAAATAAATAATTAAAAACATAAATAAATAAATTATAATTCTATTATAATTTATTCATTCACTAATCTTAGAATAATTCCTTAAACTAAAAAATATTCCTTGACCTCCTAAATATTCTCTTCAACCTAAATCATTTTTTAAAAAATATTTTCTTATTAACAAAGGATACTTTACTATTCCAAAAGTTGATAAAATAGGTATAAATCATATTAAAGAAAAAAAAAAAATTATAAAATATCTAAAACAAAAATTTACTAAATATAAATAGTAACCAAATAAAGACCCTAAAAAAATTAAAATTAAAGGAAAAATTTTTAAAATTTTTGGTAAACAAATCATTTGTGGAACGTAAAAAATTAACCAAATTAAACATCTTCCCCCTAAAATCGTTAAAATAAATAAATTCATTATTCTAAAAATTATAACATAATCTTCTTTAAATAAAAAATTTAAAGAAGTTAAATTAAACTCATTTAATATTAAAAAAAAAATTAACCGAAAAGTATATCTTACTGTTAAAAATGAAGAAAAAATAAAAAAAATAAAAATTACTAAATTTAACTCCCCTATTAAATATATTTCTAAAATTATATCTTTAGAATAAAATCCTGCTAAAAAGGGATATCCACAAAGTGATAAATTAGAAAAATTAAAAAATACTATAGTTAAAGGTAATTGCTTAATTAAAGCTCCTATAAATCGAATATCCTGAATATTTTTTAAATTATGAATTATAAGACCAGCACATATAAATAATAAAGCTTTAAATATAGCATGAGTTAATATATGAAAATAAGCTAATATATTCAATCCTAAACCTAATGTTATAATTATTAATCCTAACTGTCTTAAAGTTGATAAAGCAATAATTTTTTTTAAATCATACTCAAAATTTGCTGCAATACCAGATATAAATATTGTCAATCCTGAAATTAATAAAATATAATTTAAAAAATTATCTACAAATAAATTTCTAAACCGAATTAATAAATATACTCCTGCTGTTACTAATGTAGAAGAATGAACTAAAGCAGAAACAGGAGTTGGCGCTGCCATTGCAGCAGGTAATCATGAAGAAAAAGGAATTTGAGCACTCTTAGTAATTGAAGCAATAAAAATTATTAATATAATAAATTTTATTTCTAAACAATTTTTAAAAAAATCTAAATAAAATAAATATCTTCAACTACCAAAATTAAATATTCAAGCAATAGATATTAATAAAAATACATCTCCAACCCGATTTGATAAAACCGTAATTATACCTGAATTAAAAGATTTAATATTTTGATAATAAATAACTAAACAATAAGAAACTAAACCTAATCCATCTCATCCTAATAAAATTCTAATTAAATTTGGACTAATAATTAATAAAATTATAGATAAAATAAATAACAAAATTAATAAAATAAATCGATTTAAAAATAAATCTTCTATCATATAACTTTTTCTATATAAAATTACAGAAGAAGAAATAAATATTACTAAACTTATAAATATTAATGATATTCAATCTAATAAAATTGTTATAGAAATTATTGATGAATCTATAATAATTAAATTATACTCAATAAAATAAATATAATCAATATTTAAAAAATATAAACCCAAAATAAATAAAAAAATTCCAATAAAATACAATAAAATAAATATTAATAAACAAATATTTAAAAATGATCTCAATATAATAACCTAATATATATATATATAAATTTTATATCTTTGATATCACAAATCAAAATTTTTATTAAACTAATTAAGTATAAATAAATAAATAAATCAACTCTAATAATTAATAAATTTAATGGTAACCAATGTAATATTAATAATAAAAATTCTCGTAAATATCCCACAGAAAAACAACTCAAAGTCTTTAAAAATTTACCATGCTGTGAATAAGAATATAAATATAATGTATATAAAGCTCTAAAAAAACATAAAAAAATCAATATTATTATAACAAAATAATTTCATACTACTATTCTATTAATTAAAATAATTTCTCTTAATAAATTTAATGAAGGAGGAGCTGATATATTAGAAGAACATAATAAAAATCATCATAATGATATTGAAGGTAAAAAATTTATTAATCCTTTATTTAATAATAATCTTCGTCTTCCTAATCGTTCATATATAATATTTGTTAAACAAAATATTCCTGAAGAACATAATCCATGAGCAATTATTATTAAATAAGCTCCATTAAATCCTATCTTAAATAATGTTATTAATCCCCCCAAAACTATACCTATATGAGCCACAGAAGAATAAGCAACTAAAGACTTTATATCAAATTGAATTAAACAAATCAAACTAATTAATACTCCCCCTAACAAACTCAATCTTAAAATAAAATAATTAAACTTTATCCCTAAATTCATAATTAACAAATAAATTCGTAATAATCCATACCCCCCTAATTTTAATATAATTCCAGCTAAAATTATTGATCCAGAAATAGGAGCCTCAACATGAGCCTTAGGTAATCATAAATGAACTAAAAATATTGGCATTTTTACTAAAAAAGCAAAAATTATACAAATATAAAAATAAAAATAATCTAATTTTAATTCAAATCTAAAAAAATAAAAAATTATTAAACTTATTATTTTATTATAAATATAAAAAATTATCAATAATAAAGGTAATGAAGCAAATAAAGTATAAAATAATAAATATAAACCTGCCTGTAATCGTTCAGACTGATACCCTCATCCTAAAATTAATAATAAAACAGGAATTAAACTTGATTCAAAAAATAAATAAAACAAAAATAAATTTATTCTTGTAAAAGTTAAAAATAATATTATAAATAAAAATATAATAATAAAAATAAAATATTTTAAATTATAATTAACTCGTCTAACTGATTCTCTTGCTATAAATATTAATGAACAAATTCATAAAGTTAATAAAATTAAACCATAAGAAATAAAATCACATCCCAAAAAATATGATAAATTCATAAATATAATTCTATTTCTATAAAATAATAAATATATAAATCCCCCTAAAAATAATATAAACTGAAAAAATCATATATCTAAAAATAAAATTAAAGGAATCAAAAATAAAAAAAATATAAAAACTTTTAACATAATATTCTATAAGATTGATAATTATCATTTCCATGAGCTCGCACTATTATAACTAATAAAGAGATTCCTAAAGCTCTTTCACAAACTGTTATTACTAAAAAAAATAAAGCAAAATAACACTCTAATGAAAATCATATTAAAAAAAATATTATAAAAGAATACAATGAAATAACAATAAATTCTAAACTTAATAAAGTTAATAATAAATTATTATGATTATTACAAAAATTATAAAATCCACAAAAAAATATATAAATAATAAAAAGAATTAATAAAAAATTTTTTCAAATTAGTTTTAATAGTTTAAAATAAAACCTTGGTCTTGTAAATCAATAATAAGAAAATATCTTTTAAAACTTCAGAAAAAGAACAAATAAATTCTTTCTTTAATCTCCAAAATTAAAATTTTTATAAACTATTTTCTGTATAAAATATATTTTAGCCATTTTATTAATAACCTTAAATTTTACCTTTTGTTTATTTCAACATCCTATAACATTAAGAATTAATCTATTATTACAAACCTGTATTATAACATTATTAATGGGATCAATAAATAAAACATTTTGATTTTCTTACATTATATTTTTAATTATAGTTGGAGCACTACTTATCCTATTTATATACATAACAAGATTAACCCCCAACAAAAAATTTAAATTTAATTATAATTTACTTATAATAATATTTTTTTTCTTAACTACAATATCATTATTATATTTTAAAACTGACACAATACCCATACTATTAAAATCTTTAACAGAAGAATCAATTTTATTTATAAATGAATGTAATAACAACAATATTAATAAAGAATCCTTCATAATAAACTGAATATATAATGATTCAGAAAAATTTTTAACCTTTATTTTAATTATTTACCTTCTTTTCGTATTATTTATTATTGTAAAAATTATTGATATTAAAAAAGGAATAATACGCAAAACAATAAATTAATGAATAAACCTCTTCGACTCACAAATAATATAATTAAAATTATTAACAATTCAATTATTAATCTCCCCACTCCTTCAAATATCTCAATTATATGAAATTTTGGTTCATTAATTGGAATATGCTTAATTATTCAAATCTTAACTGGTATTTTTTTAGCTATACATTATTCAAATAATATTGAAATTGCATTTTCAAGAATTATTCATATTTGTCGAGAAGTAAATTATGGATGAATCATACGAAATATTCACGCAAATGGTGCTTCAATATTTTTTATTTGTATTTTCTTTCATGTAGGACGAGGAATCTATTATAATTCATTTAAATTTTTACAAACATGAATAATTGGAGTAATTTTACTACTAATTACAATAGCAACAGCTTTTCTTGGATATGTTTTACCTTGAGGACAAATATCATTTTGAGGAGCTACTGTAATTACAAATTTATTTTCTGCTATTCCTTACTTAGGAGAAAATCTAGTTCAATGATTATGAGGAGGATTCTCAGTTAATAATGCAACATTAACTCGATTTTTCACATTTCATTTTATTTTACCATTTATTATTATTGCACTTTCAATAATTCACTTAATATTTCTCCATCAAACTGGTTCAAGAAACCCTATAGGATTTAATGCAAATTACGATAAAATCCCATTTCACCCATTTTTTACCTTTAAAGATATAATAGGATTTATTTTAATATTAATATTATTAAATTTATTAATTATTATAAATCCTAATATATTAGGAGATCCTGATAATTTCACTCCAGCTAATCCTATAAATACACCCCCACATATCAAACCAGAATGATATTTTCTATTTGCATACGCTATTCTTCGATCAATTCCTAATAAATTAGGAGGAGTAATAGCATTATTTATATCAATTATTATATTAATATTTTTACCAATTTATCAACCAAATAAATTTAAAGGATTTATATTTTATCCTATTAATCAAATTATATTTTGAATATTTATTTCAATTATAATTTTATTAACATGAATCGGAGCCAGACCAGTAGAAACCCCCTATATTTTAATTGGGATAATTCTAACAATTTTATACTTCTTTTATTATCTAATTAACCCAATACTAATAAATATTTGAGATAAATTAATTTAAAAATTAGTCAATGAACTTGAAAATAAGTTTATGTTTTGAAAACATATCATAAAAGTAAAATCTTTTATTGACTTTTATCCTTATTTAAACTAAAATTAATAAATATATATAATATTTAATACCAAATGAATAAACCAAAAAATTAATTAAAAATAATAAAAATATCTTTCATATCAAATATATTAATTTATCATAACGAAATCGAGGAAAAGAACTACGAACTAAAATAAATAAAAAAGATACAAAAGTCAATTTTAAATAAAAAAAAAATCTAAAAATATCTCCCCCTAAAAATATTAAACAAAACATCATTCTTATTAACAAAATTCTTGAATACTCTGCCATAAAAATTAATGCAAATCCTCCTCTTCTATATTCAATATTAAATCCAGAAACTAATTCTGATTCTCCTTCTGCAAAATCAAATGGAGATCGATTAGTCTCAGATAATATAATTCTAAATCATATTATACTTAAAGGAAAAAATATAAAAATAAATCAAATATATTTTTGAAAACAATAAAAATCTATGAAATTTAACCCCTCAATAAAAACTATTAACGATATCAACAAAATTAATATACAAACTTCATAAGAAATTGTCTGAGCAACAGCTCGCAATCCACCTAATAAAGAAAATTTAGAATTTGAAGACCATCCAGCAATTATAATTCTATAAACCCCTAAACTTAAAAAACTCAAAAAAAATAATATACCTAAACTTATAGAATATAATATAGTAACATAAGGAATAATTATTCAACAAACTAAAACTAAAAATAAATTAAAAATTGGAGAAAAATAATAAAATAAAAAATTTGATACTGTAGGATAAATTTGTTCTTTAGAAAATAATTTTACAGCATCAGAAAAAGGCTGCATAATCCCTAAAATACTTAATTTATTAGGACCTTTTCGTACTTGAATATACCCTAAAATCTTACGCTCTAATAAAGTTAAAAATGATACACCAACTAAAATTATTAAAATTAATAAAAATCTTCTAAAAATCAAAACATATAAATCTTTTATAAAAATTACTATTTATATAATTTAAACTATATATTAATAAATTCTAAATTTACCTCACTTTTCTGACAAAATAGTTAATTAATTATTAATATTCAATTTAATAAAAATTATTTTTAATACTAATTCCTTTCGTACTATAATATTAATTTTAATTAAGGATAGAAACCAACCTGGCTTACACCGGTTTGAACTCAGATCATGTAAAATTTTAAAAGTCGAACAGACTTATAATTTAAGCTTCTACACCTAAAATTAATTTTAATCCAACATCGAGGTCGCAATCTTTTTTATTAATATGAACTCTAAAAAAAAATAACGCTGTTATCCCTAAGGTAACTTAATCTAATAATCTAAAAATTAAGATCAAAAAAATCATAAATCAATGTAAAAAAATTAAAAAAGTTTAATAAATTTTCCTATCGCCCCAATAAAATAATTTTAAATCAATAAATTAAAATTAAAATTTATTAATAACATATTATAAAGCTCTATAGGGTCTTCTCGTCCTATAATAAAATTTAAGCTTTTTAACTCAAAAATTAAATTTAAATTTTAATCTAAATGAGACAGAATTTACCTCGTCCAATCATTCATTCCAGCCTTCATTAAAAAGACTAATTATTATGCTACCTTTGCACAGTCAATATACTGCGGCTATTTAACAAAAATTCATTGAGCAGATTAGACTTTAAATTATATTCAAAAAGACATGTTTTTGATAAACAGGCGAGTAAATAATATTTGCCTAATTCCTTATATAAATATTTCAATTTAAAAAATCTATAAAATAAAATTCTACTAATTTCATCATTATTTCAATTAAATCTTATTAATTAATTCATTTTAATAAAAAAATTAAATATTTTAAAATTATATATATATATATATTAAATATAAAATTATAACATTTTTTAAATATAAACTAATTCTAAGCCTATAAAATATTATATATATATATATTAAAATTATAAAATTCTATTTTAAAGCTTATCCCCTAAAATATTTAAATTAAATCCCTCATATTATATATATATATATATATATATTATCATTATATAATAATATAATAATTTAATTTTTAAATTAAATTTATTTATTAAAAAACTAGATATATTTAAAAACGATTAACATATCATTACTAATTAATTATTTTTAATAATTATGTAACATTAACTAATTCATAATTAATTAAATCTTTTAAATTCGAGAATTATATTATTAAATATAATTAATTTAATAAACCCTGATACACAAGGTACAATAAATTAAATTTACTTTTTTAAAAATTAATTTTCAAATTATTTCAATAATCTTTTTCAATACAAATAAACTATAATATAATAAAATCTTATCTTTAAAAAATACAAAAACTATAAATCTATAAAATTAATTTTATTAAAATAAATATATATATATATATATATATATATATAAATTGACAAATAAATATAATAAATTTAAAATATCAAATTAAATCGATTTGCACGAATTTTATATTTAATGTAAATAAATAAATTTCTAAAATTAATTTGAAACTTTCTAGAAACACTTTCCAGTACCTCTACTTTGTTACGACTTATCTCATTTTAAAAATGAGAGCGACGGGCAATATGTACATATTTTAGATCTAAATTCAAAAAAATTTTATATTCATTTTTACTATTAAGTTCACCTTCAATTAACTTTTTCAAATTAATATCCATATAAATAAATCTTTATTGTAACTCATCACAACTTCTATATAAACTACACTTTGACCTGAAATAAATCTTAAATAAATAAAATTATGAAAATTTAAAATTCTTTAAAAATTTTCTGATAACGGAAATACATAAATTTTTAATAAAAGTAAGGTTTCTCGTGGAATATCGTTTACTAGACAAATTCCCCTAATTAGATAAAATACCGCCAAATTTTTTGAATTTAAAGACCTTAACTAATAATCCTCTATCATAATTTATATAAAAAAATTATATAATTTTAATTTTATAATTAAATAATAGGGTATCTAATCCTAGTTTATTTTTAAAATTTATCAAACTTTAATAAAATTAAATAATTAAATTAAAAATTCAAATTTCACTTAAAAATATCTTTATTTAATTAATATATATATATATATAATATATATATATACATTATTAATAAAATAATAATAATATTTAATTAAATAAATTGTATAACCGCAAATGCTGGCACAACTTTATTTTATTTTAATTATAAATTTCTAAATCTAAAATTATTTAATATTCAAAATTAATTACTGCGAATAAAATAAAATCTTAATTTTTTAAATTTAAATTTAAATCACATAAATTTACATATAATATAAATAATAAATTAAATAATTTAAGCCAAAATCAAACTTTTATATAAATTTAATAAAGATATATTTATTCTATCAAACTTATTTAATTAAATATTAANTTATAATTTTATTTAGTAAAATTCTAAAATATATTTTCCATAAATAAATTTAGTTTAAAATTCAATTATTCTTAATTAATTAAAAATATCCCTCAACATTAAATTTAAACTAACAATAATTTTATTTACTTAATTCAAAATCAAACTTTTATATAAATTTAATAAAGATATATTTATTCTATCAAACTTATTTAATTAAATATTAA
