# Supplementary material for: Characterization of the mitochondrial genome of Arge bella Wei & Du sp. nov. (Hymenoptera: Argidae)
Source: PeerJ. 2018 Dec 21;6:e6131. doi: 10.7717/peerj.6131 (PMC6305119; doi:10.7717/peerj.6131)
Supplement: Supplemental Information 2 [file peerj-06-6131-s002.fas]

>AY787816_Perga_condei 
ATGATAATAAACTTATTTTCTTCATTCGACCCCATTACTTTTTCAAGAAGATTTTCATTTAATTGACTAAGAATAATATTAGGACTAATTATTCTACCCCAGATATATTGAACTATTTCTAATCGCTCATTAATTTTTTGAAAATTAATCTCTAAATTAATTTTTAATGAATTAAAAGTTTTAGTAAAT---------AATAAAAGAAGATTATTAATATTCTTTTCACTTTTCCTTTTTATTATATTTAATAATTTTTTAGGATTATTCCCATATATTTTTACTAGAACTAGACATCTATCAGTAACACTAACATTAGCCTTACCTTTATGAATAAGATTCATACTATTTGGATGAATTAATAAAACTAATCATATATTCACCCACCTAGTTCCTCAAAATACTCCATCAATTCTTATACCTTTTATAGTATTAATTGAAACAATTAGAAATATTATTCGGGCAATTACACTTTCAGTTCGACTCAGAGCAAATATAATTGCAGGACATTTACTAATAACCCTACTTAGAGGATTAAGAAATTATTTGGACTATTCATTAATT---ATCTTAATTATA---ATCCAAATACTATTAATTACATTAGAATCAGCTGTTTCAATTATTCAAGGATATGTATTTATAATTTTAAGAACTTTATATTCTAGAGAA---GTAAAT---------------------ATCCCACAAATATTTCCTAGATACTGATTATTTATTTTTATTTTTGTTATTTTAGTATTTACCTTATTTATTATTTCTTCCTATTTCAACTATATAACAAATTTCTATATTAAAAATAACAATAATAATAATATAATAACAAATAAAAAT------------------AATAAGTATAATACAAAATGAATTCTA------------CCGATTAAATGATTATATTCAACTAATCACAAAGATATTGGAACTTTATATTTTATTTTTGGAATTTGATCAGGAATAATTGGATTATCATTCAGAATAATTATTCGAACAGAAATAATAACAACAGGATCTTTTATTGGAGATGATCAAATCTATAATGTAATTGTCACATCTCATGCATTTTTAATAATTTTTTTTATAGTTATACCTATTATAATAGGAGGATTTGGAAATTGATTATTACCTTTAATATTAGGAGCTCCTGATATGGCATTTCCTCGACTTAATAATTTAAGATTTTGACTACTACCCCCCTCATTAATCCTACTAACATTTAGTAGATTTATTAACTCAGGATCTGGAACAGGATGAACTGTCTATCCTCCCCTTTCAAGTAATATTGCCCATGCTGGAACTTCTGTTGATATAACTATTTTTTCATTACATATAGCAGGAATTTCATCAATTCTAGGAGCTATTAATTTTGTATCAACTATAATTAATATACGAGCATCAGAAATAAGACTAGATAAAATACCTTTATTTATTTGAGCTATTACTATTACCGCTATTTTATTAATTATCTCTTTACCAGTTTTAGCAGGAGCTATCACTATATTACTTACAGATCGAAACTTAAATACATCATTTTTTGACCCATCAGGAGGAGGAGATCCAATTTTATACCAACACTTATTTTGATTCTTTGGACATCCAGAAGTATATATTTTAATTTTACCTGCTTTTGGTATTATCTCTCATACAATCTCTCAAGAATCTGGTAAAAAAGAAACTTTCGGAACTTTAGGAATAATTTATGCAATATCAGCCATTGGCCTACTTGGATTTATTGTATGAGCTCATCATATATTTACTGTAGGAATAGATGTAGATACTCCAGCTTATTTTACTGCTGCAACAATAATTATTGCTGTACCCACAGGAATTAAAATTTTTAGATGACTTGCAACAATTCACGGATCAAAAATCTCCTACACTCCTAATATAATATGAACCCTAGGATTTGTTTTTTTATTCACTATAGGAGGATTAACTGGAATTATACTCTCTAACTCATCAATTGATATCATTATACACGATACATATTATGTTGTAGCACATTTTCATTATGTTTTATCTATAGGAGCAGTATTTGGAATTATAGCAGGATTCATTAATTGATATCCTCTATTTACCGGATTAACCATAAACAAAACATGATTAAAAACTCAATTTTTAATTATATTTATTGGTGTAAATATAACATTTTTTCCTCAACATTTCTTAGGATTAAATGGGATACCTCGACGATACTCAGATTTTCCAGACTCAATACTTATATGAAATTCAGTATCATCATTAGGATCAATTATCTCATTCTTTAGTATTTTATATCTAATATTTATTTTATGAGAAAGATTATCTAGCCAACGTCAAGTAATTTTTTTTCCTAATATAAATACTGCAATTGAATGAAATCAAAAATACCCCCCAAATAATCATAGATATGACGAAACACCTATAGTAACTATT---------------ATTAATACATGAACAAAATTTGGATGACAAGACGCAAGATCTCCTATTATAGAACAACTAACATTTTTTCATGATCATGCTATAACAATAATTATTCTTATTACATCATCAATTATATATTTAATATCATATATAATAATTAATAAATTTACAAACCGTAACCTACTTAACCAACAAAATATAGAAATTATTTGAACAATTATTCCAATAATAATCTTAATTATCCTAGCCATTCCCTCAATTCATATTTTATACTTAACTGATGAAATTAATAATCCAGTACTAACTATAAAAGCAATTGGACATCAATGATATTGAAGATATGAATACACAAATTTCAAAAGT------ATTGAATTCGACTCTTTTATAAGAAACAACACTGAT---AAAATAAATAACTTCCGATTACTTGATGTTGATACACGATCAGTATTACCAACAAGAACACAAATTCGATTATTAGTATCATCAACAGATGTAATTCATTCATGAACTATCCCAAGACTAGGAACAAAAATTGATGCTGTACCAGGACGACTTAATCAAGTAAGATTATTTATTAAACGACCAGGAGTATATTTTGGACAATGTTCAGAAATTTGCGGAGCAAATCACAGATTTATACCAATTGTAGTAGAATCTGTTTTCATAAAATTTTTCTTAAAATGAACAAATATAAAT---------------------------------------ATGAATAAAAATCACCCATTTCATTTAGTCAATGAAAGACCTTGACCCATCCTCAGAGCAATTAGAGTTATAATTATATTATTAGGATCTATTAAATGATTTTCAATAAATAACCCCAATATACTTATATTAGGTATAATTACTACAATTTTAATCATAATTCAATGATGACGAGATGTAATTCGAGAAAGAACATTTCAAGGATTACATACTATAAAAGTATCTATAGGATTACGATGAGGAATAATCCTATTTATTCTCTCTGAAGTA------------TTTTTTTTTGTATCATTTTTTTGAGCTTTTTTTCATAACTCACTTTCACCCGCAATCGAAATCGGAGGAATTTGACCCCCCAAAGGAATTACCCCATTCAACCCATTTCACGTACCATTATTAAATACTATCATTTTATTATCGTCAGGACTAACTATTACATGATGCCATCACAGAATCATAAATAATATAAAAAATGAAGCAATTAATAGAATAAAAATAACTATTACTTTAGGAATTTTATTTTCTATTCTTCAAGGATACGAATATATTGAGGCCCCATTTACTATCGCAGATTCAATTTATGGGTCAACATTCTTCCTAACTACAGGATTCCACGGACTTCACGTTCTTATTGGAACAACCTTTTTAATTGTAAACTTCTTTCGAATAAAAAATGATCATTTTTCTACTAACCATCATTTTGGATTTGAAGCAGCTGCATGATACTGACACTTTGTAGACGTAGTATGATTATTTTTATATATCTCTATTTATTGATGAGGTAAT------------ATAATGAATCAACCCATTCGATTAAAACATCCATTAATTAAAATTTTCAACAACTCTTTAATTGATCTTCCAACACCTAGAAATATTAATTTATTATGAAACTTTGGATCTTTATTAGGATTATGTTTATTAATTCAAATCATTACAGGATTATTCTTAGCTATACATTACTCAAATAATATTAATTTAGCATTTTCTAGAGTTATCCATATCTGTCGAGAAGTTAATAGGGGATGAATAATACGTACTCTTCACAGAAATGGAGCATCAATATTCTTCATTTGTTTATATATTCACACAGGACGAGGTATATATCACGGATCATATAAATTAAAAGAAACTTGATCTATTGGAGTTATTATAATAATTATAATCATAGCTACAGCTTTTCTAGGATATGTTCTTCCTTGGGGACAAATATCATTCTGAGGTGCAACCGTTATTACCAATCTACTATCAGCTATCCCCTATTTAGGAGATTATCTTGTACAATGATTATGAGGAGGATTTTCTATTAATAATGCCACCCTAACACGATTTTTTACATTACACTTTGTAATACCATTTATTATCTTAGCACTTGTAATTATCCACCTCTTATTTCTACACATTACAGGATCTAGAAACCCAATGGGAACAAATAGAAATTTAGATAAAGTACCTTTTCACCCATATTTTTCAATCAAAGATATTGTAGGATTTATATTTTTATTAATATTTCTTTCATTATTAATTCTAATTAGACCAAATATACTTGGTGATCCTGATAATTTTATACCAGCTAACCCTATAAATACCCCCCCTCATATTAAACCAGAATGATATTTTCTATTGGCTTATGCAATCCTACGATCAATTCCAAATAAATTAGGAGGAGTAATCGCTCTATTCCTTTCAATTTTAATTTTAATTATATTACCATTTTACAAAATAAAC---TTCAAAAGAATAAATTTTTACCCTCTAAATCAAATATTATTCTGACTATTTATATCTAATATAATTATCCTAACTTGAATTGGAGGAAGAGCCGCAGAAGATCCATATATTATTATTGGACAATTTATAACTATCTTCTATTTCTCATTCTATATAATAAACTGAATAATTATAAAAATCTGAGATAAACTAATTAAA------------------------------ATTGAGTTGATATTGACT---ATTTTAGCAAGTATCTTATTATTATTAATAGTTATAATTGGAGTTTCTTTTTTAACTTTAATAGAGCGAAAGGTACTAGGTTATATTCATTTACGTAAGGGCCCCAATAAGGTCGGGTTAATGGGTATTTTTCAGCCTTTTTCGGATGCTATTAAGTTATTTTCTAAGGAGCAGATTTTTCCTACTATTTCTAATTATTTATCTTATTATTTTTCTCCTGTATTTAGATTATTTCTTATTTTATTTTGTTGGATGGTAATACCTTATTTTACTAATTTATATTCATTTAATTTAGGTATTATATTTATTTTATGTTGTTTAAGTTTAGGTGTTTATAGAATTATAATTGGGGGTTGATCTTCAAATTCTAAATATTCTTTATTAGGTGGTATTCGATCTGTTGCTCAAACAATTTCTTATGAGGTTTGTTTAATAATTTTATTGTTAAGTATAGTAGTTTTTATTGAGGGGTTTAATTTATTGAATTTTTATGTTTATCAATCTGGAATTTGATTTATTTTTTTATTTTTTCCATTAAGATTGATATGAGGGATTATTATATTGGTTGAAACTAATCGAGCTCCCTTTGATTTTTCTGAGGGTGAGTCTGAGTTAGTATCAGGATTTAATGTTGAGTATAGAGCTGGTGGGTTTGCTTTAATTTTTTTAGCAGAATATTCTAGTTTTTTATTTATAAGAATATTATTTTCTTTGATATTTTTAGGGGGGGATATTATGAGTATTATATTTTATTTAAAAATTACTTTAATTTCTTTTATATTTATTTTAGTTCGGGGGTCATATCCTCGATATCGGTATGATAAGTTAATGTATATAATATGAAAAATTTTTTTATCTTTATCTTTAAATTTTTTAATGTTGTATTTTGGTTTGAAAATATTTTTTTATATTGTTATAATT---????????????????????????????????????????????????????????????????????????????????????????????????????????????????????????????????????????????????????????????????????????????????????????????????????????????????????????????????????????????????????????????????????????????????????????????????????????????????????????????????????????????????????????????????????????????????????????????????????????????????????????????????????????????????????????????????????????????????????????????????????????????????????????????????????????????????????????????????????????????????????????????????????????????????????????????????????????????????????????????????????????????????????????????????????????????????????????????????????????????????????????????????????????????????????????????????????????????????????????????????????????????????????????????????????????????????????????????????????????????????????????????????????????????????????????????????????????????????????????????????????????????????????????????????????????????????????????????????????????????????????????????????????????????????????????????????????????????????????????????????????????????????????????????????????????????????????????---ATAATTTTAATCATATATATATCTATATTAACTCTATTTATCTCACTTTTAATTATAATACTAGCATCTTTAATTTCTAAAAAATCATTTTATGATCGAGAAAAAAGGTCCCCATTTGAATGTGGTTTTGACCCCAAAACCCATGCTCGACTACCATTTTCGATTCACTTCTTTCTAATTGCTTTAATTTTTGTTATTTTTGATGTTGAAATTACTTTAATTTTACCTATAATTAAATCTATATATATATCT---AATATTTTTACATGATCAAAT---TCAGTTATATTATTTTTAACAATTCTTTTACTAGGTTTATATTATGAATGAAATTACGGAGCATTAAATTGATTTAATATTGATTTA------TTATTGTTTTTAATTCATTTAGTTGTTTTTATATTTTTTATGGGGTTACTTGTTTTTTGTTTTAATATAAAGCATTTATTAATTATTTTAATGAGATTAGAATTTATGGTTCTTTCTTTATTTTTTATAATATTTATCTATTTGATATTAAATTCTTTAGAGACG---TTTATTTTATTATATTTTTTGATTATAAGTGTTTCTGAGTGTGTTTTAGGGTTTATCTTTAATAGTTGGATTGTTCGAGTTAATGGGAGTGAGTCTGTTAAATCATTTAGGGTAATT------------ATGTTAAAATTAATTTTTTATATATTTTTTATGATTCCTTTATGTTTTAATAAGAAGAATTAT---------------------TGGTTATTGCAAAATTTTATTTTTTTATTGTCATTTATTGTTATTATTTTTTTTGAAATAATAAATGATATT------------TGGGTTAGGATTAGTTAT------TTTTTAGGGGTTGATTATATTTCTCTTGGTTTAATTTTATTATCATGTTGAATTAGTTCTTTAATATTTATGGCTAGTAGTTCTTTATATAATAAAAATTTTATGTTAAATTATTTTAGTATTTTAGTTTTATTTTTATTA---ATTTTTTTGATTGTTACTTTTAGTAGAATGAATTTATTTTTATTTTATTTTTTTTTTGAGTCAAGTTTAATTCCAGTTTTGTTATTAATTATAGGATGGGGGTATCAATCTGATCGAATACAGGCTGGTTTGTATTTATTATTTTATACTTTATTGGCTTCTTTACCTTTATTAATAGGTCTTTTATTTATTTATGAAGTAGAAAAAAGATTATATTTATCTTTTTTAAAGATTTTTTCT------TTA---GAATTTAAT---TTTTATTTATATTTAAGTATAATCATA---GCTTTTTTAGTTAAAATACCTATATATTTTGTTCATTTATGGTTGCCTAAGGCTCATGTAGAGGCCCCTATTTCAGGGTCTATAATTTTGGCTGGTATTATGCTGAAATTAGGGGGTTATGGTTTGATTCGGGTTTTTTCAATAATAATATTA---------ATTGGTGTTAAGTTAAATTTTATTTTTATTATTATAAGAATAGTTGGTGGAATTATTGTTAGATTTATTTGTTTATATCAATTTGATTTAAAGTCATTAATTGCTTATTCATCTGTAGTTCATATAAGTATGGTTATTTCGGGTATTATGGTTTTAACTTATTGGGGTATTAGAGGAGCATATTTAATAATAATTTCTCATGGTTTATGTTCTTCTGGTTTATTTTGTTTAGCTAATATTATGTATGAACGTTTAGGTAGGCGAAGATTAATAATTAATAAGGGTCTTTTAAATTTTATGCCAAGAATATCTTTATTTTGATTTTTATTATGTTCTTCTAATATATCGGCTCCTCCTTCATTAAATTTATTAAGAGAAATTATATTAATTAATAGAATAATTAGGTGGAATTATATTATGATGGTTTTATTGATTTTTTTATCTTTTTTTAGAGCTTTATATTCTTTATATTTATATTCTTATTCTCAGCATGGAAAGTTAATATTAGGTTATTATTCTTTTTCAATAGGGTTTATTAGAGAATATTTACTTTTATTATTGCATTGAGTTCCTTTAAATTTGATAATTTTAAAGGTTGATTTATTTGTTATAATT---------------------------ATTTGTTTTTTATTTTTTTTTGTTTTATTATTTTTTAGTTTATTTTTTTTTTTTCTAGGTATTAATTTTTTATTATTTAGAATAGTATATTTTATTGAAATAAATTTAATTTCTTTAAATTCTTCAATAATTGTTATGACTTTTTTGTTGGATTGAATATCTTTATTATTTATAAGAGTGGTATTATTTATTTCTTCAATAGTTATTTTTTATAGTTATAATTATATATATGATGATTTAAATTTAAGTCGATTTATTATATTGATTTTAATGTTTGTGCTCTCTATATTATTATTAATTATTAGGCCTAATATAATTAGAATTTTATTGGGGTGAGATGGGTTAGGTTTAGTATCATATTGTTTAGTGATTTACTATCAAAATGTAAAATCATTTAATTCAGGTATATTAACAGTTTTATCTAATCGAATTGGGGATGTTTTTATTTTATTAACAATTTCTTGAATATTAAATTATGGGGGGTGGAATTTTATTTTTTATTTAGATTTTATAAAAAATAGATTAGAAATAAAATTAATTAGATTGATAATTTTTATTGCTGCTATTACTAAAAGAGCTCAGATTCCTTTTTCATCTTGATTGCCTGCTGCTATGGCGGCTCCTACTCCTGTGTCTGCTTTGGTTCATTCATCTACTTTAGTAACTGCGGGGGTTTATTTATTAATTCGTTTTAGAGATTCTTTTAGG------GGTTCATTATTTAATTTAATATTGATGATTTCAGGGATAACTATATTTATATCAGGTGTGGGTGCTAATTTTGAGAATGATTTAAAAAAAATTGTAGCTTTGTCTACATTAAGTCAGTTAGGTATAATATTAATAATTTTATCTATAGGTTATAAATATATTTCTTTTTTTCATTTATTAACACATGCTTTATTTAAATCTTTATTATTTTTATGTTCGGGGTTAATTATTCATAATATAAAGAATATTCAGGATATTCGTTTTATAGGTTCATTGAGTTTTCAGTTACCTGTTACTTCTGTTTGTTTTAATTTTTCTAATTTATCTTTATGTGGATTTCCTTTTTTAGCTGGGTTTTATTCTAAGGATTTAATTTTAGAGATATTTTTAATGGAAAATTTAAATTTATTTGTTTTGTTTATATTGATTTTTTCTTCTATTATAACTGTTAGATATACTTTTCGATTAATTTTTTATACTATAGTTGGTGATTTTAATTTAACTTCTTTAAATTTTTTAAATAATGAGAGA---------TGAATT---ATATTATTTAGTATATTAAATTTAATATTTATAACTACTATTGGGGGTAGAATGGTTATATGGTTAATTTTTCCTTGTGTAAATATAATTTGTCTTCCATTTATTTATAAAATTATTCCTTTAATTTTAATTATCATTGGGGGAGTATTAGGATATGTCATTTTTATTATAAATCTTGGTAGATTT------AGTTTAAGTTTTTATTTTATTAAAACTTATTTGGGTACAATAATATTTTTACCCGTTCTTTCTACCTATAAAATTATAAAATTACCCATAGTTTTTATGAAGGTTAATTCTTATTTA---GATAAGAGTTGAATA---GAATATTTTGGTGGGCAAGGATTTTTTTATAAT---TTAAATTTTTATTTAAAAATAATTGAA------TGAATACAATATAATATAGTGATAAAGTTTTTAATATTATTTTATTTATTTTTTATTATTATTTTTATAATTTAT------------------------------------------------------------------------ATTACTAAAATAATATTAATTTTCTTTATAACTATATTAAGAATTATATTTCCATTCATAAACCATCCCATAAGATTTGGA---TTGTTAATTCTTATCCAAACACTATTAATATCAATAATAATAGGATTAATATATAAAACATTTTGATTCTCATATATTATCTTTTTAATTATCATTGGAGCACTTTTAATTTTATTCATCTACATAACTAACCTAGTCCCAAATAAAAAATTTAATTTTTCCAAATTA------ATAATAATATTTACATTAATATTATCTATAATAAATATATTATATTTATATATTTATAAGCCAGATTTAAACAATATATTTATA------------TTTGTTTTAAATCNAAAGGACATAAATATAATTAATGAAAATAACTTTATTATAAATAAATATTACGTAGATAGATTAAAATGAATTTTTGAAAAATCTAATTATGAAATAACTATATTTTTAATATTATTTATATTCTATATTCTTATTATTATTGGAACTATTGTTAACAAAAATATAGGAATAATACGAAAAATT---------------AAATTTATTTAATTATTTTTATTATTT--------------------TTATTAT----------ATTTTTTTTTATTAAAAATATTTTTAATATTATTA--------------GTTTGAGTATAGTTTATA-------------------GAAAGAATTTTTTT-TGTTATAGTTTAAT-TGTATTGAAAAAG--AATTTTTAAATA--TAT----TTTAAATATTTAAATGTAAAAAAGTAA-TTA--------ATTTTGGT-GTACCTTGT---GTATCAGGGT----TTATTAAA---------TT-AATAATATT-------------AA-TAATATTTTTCTCGAA--AAAAAAAGAT-----------TTA---ATTA-ATTAT--GATAGTTAATGTTATAAA----ATTATTTAAAATAATTAATTTGCAAATGATACGTTATTCGTTTTTTTTGATAT--CTAGTTTTTTGATAAATGAATTTAATTCATATATT--AA-------ATATAATTTATTTTAAATTGT----------AAATTTA---------------------------------------------------------------AATT---------TTATTAATATAAATATTTAAGGGGGNATAAGCTTTTAAATAAATTTTTATAATATATATATATA-----------TATATATATATATATATATATATATAT------ATATATATATATATAATTT-----ATTATTTAGTCTTAAAAATAG-ATATAATTTTAAAAATGT------TATAATTT------ATTA-AATT-------TATAATAAGATNTTTTTTTA---TTTAATTT--TTTTATTAAAATATTTA-ATTTAAT-TATAAATTTAAATTAATAATGATAAAATTAGTAAATTTTGT------------------------------------------------TGTAGTTAATATTT---------TTTTTTGAAAAATTTTATTAAGGAATTCGGCAAAA--------------ATATTTA--TTCCGCCTGTTTAACAAAAACA-GTCTTTTTGAATA--TAATTTAAAGTCTAATCTGCCCAATGA--------TTTATTTAATGGCCGCAGTATTTTGACTGTGCAAAGGTAGCATAATAATTAGTCTTTTAATTGGAGGGCTGGTATGAAGGATTGGACGAGATAAATACTGTCTCAATTAAATT-ATGATTTAATTTAATTTTTAAGTAAAAAAGCTTAAATTTAATTATAGGACGAGAAGACCCCATAGAGTTTTATATT-------AACTTTTATATTTTCTATTAAA-----TTATATTAAATTATATTTT-AATA--TTTTATTGGGGCGATAGAAAAATTTAATAAACTTTT------TT--AAT-ATTTATACAAAGATTATTGAAA------------------------------------------------------------TGTTGATCCT--AAATTTTAGATTATTAGATTAAGTTACCTTGGGGATAACAGCGTTATTTTTTTTAGAAGTTCATATTAATAGAAAAGATTGCGACCTCGATGTTGGATTAAAA-TAATTTTTTGGTGTAGAAGCTAAAA-TATTAGGTCTGTTCGACCTTTAAATTTTTACATGATCTGAGTTCAAACCGGTGTAAGCCAGGTTGGTTTCTATCCTTAATT-TT-TTTTT-ATATTTTAGTACGAAAGGATTAAATATA--GGAAATAATTTTT------------------------TATTTA-------------------------AGAATATTATTAAT------------------------------------------------------------------------------------------------------------------------------------------------------------------------------------------------------------------------------------------------------------------------------------------------------------------------------------------------------------------------------------------------------TTTT----------------------------------------------------------------------------------TTTTAAAAAAAAAAAATATTTGATTAAAATA--TAATCCTCAGTATAAAGTTTTATTAATTAAGTAA-----------TCTTAGAAATAGAAATAATTAATGATTAATAGATTAAAATTGTGCCAGCATTCCGCGGTTATACA-ATT----TATTTAAGTGAATA--------AATTTATTAA----------------TAATAATAA-------ATTATAAATGTTAAAATTAAATATATTAAATTTAAGTGAAATTTTTTTATTATA------------TTAGTTTAGTTTATATTTTTAAAGTTTATTAAAACTTAAATTTAAAC-------------------------------------TAGGATTAGATACCCTATTATTTAAGT-CTTAAAAAAT------------------------------------------------------------------------------------------------------------------------------TATTAGTAGAGTATTAATAGTTATTTTCTTTAAAATCAAAAAAATTGGCGGTATTTTA-TCTAATTAGGGGAATTTGTTTATT-AAATGATAATCCGCGAGAAATCTTACTTGTTTTAT--------------------------TAATATATGTCCTTCCGTTATCAGAATATTTTAAATTAA-TATA----TAATTTTCAAGATTTTTAA-----------------TAAAAATTATTTCAGGTCAAAGTGTAGTT-TATAAAAAAGTTTAAATGAATTACAATAA----ATTTATTTAT--TATGGATTTTAAATTGAAATA-TTTAAATGGAGGGTGGACTTAATAGTAAAATA--AAA---TTATTATGTTTATTTGAAAAAAGATCTAAAATATGTCCATATCGCCCGTCGCTCTCATT-------TTAAAGTGGGATAAGTCGTAACAAAGTAGATGTACTGGAAAGTGTTTCTAGAAAGTAT---------------
>MF287761_Arge_bella 
ATGATAATAAATCTATTTTCATCATTTGATCCATCAACAAATATTAACAATTTATCATTAAATTGAATTAGATCAATAATTGGATTATTATTTATTCCTCAAATATACTGAATTATTTTACCACGAATAATAATTTTATGAAAAATATTAAAAATTACAATTCATAATGAATTAAAAATTCTAATAAAA---AATAAAAATAAAGGAACTACTTTAATTTTTTTCTCCTTATTTTCATTTATTATATTTAATAATTTTATTGGTCTATTTCCATATATTTTTACAAGATCAAGTCACCTAACTTTTACATTAACATTAGCCCTTCCTTTATGATTAAGATTTATAATATTTGGTTGAATAAAAAAAACTAATCACATATTTACTCATTTAGTACCAATAAGAACTCCCCCTATTTTAATACCATTTATAGTTATTATCGAATCAATTAGAAATTTAATTCGTTCCATAACCTTAGCTGTTCGACTTTCAGCAAATATAATTGCAGGCCATTTATTAATAACTCTATTAAGAAGAATAAGCAATATCCTAACAAATTACCTAAATATTATATTAATTATA---ATTCAAATTCTTCTTCTATCTCTCGAATCAGCAGTTTCAATTATTCAAGCTTATGTATTTATAGTATTATCAACTCTTTACGCAAAAGAA---GTAAAT---------------ATAAATATTCCTCAAATATATCCTATATTATGAATAAATCTATATATTTTTTTTATATTAATACTTTTTACATTTATAATTAAATTTTTTTTTTTTTTTTTTTTTTTTTTT------CATAAACCTCTACCATTTAAAAAAATTAAAATAAAAATA------------------AATCTAATAAACATTAAATGAATTTATTTT---AAAAAATCGAATAAATGATTATTATCAACAAATCATAAAGATATTGGAACATTATATTTCATTTTTGGAATATGAGCTGGAATAATAGGCCTATCATTTAGAATAATTATTCGAACTGAATTAAGTTCTGTAGGATCACTAATTAAAGATGATCAAATTTATAATATAATTGTTACATCTCATGCTTTTTTAATAATTTTTTTTATAGTTATACCTATTATAATTGGAGGATTTGGAAATTGATTAATTCCACTAATGTTAGGAGCCCCTGATATAGCATTTCCACGACTAAATAATATAAGATTTTGATTATTACCTCCATCTTTAATTATACTAACAATCAGAAGATTTGTAGACTCAGGAAGAGGAACAGGATGAACAATTTACCCCCCTTTATCTAGAAATATTGCTCATTCAGGATCTTCTGTAGACTTAACAATTTTTTCTCTTCATTTAGCTGGAATTTCTTCAATTTTAGGAGCCATTAATTTTATTTCTACAACAATTAATATAAAAACTTTAGGTATAACATTTGATAAAATACCACTATTTATTTGATCAGTAAAAATTACAGCTATTTTACTATTATTATCTTTACCAGTTCTCGCAGGAGCAATTACTATATTATTAACTGACCGTAATTTAAATACATCATTTTTCGACCCATCAGGAGGAGGAGACCCAATTTTATACCAACATTTATTTTGATTTTTTGGACATCCTGAAGTTTATATTCTTATTCTTCCTGCATTTGGAATTATTTCTCATATTATTTCTCAAGAATCTGGAAAAAAAGAAACATTTGGAACTCTTGGAATAATTTATGCTATATTAACAATTGGAATTTTAGGATTTATTGTTTGAGCTCATCATATATTTACTGTAGGAATAGATGTTGATACACGAGCTTATTTTACTGCCGCTACTATAATTATTGCTGTACCAACAGGTATTAAAATTTTTAGATGAATAGCAACTATCCATGGATCAAAAGTTATTTATACTCCAGTTGAATTATGAACTTTAGGATTTATTTTTTTATTTACTTTAGGAGGATTAACAGGAATTATTTTATCAAATTCATCAATTGATATTATTCTTCATGACACATATTATGTTGTTGCACACTTTCATTATGTTTTATCAATAGGAGCAGTATTTGGTATTATAGCAGGATTTATTAATTGATTCCCCCTATTCACAGGTTTAACATTAAATAAAAATTGATTAAAAATTCAATTTTTAATCATATTTTTAGGAGTTAATACAACCTTCTTTCCCCAACATTTTTTAGGATTAGGAGGAATACCACGACGATATTCTGATTACCCAGACTCATTTTTAATATGAAACACAATTTCTTCAATTGGATCAATTATTACATTTATAAGAATTATATATTTAATATTTATTTTATGAGAAAGACTTATTAGTTATCGACAAATCATATTTTATCAAAATATAAGAACATCTATTGAATGAAACCAAAATAAACCTCCAACACCTCATAGTTATAATCAATTACCTATCTCAATTATT---------------ATGAATACATGAAATAAATATAGATTACAAGATGCAAATTCTCCTATTATAGAACAACTAACCTTTTTTCACGATCATGCAATAATAATACTTATTTTAATTACTGTAAGAATTTTATATTTCTTAATTAATATATTAATAAATAAATTTATCAATCGAAATTTAATAAACAACCAAATTATTGAAATCATTTGAACTTTAATTCCTATATTAATCCTAATTATTTTAGCTATTCCTTCAATTCATTTATTGTACTTAACAGATGAAAATAGAAATCCAATATTAACCTTAAAAATTATTGGGCATCAATGATATTGAAGATATGAATACCCTAATTTTAATAAT------ATTGAATTTGAATCATTTATAAATAATAACAAT------AATACAGAAACTTTTCGATTATTAGATGTTGATAATCGAACTATCCTTCCTAATAATACACCTATTCAAATAATTATTACTTCAACAGATGTAATCCATTCATGAACAATCCCTAGTATTGGAACAAAAATTGATGCTATTCCAGGACGACTAAATCAAATTAATATTACTATTAATCGTCCCGGTTTATATTTTGGTCAATGTTCAGAAATTTGTGGAGCAAACCATAGATTTATACCAATTGTTATTGAAAGAATCACTATATCAATTTTTATTCAATGAGTACAAAATATAAAAATT---------------------------------ATGAACCAAAATCATCCATTTCATATAGTTAATGTAAGTCCCTGACCTATCTTAGGAGCATTAAGAGTAATAATCACAGTTTCAGGGTCAGTAAAATTATTTTATTGCTCTAATCCATCATTATTAGTTTTAGGAATTATTAATATCTTATTAATCATAATTCAATGATGACGAGATGTAATTCGAGAAAGAACCTTTCAAGGAAACCATACAAAAATTGTATCAAATGGATTACGATGAGGAATAATTTTATTTATTATCTCTGAAATT------------TTTTTTTTTTTATCTTTTTTTTGAACATTTTTCCATAGATCATTATCTCCAAATATTGAAATTGGAAGATCATGACCCCCAAAAGGAATTACACCATTTAACCCTTTACACATTCCATTATTAAATACAATTATTTTATTAACTTCAGGAATATCAATTACATGATGTCATCATAGATTAATAAATAATAAAACAAACCAATCAATTTTAAGAATAAAAATAACAATTATTTTAGGAATTCTATTTACTATACTCCAAATATATGAATATAAAGAAGCCCCATTTTCTATAGCTGATTCAATCTATGGATCAACATTTTTTTTAACAACTGGATTTCATGGTCTTCATGTAATAATTGGAACTATATTCTTAATAATTAATCTATTACGTATATTAAATCTTCAATTCTCAAAATTCCACCATTTTGGATTTGAAGCAGCTGCATGATATTGACACTTTGTTGACGTAATTTGATTATTTTTATTTATTTCAATTTATTGATGAGGAAAT---------------ATGAATAAACCTCTTCGACTCACAAATAATATAATTAAAATTATTAACAATTCAATTATTAATCTCCCCACTCCTTCAAATATCTCAATTATATGAAATTTTGGTTCATTAATTGGAATATGCTTAATTATTCAAATCTTAACTGGTATTTTTTTAGCTATACATTATTCAAATAATATTGAAATTGCATTTTCAAGAATTATTCATATTTGTCGAGAAGTAAATTATGGATGAATCATACGAAATATTCACGCAAATGGTGCTTCAATATTTTTTATTTGTATTTTCTTTCATGTAGGACGAGGAATCTATTATAATTCATTTAAATTTTTACAAACATGAATAATTGGAGTAATTTTACTACTAATTACAATAGCAACAGCTTTTCTTGGATATGTTTTACCTTGAGGACAAATATCATTTTGAGGAGCTACTGTAATTACAAATTTATTTTCTGCTATTCCTTACTTAGGAGAAAATCTAGTTCAATGATTATGAGGAGGATTCTCAGTTAATAATGCAACATTAACTCGATTTTTCACATTTCATTTTATTTTACCATTTATTATTATTGCACTTTCAATAATTCACTTAATATTTCTCCATCAAACTGGTTCAAGAAACCCTATAGGATTTAATGCAAATTACGATAAAATCCCATTTCACCCATTTTTTACCTTTAAAGATATAATAGGATTTATTTTAATATTAATATTATTAAATTTATTAATTATTATAAATCCTAATATATTAGGAGATCCTGATAATTTCACTCCAGCTAATCCTATAAATACACCCCCACATATCAAACCAGAATGATATTTTCTATTTGCATACGCTATTCTTCGATCAATTCCTAATAAATTAGGAGGAGTAATAGCATTATTTATATCAATTATTATATTAATATTTTTACCAATTTATCAACCAAATAAATTTAAAGGATTTATATTTTATCCTATTAATCAAATTATATTTTGAATATTTATTTCAATTATAATTTTATTAACATGAATCGGAGCCAGACCAGTAGAAACCCCCTATATTTTAATTGGGATAATTCTAACAATTTTATACTTCTTTTATTATCTAATTAACCCAATACTAATAAATATTTGAGATAAATTAATT------------------------ATTTTTATAAAAGATTTATATGTTTTG---ATTTTTAGAAGATTTTTATTAATTTTAATAATTTTAGTTGGTGTATCATTTTTAACTTTATTAGAGCGTAAGATTTTAGGGTATATTCAAGTACGAAAAGGTCCTAATAAATTAAGTATTTTAGGGATTATGCAGCCTTTTTCTGATGCTGTAAAATTATTTTCTAAAGAACAAATTTATCCTACAGTATCAAATTTTTTATTTTATTATTTTTCTCCAATTTTTAATTTATTTTTAGTTTTAGTTTGTTGAATAATTATTCCTTATGTTACTATATTATATTCTATAAGTTTAGGTATATTATTTTTTTTGAGTTTTTTAAGTTTAGGGGTTTATAGAATTATAATTGCTGGATGGTCTTCAAATTCTAAATTTTCTTTATTAGGTGGATTGCGAGCTGTTGCTCAGACAATTTCTTATGAAGTTTGTATATTAATTTTGTTGATATCGTTAATAGTTTTTATTGAGGGGTTAAATTTCATAGATTTTTATTGTTTTCAAAAATATATTTGATTTATTTTTATATTTTTTCCTTTAAGTATAATATGATTTAGAATTATATTATCTGAGACTAATCGATCTCCATTTGATTTTGCAGAAGGAGAATCAGAATTAGTTTCTGGATTTAATATTGAATATAGAAGAGGAGGATTTGCATTAATTTTTATGGCAGAGTATTCAAGAATTTTGTTAATAAGAATGATGTTTTGTTTAATATTTTTAGGGGGAGATATTTTTAGATTTTTTTTTTATTTAAAATTGACTTTTGTATCTTTTTTATTTATTTTAGTTCGTAGTTCTTTTCCTCGATTTCGTTATGATAAATTAATATATTTGATATGAAAGATATTTTTATTATTTTTAATTAATTTTTTGGTTTATTCATTTGGTATTAAATATTATATATATTTATTAATTTTAGTT------------------ATAAAATTAATGAACAAAATAAAAAATATTAAATTAATAAATATTTATACAAACTCTTTAAATTTATCTATTATATTAACTTTAACATTATCAACATTTATAGTTATTAATTCTTCATCCTGACTAAATTCATGAATCTTTCTAGAAATAAATACATTAACATTTATTCCATTAATAATCAATAAATCTTATCAAAACAAATCTACAAACAGAATAATTAAATATTTTATTGTTCAAAGTTTTTCTTCATCTTTCTTATTCCTATCATTCATCCTAATAAATTTCTTTATAATA---AATGAAAATTACCAAATAAATCCCAATATTAGTTACATCTTAAAAATTATTATTTCAACTGCTCTTTTAATTAAACTAGGAGCAGCACCATTCCACTGATGACTACCTCATATTATAATCAAATTAAACTGAAAAAGATGTTTTCTATTATTAACTTGACAAAAAATTGCCCCATTAATTATTATTTGTCAAATAAATAACAATAAT---------------------ATATTAATAAATGTTTGTGCTTTAATATCCATAACAATTGGAGCTTTAATAGGATTAAATCAATCTTCTATTAAACTTCTATTAACTTATTCTTCAATTAATCATATTGGATGAATTATCATTAACAGATTATTAAATAAATTTTTAATAATATTTTATTTAATAATCTATTCTCTTATAAATTTAATTATTTGTATTATAATAAACAATATAAATATCTTATATATCAACCAAATG---TTTAAAAATTATAATAAAAAC---TTATTT---------AATATGATATTTTTATTAATAATATTTTTATCTTTAGGAGGATTACCCCCATTTATTGGATTTTTACCTAAAATATATACATTAATTATAACAATCAAAAATATAATATTTTTAGAATTAATTATTATACTAATTACTACACTTATTACATTAAAATTTTATATAAATTTAATAATACCAATAATAAATATATATAACTTAAAAATAAAATTTTCTAAATCAAATTTATATATAAATAAAATTTATTATAGCTTAATTATT---------------AATATAATTATTAGA------------------------TTTATTATTATAACTTTAATTAATTTTACACCT---------ATAAAATTAATAAATCTAATAATCTTAATAATTTTCATTTTATCGATTATATTCATAATTATTGGATCATTCTTTTCAAAAAAATCCTTTTACGAACGAGAAAAAAATTCACCCTTCGAATGTGGATTTGATCCTAAGGGATCCCCTCGATTACCTTTTTCTATTCAATTTTTTTTAATTGCAGTAATTTTCATTATTTTTGATGTAGAAATTACCTTATTATTACCATTAATCAAATTAATAAAAATTAAT---GAACCTAATACATTCATAATA---ATTATATTATTTTTCATAATTATTTTAATCTTTGGATTAATTTATGAATGAAATTATGGAGCATTAAATTGAATAAATATTTGAAAA------AATTTTTTATTAATTCTTTTTATTATTTATATATTTTTTTGTGGATTTTATAATTTTTGTAATAATCATAATAATTTATTATTAACTTTATTAAGTTTAGAATTTATTGTTATTTCATTGTATTCTTTTATAATATTTTTTTTAATATGATTTTCATTAGAGTGT---TATTTTGCTTTATTTTTTTTAGTAATAACAGTTTGTGAAAGAGCTTTAGGAATCTCTTTATTAGTTATAATAGTGCGAGCTCATGGAAATGATAATTATCAATCTTATAGAATATTA---TGT------ATGTTAAAAGTTTTTATATTTTTTTTATTTTTGATTCCTTTAATTTTATTTTTAGATATA------------------------TGATTTTTTCAGTTTATATTATTTTTAGGGGGATTTATATATTTATTATTTTATAGAAATAGAATTATA---------------TTTATGAATTTATCATAT------TTTTTGGGATGTGATTTTATTTCTTATGGTTTAATTTTATTAACTTTATGAATTTGTTCATTAATATTTATAGCAAGAGAATCAGTTAGACGAGTTAATTATAATTTAAAATATTTTATTTTTATTATTATATTTTTATTT---ATAATATTATTTTTAACTTTTACAAGAATAAATTTATTTTTGTTTTATTTATTTTTTGAATCAAGTTTAATTCCTGTTTTATTATTAATTTTAGGATGAGGGTATCAGTCTGAACGATTACAGGCAGGTTTATATTTATTATTTTATACTTTATTTGCTTCATTACCTTTATTATTGATAATTTTTTATATTTATAATAAAATAATAAGTTTAATAATTTTTTATTTTTTTAGATTTGAA------TTA---AAATTAGATTATTTTTATTTTTATATTTGTATAATTTTT---GCTTTTTTAGTAAAAATGCCAATATTTTTAGTTCATTTATGATTACCTAAGGCTCATGTTGAGGCTCCTATTTCTGGATCAATAATTTTAGCTGGAATTATATTAAAATTAGGGGGGTATGGATTATTACGAATTTATTTGTTAATTATGAAT---------TTAGGGATAAAGTTTAATTATTTTATTTTAAGATTGAGTTTGTTAGGGGGAGTATTAATTAGTTTGATTTGTTTAATTCAATTTGATATAAAGTCTTTAGTTGCTTATTCTTCTGTGGCTCATATAGGTATAGTTTTGGGGGGATTAATAACATTATTTAAGATAGGATTTAATGGAGCTTATTTAATAATAATTGCTCATGGATTATGTTCTTCAGGAATATTTTGTTTAACAAATATTATATATGAACGATTAGGAAGACGAAGATTATTATTAAATAAAGGATTAATAAATTTTTTACCTTCAATATCATTATGATGATTTTTATTATGTTCTTCTAATATATCAGCTCCTCCTTCATTAAATTTATTAAGAGAAATTATTTTAATTAATAGAATAGTAGTATGAAATTATTTTGTTATAATAATATTGATTTTTTTATGTTTTTTTAGAGCTTTATATACATTATATTTATATTCTTATTCACAGCATGGTAAATTTTTAAAGACTTTGAGTTGTTTTTCTGTGGGATATTTACGAGAATTTTTATTATTAATATTACATTGGTTACCATTAAATTTATTAATTATTAGAGTTGATTTATTTATTTATTTA---ATTATATTGAGATCATTTTTAAATATTTGTTTATTAATATTTATTTTATTGTATTTTATTGGAATTTTTTTATTTATTTTGGGTTTATATTTTTTAAATATTGATTATATTTATTTTATTGAGTATAATTTAATTATTATAGATTCATCAATAATTTCTATAACAATTTTATTAGATTGAATATCATTAATATTTATAAGTTTAGTAATATTTATTTCTTCTTCTGTAATTTTATATAGAAAAAGTTATATGATAGAAGATTTATTTTTAAATCGATTTATTTTATTAATTTTGTTATTTATTTTATCTATAATTTTATTAATTATTAGTCCAAATTTAATTAGAATTTTATTAGGATGAGATGGATTAGGTTTAGTTTCTTATTGTTTAGTTATTTATTATCAAAATATTAAATCTTTTAATTCAGGTATAATTACGGTTTTATCAAATCGGGTTGGAGATGTATTTTTATTAATATCTATTGCTTGAATATTTAATTTTGGTAGTTGAAGATATTTATTTTATTTAGATTTTTTTAAAAATTGTTTAGAAATAAAATTTATTATATTAATAATTTTTATTGCTTCAATTACTAAGAGTGCTCAAATTCCTTTTTCTTCATGATTACCTGCTGCAATGGCAGCGCCAACTCCTGTTTCTGCTTTAGTTCATTCTTCTACATTAGTAACAGCAGGAGTATATTTATTAATTCGGTTTAGAAATTTATTTGTA------GATAATTTTTTAAATTATATTTTATTAATTTCAGGATTGACAATATTTATATCTGGTATTGCAGCAAATTTTGAGTATGATTTAAAAAAAATTATTGCTTTATCAACTTTAAGACAGTTAGGATTAATAATTATAACATTAGGTTTAGGATTGAATATATTAGCTTATTTTCATATATTAACTCATGCTATATTTAAAGCTTTATTATTTATATGTGCTGGTCTTATAATTCATAATTTAAAAAATATTCAGGATATTCGATTTATAGGAGCTTTAATTAAGCAATTACCTTTAACTATAGTATTTTTTAATTTTTCTAATTTATCACTTTGTGGATATCCCTTTTTAGCAGGATTTTATTCTAAAGATATAATTTTAGAAATATATTTAATAGGGGAGTTAAATTTAGTAATTTTTATTTTTTTTATTTTTTCTTCATTTTTAACAGTAAGATATACTTTTCGGTTAATTTTTTTTTTAATATTAAATGAGTTTAATTTAACTTCTTTAAATTTTTTATTTAAAGAAGAT---------TATGTT---ATAATTTTTAGAATAATGAATTTATTTATTTTAACGATTTTAGGGGGAAGATGTTTAATTTGGTTAATTTTTTACGTTCCACAAATGATTTGTTTACCAAAAATTTTAAAAATTTTTCCTTTAATTTTAATTTTTTTAGGGTCTTTATTTGGTTACTATTTATATTTAGTAAATTTTTGTTTTAGA------------------TATTTTATAATTTTTTTTTTTTCTTTAATATGATTTATACCTATTTTATCAACTTTTGGAATAGTAAAGTATCCTTTGTTAATAAGAAAATATTTTTTAAAAAAT---GATTTAGGTTGAAGA---GAATATTTAGGAGGTCAAGGAATATTTTTTAGT---TTAAGGAATTATTCTAAGATTAGTGAA------TGAATAAATTATAATAGAATTATAATTTATTTATTTATGTTTTTAATTATTTATTTTATTTTATTTTTTATAATAATT------------------------------------------------------------------------ATAAAATATATTTTAGCCATTTTATTAATAACCTTAAATTTTACCTTTTGTTTATTTCAACATCCTATAACATTAAGA---ATTAATCTATTATTACAAACCTGTATTATAACATTATTAATGGGATCAATAAATAAAACATTTTGATTTTCTTACATTATATTTTTAATTATAGTTGGAGCACTACTTATCCTATTTATATACATAACAAGATTAACCCCCAACAAAAAATTTAAATTTAATTATAAT------------------TTACTTATAATAATATTTTTTTTCTTAACTACAATATCATTATTATATTTTAAAACTGACACAATACCCATA---CTATTAAAATCTTTAACAGAAGAATCAATTTTATTTATAAATGAATGTAATAACAACAATATTAATAAAGAATCCTTC---ATAATAAACTGAATATATAATGATTCAGAAAAATTTTTAACCTTTATTTTAATTATTTACCTTCTTTTCGTATTATTTATTATTGTAAAAATTATTGATATTAAAAAAGGAATAATACGCAAAACAATAAAT---------GTCAATTTATATATATATATATATATA--------------------TATATAT----------ATTTATTTTAATAAAATTAATTTTATAGATTTATA--------------GTTTTTGTATTTTTTAAA-------------------GATAAGATTTTATTATATTATAGTTTATT-TGTATTGAAAAAG--ATTATTGAAA----TAA----TTTGAAAATTAATTTTTAAAAAAGTAAATTT--------AATTTATT-GTACCTTGT---GTATCAGGGT----TTATTAAA---------TT-AATTATATT-------------TAATAATATAATTCTCGAA--TTTAAAAGAT-----------TTA---ATTA-ATTATGAATTAGTTAATGTTACATA----ATTATTAAAAATAATTAATTAG-TAATGATATGTTAATCGTTTTTAAATATAT--CTAGTTTTTTAATAAATAAATTTAATTTAAAAATTAAATTATT---ATATTATTATATAATGATAAT-ATATATATATATATAT---------------------------------------------------------------ATATAATATGAGGGATTTAATTTAAATATTTTAGGGG--ATAAGCTTTAAAATAGAATTTTATAATTTTAA-----------------------------------------------------TATATATATATATAAT-----ATTTTATAGGCTTAGAATTAG-TTTATATTTAAAAAATGT------TATAATTT---TATATTT-AATA-TATATATATATATAATTTTAAAA-TA---TTTAATTT--TTTTATTAAAATGAATT-AATTAAT--AAGATTTAATTGAAATAATGATGAAATTAGTAGAATTTTA---------------------------------------TTTTATAGATTTTTTAAATTG------------------AAATATTTATATAAGGAATTAGGCAAA---------------TATTATT-TACTCGCCTGTTTATCAAAAACATGTCTTTTTGAATA--TAATTTAAAGTCTAATCTGCTCAATGAAT-----TTTTGTTAAATAGCCGCAGTATATTGACTGTGCAAAGGTAGCATAATAATTAGTCTTTTTAATGAA-GGCTGGAATGAATGATTGGACGAGGTAAATTCTGTCTCATTTAGATTAAAATTTAAATTTAATTTTTGAGTTAAAAAGCTTAAATTTTATTATAGGACGAGAAGACCCTATAGAGCTTTATAAT-------ATGTT--ATTAATAAATTTTAAT----TTTAATTTATTGATTTAAA-ATTA--TTTTATTGGGGCGATAGGAAAATTTATTAAACTTTT------TT--AAT-TTTTTTACATTGATTTATGATTT-----------------------------------------------------------TTTTGATCTT--AATTTTTAGATTATTAGATTAAGTTACCTTAGGGATAACAGCGTTATTTTTTTTTAGAGTTCATATTAATAAAAAAGATTGCGACCTCGATGTTGGATTAAAA-TTAATTTTAGGTGTAGAAGCTTAAA-TTATAAGTCTGTTCGACTTTTAAAATTTTACATGATCTGAGTTCAAACCGGTGTAAGCCAGGTTGGTTTCTATCCTTAATT-AA-AATTA-ATATTATAGTACGAAAGGAATTAGTA-T--TAAAAATAATTTT------------------------TATTAA-----------------------ATTGAATATTAATAATTAATTAACTATTTTGTCAGAAAAGT---GAGG-----------------------------------------------------------------------------------------------------------------------------------------------------------------------------------------------------------------------------------------------------------------------------------------------------------------------------------------------------------TAAAAGTTTGATTTTGGCTTA-AATTATTTAATTTATTAT--------TTATATTATATGTAAATTTATGTGATT-------------TAAATTTAAATTTAAAAAATTAAGATTTTATTTT----------ATTCGCAGTAATTAATTTTGAATATTAAATAA-----------TTTTAGATTTAGAAATTTATAATTA-AAATAAAATAAAGTTGTGCCAGCAT-TTGCGGTTATACAATTT-----ATTTAATTAAATATTATTATTATTTTATTAATAATG--------TATATATATATATTATATATATATATATATTAATTAAATA-AAGATATTTTTAAGTGAAATTTGAATTTTTAA------------TTTAATTATTTAATTTTATTAAAGTTTGATAAATTTTAAAAATAAAC-------------------------------------TAGGATTAGATACCCTATTATTT--AA-TTATAAAATTA----------------------------------------------------------------------------------------------------AAATTATATAATTTTTTTATATAAATTATGATAGAGGATTATTAGTTAAGGTCTTTAAATTCAAAAAATTTGGCGGTATTTTA-TCTAATTAGGGGAATTTGTCTAGT-AAACGATATTCCACGAGAAACCTTACTTTTATTAA--------------------------AAATTTATGTATTTCCGTTATCAGAAAATTTTTAAAGAA-TTTT----AAATTTTCATAATTTTATT-------------TATTTAAGATTTATTTCAGGTCAAAGTGTAGTT-TATATAGAAG--------------------------------------------------------------------------TT----------------------------------------------------------------------------------------------------------------------------------------------------------------
>FJ169955_Mecoptera_Neopanorpa_phlchra 
ATGATAACTAACTTATTTTCTGTATTTGATCCCTCTACAAATATTATAAATTTATCTTTAAATTGGTTAAGAACATTTTTAGGTTTACTAATAATCCCATCACTTTATTGATTTATACCCTCTCGATTTAATTTAATTTGAAATAATATTATTTTAACTTTACATAATGAATTTAAAACTTTATTAGGTCCTACAGGTCATGTAGGAAGATCTTTTATATTTATTTCTTTATTTTCTATTATTTTATTTAATAATTTTTTAGGTTTATTTCCTTATATTTTTACAAGTTCTAGTCATTTAACTTTAACTTTATCTTTAGCTTTACCTCTTTGATTAAGATTTATAATTTATGGATGAATTAATCATACTCAACATATATTTGCTCATTTAGTTCCTCAAGGTACTCCTTCAATTCTTATACCTTTTATAGTTTGTATTGAAACAATTAGTAATATAATTCGTCCTGGAACATTAGCAGTTCGATTAGCTGCTAATATAATTGCAGGACATTTACTTCTAACTTTATTAGGAAATACTGGCCCTTCACTATCTTATTCAATTTTATCTTTATTAATTATT---GCCCAAATTGCTTTATTAGTTCTTGAATGTGCTGTAGCAATTATTCAATCTTATGTATTCGCTGTTTTAAGAACTTTATACTCTAGAGAA---GTAAAT---------------------ATTCCACAAATAGCTCCAATTAATTGATTAAGCCTTTTTATTATATTTTCTATTATTTTATTATTATTTAATATAATAAATTATTATTCATTTACACCAAAATTA------CCTAATTCTAAAGAAACAAGAAATATTTCTTTTAAG------------------------TCTTTAAATTGAAAATGAATCGTC------------TCGCGAAAATGACTCTTTTCTACTAATCATAAGGATATTGGAACTTTATATTTTATTTTTGGGGCCTGATCAGGAATAGTTGGAACCTCTTTAAGCTTATTAATTCGAGCTGAATTAGGTCAACCAGGAGCCTTAATTGGAGATGATCAAATTTTTAATGTAATTGTAACAGCTCATGCTTTTGTTATAATTTTTTTTATAGTAATACCTATTTTAATTGGAGGATTTGGAAATTGATTAGTTCCTTTAATATTAGGAGCACCAGATATAGCATTTCCTCGAATAAACAATATAAGATTTTGATTACTACCTCCCTCTTTAACTTTATTACTCACTAGTTCATTAGTCGAAAATGGAGCTGGAACCGGTTGAACTGTCAATCCACCATTATCTTCTACTATTGCTCATGCAGGAGCTTCCGTAGATTTAGCAATTTTTTCTCTACATTTAGCTGGAATTTCTTTAATTTTAGGGGCTGTAAATTTCATTACAACAGTTATTAATATACGATCTACAGGTATAACTTTAGATCGAATACCTTTATTTGTTTGATCAGTAGCAATTACAGCTTTACTTTTATTACTCTCATTACCTGTATTAGCAGGAGCAATTACTATATTATTAACAGATCGAAATCTTAATACATCTTTTTTTGATCCTGCTGGTGGAGGAGATCCAATTTTATACCAACATTTATTTTGATTTTTTGGACACCCAGAAGTATATATTTTAATTCTCCCAGGATTTGGAATAATTTCTCATATTATTTCTCAAGAATCAGGTAAAAAGGAAACTTTCGGAACTTTAGGAATAATTTATGCAATATTAGCTATTGGACTATTAGGTTTTGTTGTATGAGCTCATCATATATTTACAGTTGGAATAGATGTTGATACACGAGCTTATTTTACTTCAGCTACAATAATTATTGCTGTTCCAACAGGAATTAAAATTTTTAGTTGATTAGCTACTTTACACGGAGCTCAATTTACTTACAGTCCTTCTTTATTATGAGCTTTAGGATTTGTATTTTTATTTACAGTAGGAGGTTTAACTGGAGTTGTACTAGCAAATTCATCCTTAGATATTATTTTACATGATACTTATTATGTAGTTGCTCATTTTCATTATGTTTTATCTATAGGAGCTGTATTTGCAATTATAGCAGGATTTATTCATTGATATCCTTTATTTACAGGATTAGCTATAAATCCTCAATGATTAAAAATTCAATTTTTAATTATATTTATTGGAGTTAATATAACATTTTTTCCACAACATTTTCTTGGATTAGCTGGAATACCACGACGATATTCAGACTATCCTGATGCTTATACAACTTGAAATATTATTTCTTCAATTGGAAGAATTATTTCTTTTATTGGAGTTTTAATATTTTTATTTATTATTTGAGAAAGTATAATTACTAATCGATTAATTCTTTATCCTACTAATTTATCAACTTCTATTGAATGATACCAAAATCTCCCTCCTGCTGAACATAGTTATTCTGAGTTACCTCTATTATTAAAC---------------ATGTCAACTTGAAGAAATTTAGGGTTACAAAATAGAGCTTCTCCTTTAATAGAACAATTAACATTTTTTCACGATCATACAATATTAATTGTAATTATAATTACTATTTTAGTTGGGTATATAATAAGTTCATTATTTTTTAATAATCTAACAAATCGTTATTTACTTGAAAGTCAAGGAATTGAAGTTGTTTGAACTATTCTTCCTGCTATTACATTAATTTTTATTGCTTTACCATCTCTTCGTTTATTATATCTTTTAGATGAAATTAAAGACCCTGCATTAACTTTAAAAACAATCGGACATCAATGATATTGAAGATATGAATATTCAGATTTTATTTCA------TTAGAATTTGATTCTTATATAATTCCATCTAATGAATTAGAAATAAGAGGTTTTCGATTATTAGATGTTGATAATCGAACAGTAATTCCATTAAATACTCAAATTCGTATATTAATTTCAGCTGCTGATGTTTTACATTCTTGAACTATTCCTGCTTTAGGAATTAAAGTTGATGCTACTCCAGGACGATTAAATCAAACTAGATTTTTAATTAATCGACCTGGATTATATTTTGGTCAATGTTCTGAAATTTGTGGAGCAAATCATAGTTTTATACCAATTGTTATTGAAAGAGTTCCCACTAATACTTTTATTAAATGAATTTCAGCTATAAGAGCTGCC------------------------ATGTCAACACATGCAAATCACCCATTTCATTTAGTAGATTATAGACCATGACCATTAACAGGAGCTTTAGGAGCTATAACAATTGTCTCAGGAATAGTAAAATGATTTCATCAATTTAATCCAAATCTTTTAATATTAGGATTAATTATTACAACATTGACAATATATCAATGATGACGAGATATTTCACGAGAAGGAACTTTTCAAGGTCTACATACATTAACAGTAACTTTAGGCCTTCGATGAGGAATGATTTTATTTATTGTATCAGAAATT------------TTCTTTTTTATTTCATTTTTTTGAGCATTCTTTCATAGAAGTTTATCCCCTGCTATTGAACTTGGAGCTGTATGACCACCTGTTGGAATTTATGCTTTTAATCCATTTCAAATTCCTTTATTAAATACTGCTATTTTATTAGCCTCAGGAGTTACAGTAACATGAGCTCATCATGGCCTAATAGAAAAAAACCACTCCCAAGGATTCCAAGGATTACTTTTAACTGTAATCTTAGGAATTTATTTTTCTGCTTTACAAGGTTATGAATATATTGAAGCTTCTTTTACAATTTCAGACTCTGTTTATGGATCTACATTTTTTATAGCAACAGGATTTCACGGATTACATGTTATTATTGGAACAACATTTTTATTAGTCTGTTTAATTCGTCATTCCCAATATCATTTTTCAAATGCCCATCATTTTGGATTTGAAGCTGCAGCATGATATTGACATTTTGTTGATGTAGTTTGATTATTCTTATATATTTCTATTTATTGATGAGGTAGA---------------ATGAATAAACCTATCCGATCTCATCATCCTTTATTTAAAATTGCTAATAATGCATTAGTTGATTTACCTGCACCTTCAAATATTTCTACCTGATGAAATTTTGGATCTTTATTAGGATTATGTTTAATTATTCAAGTTTTGACAGGATTATTTTTAGCTATACACTATACTGCTCATATTGACTTAGCTTTTAATAGTGTAACACATATTTGTCGTGATGTGAATTATGGTTGATTACTTCGAACTCTTCATGCTAACGGAGCATCATTTTTTTTTATTTGTTTATATCTTCATGTCGGACGGGGAATATACTATAATTCATTTTTATTTATTCCAACTTGGATAATTGGAACAATTCTTTTATTTTTAACAATAGGAACTGCTTTTATAGGATATGTTTTACCTTGAGGTCAAATATCTTTCTGAGGAGCTACTGTTATTACAAATTTATTATCAGCAGTACCTTATTTAGGTACAGATTTAGTTCAATGACTTTGAGGAGGATTTGCAGTTGATAATGCAACTTTAACTCGATTTTTTACTTTTCATTTTTTACTTCCCTTTATTATTATAGCTTTTACAATAATTCATTTGTTATTCCTTCATCAAACAGGATCAAATAATCCTTTAGGCTTAAATAGAAATTTAGATAAAATTCCATTTCATCCTTATTATACTTTTAAGGATTTAACAGGATTTTTCATTTTATTAATTTTTTTAACTTTATTAACCCTTTTAGATCCGTATTTACTTGGAGATCCTGATAATTTTACCCCAGCAAATCCTTTAGTGACACCTGTTCATATTCAACCTGAATGATATTTTTTATTTGCTTATGCAATTTTACGTTCAATTCCTAATAAATTTGGAGGAGTAATTGCTTTAGTTTTATCCATTGCAATTTTAATAATTCTTCCATTTACTCACATAAGAAAATCTCAAGGAATTCAATTTTATCCTATTAATCAAATTTTATTTTGATTTATATTAATTATTGTAATTCTTTTAACTTGAATTGGAGCTCGTCCAGTTGAAGAACCTTATGTTCTTACAGGACAAATTTTAACAATTTTATATTTTGCTTATTATTTAATTAATCCTTTAATATCTAAAATCTGAGATAATCTATTAAAT------------------------ATAATATTAGATTTTTTTTTACCT---TTAATTAGAAGATTAATTTTAGTAATTTGTGTTTTAGTAGGAGTAGCTTTTTTAACTTTAATGGAGCGAAAAGTTTTAGGGTATATCCAAATTCGAAAAGGACCCAATAAAGTAGGATTTATAGGAATTCCTCAACCTTTTAGAGATGCTATTAAATTATTTACTAAAGAACAAACTAATCCTTCTTTGTCAAATTATGTAAGTTATTATTTTTCTCCAATTTTTAGATTATTTTTATCTTTATTAGTTTGAATAGTAATACCTTATTTTATAAATTTATATTTTTTTAATTTAGGACTATTATTTTTTTTATGTTGTACAAGTTTAGGTGTTTATACAGTAATAATTGCTGGATGATCTTCAAATTCAAATTATGCTTTATTAGGAGGTTTACGAGCTGTTGCTCAAACAATTTCTTATGAAGTAAGATTAGCTTTATTACTTTTATCTTTTGTTTTTTTAATTATAAGTTATAAATTATTAAATTTTATATTATATCAAAATTATATTTGATTTTTATTAATTACATTTCCTTTAGCTTTAGCTTGATTAGCTTCTTGTATGGCTGAAACTAATCGAACTCCATTTGATTTTGCTGAAGGAGAATCTGAATTAGTTTCTGGTTTTAATGTAGAATATAGAAGAGGAGGATTTGCTTTAATTTTTTTAGCTGAATATGCAAGAATTTTATTTATAAGAATATTATTTTGTGTAATTTTTTTAGGATGTGATTTAATATCTTTAATATTTTTTATTAAGTTAACATTTTTATCTTTTGTATTTATTTGAGTACGAGGGACTCTTCCTCGATTTCGATATGATAAATTAATATATTTAGCTTGAAAAAGATTTTTACCTTTATCATTAAATTATTTAATTTTTTTTATAGGTTTAAATATTTTAATTTGTTTATTT---------------------------------------------------------------------ATGTTTTTTAATCCCTCTAAAACTTTATTTATTATTACTTTAATTAGAGGAACATTAATTACTATTTCTTCTAACTCATGATTAGGAGCTTGAATAGGTTTAGAAATTAATTTATTGTCATTTATTCCCTTAATGACAAATAGA---AATAATCTAATATCAACAGAAGCTTCTTTAAAATATTTTCTTACTCAAGCTTTAGCTTCTTCAATTCTTCTATTTTCAGTAATTTTATTAACTATAACTAATTGT---------ATTATTTTTTCTTTCCCTGAAAGTAATACAATTATAAATTTAATAGTTAATTCAACTTTATTGTTAAAAATAGGTGCAGCACCTTTTCATTTTTGATTTCCAGGAGTAATAGAAGGACTAAGATGAATAAATGCTTTTACTCTAATGACTTGACAAAAAATTGCTCCCTTAATGTTAATTTCTTATTGTTTTATTAATAAT------------------------TTTATTACTTATGTGATTTTATTTTCTGTAATTATTGGATCTTTGGGGGGATTAAATCAAACTTCTCTTCGAAAACTAATAGCATACTCATCAATTAATCACATTGGATGAATATTAGCAGCTATAATTATTAGTGAAAATTATTTGATTATTTATTTTTCTTTATATGTTTTTTTATCATTCAGAATTATTTTACTAATAAATTACTATAATATTTTTCATTTGAGACAAGCA---TTTTCTAATTCAAATTCC------CCCATT---------ATTAAGTTTTGTTTATTTACATCCTTATTATCTTTAGGGGGCTTACCTCCATTTTTAGGATTTATACCTAAATGAGCTATTATTCAAATTTTAATTGAAAATAATCAATTAGTTTTAATTACCGCAATTGTAATTTTAACATTAATCACATTATATTTTTATTTACGAATCTCTTATTCAGCTTTTATACTAGCTAATGCAGAACCTAATTGAACTTTCAATTTAAAT---AATCGAAAATTGAATTATTTAATTTTAATT---------CCATCAGCTATTTCAACTACT---------------------GGCTTATTTTTAATTACTTTAATTTTCAATATATTT---------ATTATTATTATTTTTTTAATTTCCATTATTCTTTTAATAATTTCATTAATCGTCATATTATTAGCTTCAATTCTATCAAAAAAATCAATTATTGATCGAGAAAAAAGTTCTCCTTTTGAATGCGGATTTGATCCTAAAAGATCTGCTCGTCTTCCCTTCTCTCTTCGATTTTTTTTAATTGCAGTTATTTTTTTAATTTTTGACGTAGAAATTGCTCTTTTATTACCTATAATTTTAATTTTTACCTCTTCA---AATTTAATTATATGAAGAACT---GTTAGATTATTTTTTCTATTAATTTTACTAATTGGATTATATCACGAATGAAACCAAGGAGCTTTAGAATGAGCTAAT---------------ATGATAATTTTTGTTTATGTCTCTATTATTTTATTAATTAGAGGGATTTTTGTATTTTCTTCTAAACGTAAACATTTATTGGTTACTTTATTAAGTTTAGAATTTATTGTATTAAGATTATTTATAATTTTATTTTTATATTTAAATTATTATAATTATGAAACT---TATTTCTCTATAGTATTTTTAGTTTTTAGAGTTTGTGAAGGGGCTTTAGGTTTATCAATTTTAGTTTCTATAATTCGAACTCATGGGAATGATTTTTTTCAAAGATTTAGAATTTTACAATGT------ATGTTAAAATTTTTAATAATAATAATATTTATAATCCCTTTATGTTTTATAAAAAAAAATTAT---------------------TGAATTATTCAAAATTTTTTATTTATTATTATTTTTATATTTATTGGTTATGGGTTTTATCAATCATAT---------------TGAGGTAATTTAAGTTAT------TTTATAGGATGTGATTTATTATCTTATGGATTAATTTTATTAAGATTTTGAATTTGTAGTTTAATATATATAGCAAGAGAGTCAGTTTATAAAAGAAATTTTTATAAAAATTATTTTAGATTTATAATTTTAATTTTATTA---ATTTTATTATATTTTACTTTCAGAAGAATAAATTTATTTATATTTTATTTATTTTTTGAAAGAAGATTAATTCCTACTTTATTTTTAATTATTGGATGAGGATATCAACCAGAACGTTTGCAAGCAGGAGTTTATTTATTATTTTATACTTTATTAGCTTCTTTACCCTTATTAGTAGGTATTTTTTTTATTTATGAAGATAGAAGAATTTTAAGAATATATATATTTAGTAATTTAAAT------------TATATAAAT---TTTTTAATATATTTATGTATAATTATA---GCATTTTTAGTTAAAATACCAATATTTTTAGTTCATTTATGATTACCAAAAGCTCATGTAGAAGCACCAGTTTCTGGATCAATAATTTTAGCAGGAATTTTATTAAAATTAGGAGGATATGGGCTTTTACGAATTTTTAATTGTTTAGTATTT---------TTAGGAATAAAATTTAATTATTTATGAGTAAGAATTAGATTAATTGGAGGAGTATTAGTTAGATTTATTTGTTTACGTCAAACAGATTTAAAATCATTAATTGCTTATTCTTCAGTAGCTCATATGGGAATAGTATTAAGAGGATTAATAACAATAAATTATTGAGGATATTGTGGTTCTTACACATTAATAATTGCTCATGGATTATGTTCATCTGGATTATTTTGTTTAGCTAATATTTCTTATGAACGTTTAGGAAGTCGGAGATTATTAATTAATAAGGGATTAATAAATTTTATACCAAGAATAGCTTTATGATGATTTTTATTAAGATCTTCTAATATAGCAGCTCCTCCTTCATTAAATTTATTAGGAGAAATTAGTTTATTAAATAGAGTAATTTCTTGATCTTGAGTTTCAATAATTGCTTTAGCTTTATTATCATTTTTTAGAGCTGCTTATACTTTGTATTTATTTTCTTTTAGACAACATGGAAAAATTTATTCTGGATCTTATTCATGTTCAATAGGATTTACTCGTGAGTATTTATTATTGTTTCTTCATTGATTTCCTTTGAATTTATTAATTTTAAAAAGAGAAAGTTGTATATTATGATTG------GTGATAAAATTTTTATCAATTTGTTTAATTAGATTTATATTTTTATTTATAATTAGAATAATTTGTTTTATTAGAGGTATTTATTTTTTAATTATAAATTTAGTATACTTTATTGAATGAGAATTATTAAGATTGAATTCTTCTTCAATTGTAATAACTTTTTTATTTGATTGAATATCTTTATTATTTATAAGTTTTGTATTATTAATTTCTTCGTTAGTGATTTTTTACAGAAAAGAATATATAGAAGGTGATTTAAATATTAATCGTTTTATTTTATTAGTTTTAATATTTGTTTTATCAATAATATTATTAATTATTAGTCCAAATTTAATTAGAATCTTATTAGGATGAGATGGATTAGGATTAGTTTCTTATTGTTTAGTTATTTATTATCAAAATGTAAAATCTTATAATGCAGGTATATTAACTGCATTATCAAATCGAATTGGAGATGTTATATTATTATTATCAATTGCTTGAATATTAAACTTTGGAAGTTGAAATTATATTTTTTATTTAGATTGTATAAAAAATAATTTTGATATAATATTAATTGGATGTTTAGTAATAATTGCTGCAATGACTAAGAGAGCTCAAATTCCTTTTTCTTCTTGATTACCAGCTGCTATAGCAGCTCCTACTCCTGTTTCAGCTTTAGTTCATTCATCAACTCTAGTAACTGCAGGAGTTTATTTATTAATTCGATTTAATATTTTATTAGTT---GATAGATATTTAGGAAAAATTTTATTATTAGTATCAGGACTAACTATATTTATAGCTGGAATAGGAGCAAATTTTGAGTTTGATTTAAAAAAAATTATTGCTTTATCAACTTTAAGTCAATTAGGTTTAATAATAAGAATTTTGGCGATAGGATTTGCTAAATTAGCTTTTTTTCATTTATTAACACATGCTTTATTTAAAGCTTTATTATTTATATGTGCTGGAGCAATTATTCATAATATAAAGGATTATCAAGATATTCGAGTAATAGGGGGTTTAGTTATTCATATACCTTTAACAATTAGTTGTTTTAATATTGCTAATTTAGCTTTATGCGGTATACCTTTTTTAGCTGGATTTTATTCTAAGGATTTAATTTTAGAAATTGTTAGATTATCTTATTTAAATATATTTAGATTTATATTATATTTTTTTAGAACTGGATTAACAGTATGTTATTCATTACGTTTATCATATTATTTAGTTAAGGGAGATTTTAATAATAGAAGTTTACACCCTTTAAATGATGAAGGG---------TGAGTA---ATAATTCGGGGAATATTAGGATTACTAATTATAGTAATTTTTGGAGGAAGAATATTAAGTTGAATAATTTTTCCTGTACCCAGAATAATTTGTTTACCAATCTATATAAAAACTTTAGCTTTATCAGTAAGTTTATTAGGAGGTTGGTTTGGTTATGAAATTTCTAAATTTTCTTTAAATTGAACAATAAAGTCTTTAAAAATATATTTAATTAGAGTATTTTTAGGTTCAATATGATTTATGCCAGTATTATCAACTCATTTAGTAAATTGTTATCCGTTAAAAATTGGACAGTTAATTATAAAAAGAGGAGATCAAGGTTGAAGA---GAATATTTTGGAGGTCAGAGAATTTATAAAAGA---ATTCAATATAATTCTAAATTAAGTCAA------GTTTTACAAAATAATGATTTGAAGGTATATTTAATTAGATTTGTTTTTTGAATTGTTGTTTTAATTTTTATATTTATT---------------------------------------------------------------------ATTTTTCAATTTTTATTATTAATATTAAGTATAATTATTAGATTTATTTTTACACAAATAAAACACCCCTTAGCAATAGGA---TTAATTCTATTAATTCAAACTTTAATTATTTGTTTAACGATAGGTTTAATTACTAAAACTTTTTGATTTTCTTATATTTTATTTCTAGTTTTTTTAGGGGGTATATTAGTATTATTTATTTATATGACAAGATTAGCTTCAAATGAGATATTTTCCTTATCTTTTAAATTAATTTTTAGATTTTTAATATTCTTTTTAATAATTATATTTATTTCTTTACTATTAGATAAAAATTTAATTTTATCTACATTT------------------TTTAATTTTGACATAAATAATTTTATAGAATCTTTCATATTAAAAACAAATGAAAATTCTTTAAAT---------TTAACCAAATTGTATAACCAACCTACTAGAATAATTACATTAATACTAATTAACTATTTATTATTAACTTTAATTGTTATTGTAAAAATTACCAACATTTTTTATGGGCCTCTTCGTCAAAAAAAC--------------TAAAAAATAATTATTTAATATATTT-------------------GAAAATTT-----------AGTTTTTTAATAAAATCAATTTTATTTAATAAAA--------------GTTTTAGTAATGGTTATT-------------------GAAAAAATAATTTA-AATTATAATTTATT-AGTATTGTAAAAG--AAAATTGAAA----TAT-----TTGAAAATAATTTAGTTTAAAAGTAAATTT--------TATAAATT-GTACCTTGT---GTATCAGGGT----TTATTAAT---------TA-AAATATA---------------CATATTTATATTTCCCGAT--TTTAAGAGAT-----------TTA---ATAA-AATAT--ATTAGTTTACGTATTATA----GTAATTAAAAATATTTTATTTG-TAATGAAATGTTATTCGTTCTTAAATATAT--CTGGTTTTTTAAGAAATAAATTTAATTTATATAAT-AAAAAGT---ATTTATTTATTTATT----------------TAAATAA---------------------------------------------------------------ATAA---------TTTATATTATAAATGTTTTAAGGG--ATTAGCTTTAAGATATAATCT-ATAATAATTAT----------------------------------------------------TTAAGTTTAA-----------AAATTGTAGGCTTAGAAATAGTTAGCAATAAAAAAAATGT------TATAATTT------ATTT-T-----AAAATTTAAAATAATTTTTATAA-A---TTTAGATT--TTTTATTAAAATTTAAT-TTATAAT-AAATATAAATTAGTAATAATGATAAAATTAGTATAATAAT----------------------------------------TTGTATAGATATAATTAATTT------------------AAAGATTAAATTAAGGAACTCGGCAAA---------------TAA---A-TACTCGCCTGTTTAACAAAAACATGTCTTTTTGAAAA--TAATTTAAAGTCTAATCTGCCCACTGAA---------TTTTAAAGGGCCGCGGTATTTTGACCGTGCAAAGGTAGCATAATAATTAGTCTTTTAATTGAG-GGCTAGAATGAATGATTGAACGAAGTATTAACTGTCTCAATTTAAATGAAAATTGAATTTAACTTTTAAGTCAAAAGGCTTAAATGCAATTAAAGGACGAGAAGACCCTATAGAGCTTTATATTTA-----ATTAATAATTAATTTATAGAAAT---TTTTAATTTTTATTAAGTAA-AATA--TTTTGTTGGGGTGACAAGAAGATTTAAAAAACTCTT------TT--TAT-TTTAAAACATTAATTAATGAAT------------------------------------------------------------TTTTGATCCA--TTTATAGTGATTAAAAGACTAAGTTACCTTAGGGATAACAGCGTAATCTTTTTTAAGAGTTCTTATCGACAAAAAGGGTTGCGACCTCGATGTTGGATTAAGGGTTATTTTTGGGTGTAGAAGTTCATA-GTTTAGGTCTGTTCGACCTTTGAATCCTTACATGATCTGAGTTCAGACCGGCGTAAGCCAGGTCGGTTTCTATCCTTAATTATA-TAAAA-ATATTTTAGTACGAAAGGACCAAATATT--TAGA--ATAATTC------------------------TTTTTA-----------------------TTAGAATATTATTAATAATAT-----------------------------------------------------------------------------------------------------------------------------------------------------------------------------------------------------------------------------------------------------------------------------------------TCTTATTGAATTTT------------------------------------------------------------------------TTTGTTAAGAAAGCTTTATTCTGGCTTG-AAATACTTTTTATAAAAT---------TATTTTACATGTAAGTTTTAGTAAGAAAT-----AAATATTTATTAAATCTTAAAGA-------TTTTAAATATATTTT----AAGCGCAGTATTTTACATTAAGTATCAATGAA-----------AATTGGAGTTAGTAAATTTTATAG---TTTTGGTAAAATTTGTGCCAGCCA-CCGCGGTTAAACAAAAG-----AGGCTAAAAAGTAT---TATTAGTTA------------------TAGTTAATTTTAAATTATAAAGTTTATTAATAGTGTTGTT---------GTTAGGTGAAATTTTAAAATGTGT----CATA----AAACTTAAAATATTATTAAATGAAGCTATGAAAGTTAGAAAATAAAC-------------------------------------TAGGATTAGATACCCTACTATTCTAAA--AGTAAAGTGA------------------------------------------------------------------------------------------------------------------------------TTACCTAGAGTAGTAACAGTTATAATCTTGAAACTTAAAGAATTTGGCGGTGTTTTAGTCTTTTCAGAGGAACCTGTTTCGT-AATCGATAATCCGCGTTTTACCTTACTTAAGTTAT--------------------------TAATATGTATACCGTCGTCATCAGAATGTCTTAGAAGAG-AATT----TAATTTTCTTAATTTATAA----------------TTATAATTAATGTCAGATCAAGGTACAGTT-TATATTTAAGTGAAAATGGGTTACATTAA----TTGAATTTA---TATGAATTAAGAATTGAAAT--ATTTTTATGAAAGTGGATTTGATAGTAAATAA--ATA----AATTATATTTTATTGATTTTAGCTCTAAAACATGCACACATCGCCCGTCGCTCTCGTTA-----TTTAAAATGAGATAAGTCGTAACATAGTAGACGTACTGGAAAGTGTGTCTAGAAAGA-----------------
>FJ478173_Cephus_cinctus 
ATGATAACAAATCTATTTTCAATCTTTGATCCAGCAACTACAATCTTTACATTACCATTAAATTGAATAAGATCATTTATAAGATTAATTATTTTACCATATACATTCTGACTAATTCCTTCACGAACTAATATAATATGAATTCAATTAACAAACTTTATTAATAAAGAATTAAAAATTTTAATCAAT---AAAAACGCTAAAGGAAGAAATATTATTTTTACAACTATTTTCATATTTATTATAATTAATAATTTTATAGGATTATTCCCATATATTTTTACAAGATCAAGACATATATCAATAACTTTAAGATTATCTCTTCCTTTATGAATATCTTTAATAATTTTTGGATGAATAAAATTTTATAATAACATATTTGCCCATATAGTTCCAATAGGAACACCATCCATTTTAATACCTTTTATAGTTATAATTGAATCAATTAGAAATTTAATTCGACCAGGTACATTAGCAATTCGATTAGCAGCAAATATAATTGCAGGACATTTACTTATTACACTAATTAGATCTACTGGACCTTCTTCAAGAACAATTTTAATTAGCTTTATAGTATTA---GCACAAATTTTACTTCTATCTTTAGAAAGAGCTGTAGCTATTATCCAAGCCTATGTTTTTTCTATCTTAAGTACTTTATATTCAAGAGAA---ATTAAA---------------------ATTCCACAAATATCCCCAATAAATTGAATATTATTATTAACTATATTTACAATAATTTTTATTGTATGCATCTCTTTAATATACTTTATTTATTTACCTAATAATTTAATTTCCAATTCAAATGATAATAAAATTATCTCATATAATTCTAAAAAT------------AAATTCCTAACCTGAAAATGA------------------ATGCAAAAATGACTTTTTTCTACAAATCACAAAAATATTGGAATTTTATATTTTATCTTTGGTATTTGGGCAGGAATATTAGGAACATCTTTAAGATTAATTATTCGAGCTGAATTAGGAACCCCAGGACCATTAATCAATAATGATCAAATTTATAATTCAATTGTAACTGCACATGCTTTTATTATAATTTTCTTTATAATTATACCAATTATAATTGGAGGATTTGGTAACTGATTAATTCCTTTAATACTTGGAGCTCCTGATATAGCATTTCCTCGAATAAATAATATAAGATTTTGATTACTCCCCCCATCTTTAACATTACTACTAATTAGTAGAGTAATTAATCAAGGAGTAGGAACAGGATGAACAGTATACCCCCCATTATCAAATAATCTCTATCATAGAGGACCATCAGTAGATTTAGCTATTTTTTCTTTACATTTAGCAGGAATATCTTCAATTATAGGTGCAATTAATTTTATTTCAACTATTATTAATATACGACCACTAGGATTAAATTTAGATCAAATATCTTTATTTAGATGAGCTGTAGGAATTACAGCTATTTTACTACTATTATCTCTTCCTGTCTTAGCAGGAGCTATCACTATACTTTTAACAGATCGAAATTTAAATACTACATTTTTTGACCCTGCAGGAGGTGGAGATCCAATTTTATACCAACACTTATTTTGATTTTTTGGACATCCAGAAGTTTATATTTTAATCTTACCTGGATTTGGTATAATTTCCCATATAATTTTTTCAGAAACCGGAAAAAAAGAAACCTTTGGTATATTAGGAATAATCTATGCAATAACAGCAATTGGAATTTTAGGATTTGTAGTTTGAGCACATCATATATTTACAGTAGGTATAGATGTAGATACTCGAGCATATTTTACATCTGCAACATTAATTATTGCAGTACCCACTGGTATTAAAGTATTTAGTTGATTAGCAACCTTACATGGTTTTAAATTTAATAATTCCCCAACAATATTATGATCAATTGGATTTATTTTTTTATTTACTTTAGGAGGTTTAACAGGAATTACTTTAGCAAATTCATCAATTGATATTATTTTACACGACACATATTATGTAGTTGCTCATTTTCATTATGTACTATCTATAGGAGCAGTATTTGCTATCATAGGTGGATTTATTCATTGATACCCTTTAATTACAGGATTAACATTAAATCCTTTTTGATTAAATAACCAATTTATATTAATATTTATTGGTGTCAATACTACATTTTTTCCTCAACATTTTTTAGGATTATCAGGAATACCACGACGATATTCAGACTATCCTGATGCCTTTTTATCTTGAAATATTATCTCATCAATTGGATCATTAATCTCTTTAATAAGAATTATAATATTTATTTTTATCTTATGAGAATCATTAATTTCTAACCGACAAATCATTTTTAATGAAAATATAATTTCATCAATCGAATGATTACAAAAATTTCCACCTATGGAACATAGATATACAGAATTACCAATTCTAATTAAA---------------ATGTGTACATGATCTATAATTTCCCTTCAAGACGCCAACTCCCCTTCAATAGAACACCTTACTATATTTCATGATTATATTTTAATAATTAATATTTTGATTACTATAATAGTAGTATATATCATTTCATCTATTTCTTTAAATAAAATTATTAATCGAACATTAATACAAAATCAATTAATTGAATTAATTTGAACTTTTATTCCAATAATTATTTTAATTTTTATAGCATTCCCATCTATTAAAATTCTCTATTTAATGGATGAAATTTTTTCTCCTATAATAACAATTAAATGTATAGCTCATCAATGATATTGAAGATATGAATATTCAGACTTTAATAAC------ATTGAATTTGATTCTTTTATAATTCCCACTGAAGAACTAAATAAAAATGAATTCCGATTATTAGAAGTAAGAAATCGTATAATCATTCCCTTAAATACACAAATTCGGTTATTAATCTCATCGGTTGATGTAATTCATTCATGAACAATTCCCTCTTTAGGAATTAAGATCGACGCAACTCCAGGTCGTATCAACCAAACTAACCTTATAACAATCCGACCTGGATTATTTTATGGTCAGTGCTCTGAAATTTGCGGAGCAAATCACAGATTTATACCAATTATTGTAGAATCAACCAATATTAAATCTTTTATTTCATGAATTAAAAAATTTAAT------------------ATAAATTTTATACAAATGTCAATAAATAATCACCCTTTTCATATAGTAGAAAAAAGACCTTGACCTTTGACTTCTTCATTAGGAATAATTATTATAACTAGAGGATTCATTAAATGATTCCATTATAAAATCTTATTAATATTTTTACTAGGAATTTTAATTATAATTTTATCATCATACCAATGATGACGTGATGTAACACGTGAATCAACATTTCAAGGACTCCATTCAAAAGAAGTATATATAAATATAAACTGAGGAATAATTTTATTTATCACATCTGAAGTA------------TTTTTCTTTTTATCATTTTTTTGAGCATACTTCCATGCATCTCTTTCTCCAAATATTGAAATTGGAAGAATATGACCACCAATTGGAATTATCCCATTTAACCCATATCATATTCCTTTATTAAACACTATTATTTTAATTTCATCTGGAGCGAGAATTACATGATCTCACCATAGATTAATTAATAAAAATTTTAAACAAAGAATAATTAGATTAACTACAACAATTATTCTAGGAATCTATTTTAGAATTTTACAAAAATATGAATATAACGATGCATATTTTACTATTGCAGACTCCATTTATGGATCAACATTTTACATAGCAACAGGATTTCATGGAATACATGTATTAATCGGAACTATATTTTTAATAGTATGTTTAATTCGACTTAAAAATAATCATTTTTCTAAAAATCATCATTTTGGTTTTGAAGCTGCCTCTTGATATTGACACTTTGTTGATATTGTATGACTATTCCTATATATTTCAATTTATTGATGAAGATTTAAT------------ATGTTAAAAAATATAATTAAACATAACCCAATTATTAAAATTACATATAATAGTATTATTAAATTACCAACACCATTAAATATCTCTATTTGATGAAACTTTGGATCACTATTAGGATTATGTCTACTAATTCAAATTATTTCAGGCCTATTTTTATCTATACATTATTGTCCTAACATCAATTTCGCCTTTAATAGAATTATCCATATTTGTCGAGACGTAAATTATGGTTGATTAATACGATTAATTCATATAAATGGAGCATCTTTTTTTTTTATTTGTTTATATACTCATATAGGACGAGGTTTATATTATATATCCTATAAATTTAATAAAGTATGAAACATTGGTATTATTATCCTTTTTATAACTATAGCTACTGCATTTTTAGGATATGTCCTGCCATGAGGACAAATATCTTTTTGAGGAGCTACAGTAATTACAAATTTAATCTCTGCAATTCCATACTTAGGAGAATCAATTGTTTTATGAATCTGAGGAAGATTCTCAGTTGATAACTCAACATTAAATCGATTCTATTCTTTACATTTTATTATACCTTTTATTATCTTAGCAATAGTTATTATTCATTTAACATTTCTACACCTAACTGGATCAAATAATCCTTTAGGAACAAACAGAAATTTATATAAAATTTCATTCCACCCATATTTTACAATTAAAGATTCATTAGGATTTATTACTTTAATTTTTATTATATTAATATTAATTATAATCAACCCTTATATAATAGGAGATCCTGAAAATTTTTCACCAGCCAACCCATTTGTTACCCCAATTCACATTCAACCAGAATGATATTTTTTATTTGCTTATGCTATTCTTCGATCTATCCCTAATAAATTAGGAGGTGTAATTGCATTATTCTTATCAATTAGAATTTATTTTATTATGCCAATAATTAAAAATAATTTTATATTTACATCAAAATTTTACCCAATAAATCAAATTATATTTTGATCAATAATTAATATTTTTTTACTACTAACTTGATTAGGAGCTCAACCAGTAGAATCTCCTTTTATTTTAATATCACAAATTATAACAATTCTATATTTCATATATTTTATTATTTTACCTTTAATCATAAAATTATGAGATACAATTATTTTTAAAAAA------------------ATGTTAATAAATTTTTTTTTAATA---TTATTGAGATATTTAATTTTATTAATTAATGTTTTAATTGGTGTAGCTTTTTTAACTTTATATGAACGAAAAGTTCTTGGGTATGTGCAAGAACGTAAAGGTCCTAATAAAATAGGTTTTTTAGGAATTCTTCAACCATTTAATGATGCAATTAAATTATTTTCTAAGGAGTATCTTTTAAGATATAATTTTAATTATTATATTTATTTGATTTCTCCTATATTTATATTAATATTAAGTTTATTTATTTGAGTTTTGATACCATTTATATTTAATATTTGAGAGTTAAATTTAGGGGTTTTATTTTTATTAAGAATTTTAAGTATTAGAGTTTATTTTACTATATATTCGGGGTGATCTTCGAATTCAGTTTACTCATTGTTGGGGTCTTTACGTTCTGTTGCTCAGACTATTTCTTATGAAGTAAGGCTAGCAATAATTTTAATTATTTTTATTTTTTTAATTGATAGTTTTAATTTTTATGATTTAATAATTTATCAATTTAATTTACCTATATTATTATATTTAATTCCTTTATTTTTTATATTTATAGTAAGTTCAATTGCTGAATTAAATCGGTCTCCATTTGATTTTGTTGAAGGAGAATCTGAATTAGTTTCGGGATTTAATATTGAATATGCAAGAGGAATGTTTGCTTTTTTATTTTTAGCTGAGTATTCTATAATTTTATTTTTTAGAATAATATGAATATTGATATTTATGGGGGTTTTATGATTTAATATTTGTTCTTATTTATTTATTATATTATCTTTTAGATTAATTATTTTAATTCGTGGGACATACCCACGGTTTCGATATGATATGTTAATAGGATTAGCATGAAAAAAATTTCTTCCTTTTATTTTAACTTATTTAATTTTTATTTTAGGAGTAAAATTTTTAATTTATGTAATTATTTTT------------------------------------------------------------------ATAAAATTATTGATCATATTAATTTTCTATTTTATTTTAATATTAAGAACTTTAATTACTTTATCTTCTCATTCATGAATAATTATTTGAATAATATTAGAAATTAATTTAATAAGATTTATTCCTATTATTATATTATCA---AAAATAATTAATAATCATACATTTTTATTTAAATATTTCATTGTACAAACTATTAGTTCATCAAGATTCTTAATTACAATCACTTTAATATGAATTAATGATTAT------------AGATTAAATATTTTTAATACAAAC---TTTATAGAAATTATATTAAGATTATCTATAATTTTAAAAATAGGATTATATCCTTTTCACCTATGATATATCGAAATTATATTAAACTTACCATGAATAATATTTTTTTTAATATCAACTTGACAAAAAATTATTCCCTTAACAATTATTTCTTTT---TTTAATGAAAAT---------------------ACAATTATTTATATAACAATTATTATTTCTTCAATAATTAGATCAATTCAAGGAATTTATCAAAACAACCTTCGCAAAATTTTTGCATTCTCATCAATTAACCAAACCAGATGATTAACCATTAACTCTAATATATCTATTTATCTAATAATTATATATATATTAATATATATAATAATTTTATTTTCTATTATTAATATACTTAATGTAAATAATTTCTATTATATTAATAATCTT---TATTTATTAAATAATTATCAT---TATTTA---------ATAAAATTATTTTTATTTTTAAATATTTTATCATTAGCTGGACTACCTCCTTTTATAGGATTTATTACAAAAATTATTTCAATTAAATTTTTAATTTTTAATAAAATATATTTAATTACCTCCATTCTAATTATCTCTTCATTAATAACACTCTTTTTCTATTTACGATTAACTTATACTTCAATAATTTTAATTAAATCAAAATTTAACCCTTTAATAATAAAAAAATATTCAAAAGATTTTTCTTATAAATCATATTTTTTTAATAAATTAAATTTTATAATAATTATA------ATCACTATTTTAAGATATTTTTCTTTAATTATTATAACCTTATTTGATTTATAC------ATTTTTATAATCATAAATTTATTTACTATTTGTAGGTTAATAACAATTATTATAATTATAATAAATATTATTATTTCAAAAAAAAAATATTCTGATCGAGAAAAATCATCTCCATTTGAATGTGGATTTGACCCTCTATCATCACCACGAACACCATTTTCCTTACGATTCTACTTAATTAGAATTATTTTCTTAATTTTCGATATTGAAATTGTTATCTTATTCCCTATTATCCCATCTATGTGATTTAGA---AACCCATTAATTTGAATTTTT---ACATTCTTAATATTCAGATTTTTATTAATTTGAGGAGTATTTATTGAATGAAATGATGGATCCTTATTTTGAATAAAA---ATG---------TTAACATTTTCTTGATTTTATAGATTAATTTTATTAATTATTATTTTAATAATTTTTATTAAATTTAATAAACATATTTTATTAATTTTAATAAGACTAGAATTTTTTGTTATTATAATGTTTTATGTGTTATTTATGTATTTTAGAATACTTAATGTTAATCAA---TTTGTTTCTTTATATTATTTAATTTTTTCGGTAAATGAAAGTGTAATAGGACTTACTATCATAATTATTATTATACGAAGTGAAGGAAATGATTATTTAAGTTCTTTAAGAGTATTGAAATGA------ATGATAAAATATATTTTAATTATTTTATTGATTAAATTATTATTTTTAATTATTAATAAAAAT---------AATATATTAAATATTTTGTTTCAAAATATGATAATTATATTATTAATTTTTTTTATTGTTAATTATAGATATATTAAATTAAATATAATAGAC---TTTTATGCAATTTATTAT------GATTTTGGTTTGGATTTTTTTTCATTTTGAATAATTAATTTATCTATTTGGATTATTTTACTAATAATATTAGCAAGGTTAAAGGTAGTTAAATATAAAAATTTTTTATTTTTATTTGTTGTGAATTTAATATTCATATTA---TTTTTTTTAGTTATATCTTTTAGGGTATTAAATTTATTAATATTTTATATTATATTTGAAGCTAGATTAATTCCTACGTTATTTTTAATTTTGGGTTGAGGGTATCAGATTGAGCGTATTGAAGCAGGAATATACATAATATTATACACTTTAGTTTTTTCATTACCATTTTTATTAATAATATTTTATATATATCATATATCATATTCATTAGATATTGAATATCTTAATATTAAAAAA------TTA---AATTTTGAT---TCTTTTTTATATAATTTTGTTATGATA---ATTTTTTTTGTTAAAATTCCTATATTTAGTTTACATGGTTGGTTACCTAAAGCTCATGTGGAAGCTCCAGTTTCTGGGTCAATAATTTTAGCTGGGGTTATACTTAAATTAGGGGGATATGGGATTTATCGATTAATATTTATTAGAGAAAAT---------TTAATATCAAATTATATAATAAGTATTTTAGTATTTAGATTGGTTGGTTCAATTTATTTAAGTTTAGTTTGTTTACGTCAGGTTGATATAAAATCCTTAGTTGCTTATTCTTCTGTTGTTCATATAGGGTTAGTAATTGGAGGCTTATTTTCTTTAGAGATTATTGGGGTACAAGGAGCTTTTTTAATAATAATTTCTCATGGATTGTGTTCTTCTGGATTATTTTGTTTAGTTAATATATTTTATGAGCGATCCTTAAGACGAAGATTAATTATTAATAAAGGTATATTATCTTATTGTTCTCCAATAATAATAATATGATTTTTGTTATGTATAGGTAATATATCAGCTCCTCCGAGTTTAAATTTAATTAGTGAAATTTTTTTATTAATAAGATTACTTAGGTTAACAAAATTTTTAGTTATTATTTTAATGTTATTTTTATTTTTTAGAAGATGTTATTCATTATATTTATATTCATATGTTTGTTATGGTAAAAGTTTA---TTTTTATATAGATTTACTAGATTTTCAGTTCGAGAGTTTTTTTTAATTTTAATACATTTAATTCCTTTAAATTTAATAATTTTGAAAATTGATATTTTCTAT------------------------------ATTATCAGATTACTTGTAAGATTTTTTTTTTTTTTTATTGGAATAGTTATATTTTTTGTTAGTTTATTTTTTTTAATAAATAAATATATTTATATATTAGAATGAAATATTATTTCTTTGAATTCAGTTGATATTTATATATTATTTATATTTGATTGAATATCATTATTATTTATAAGTTTTGTTCTTTTTATTTCTTCAATGGTTTTAATTTATAGTTTTGATTATATAAAAGAGGATTTAAGATTTAATCGATTTATTATATTAATTTTATTATTTGTTTTTTCTATATTATTAATAATTATAAGTCCTAATCTAATTAGGATTTTATTAGGTTGAGATGGGTTAGGATTAATTTCTTATTGTTTAGTAGCTTATTATCAGAATATTAAGTCTTATAATGCAGCTATATTGACTGTTTTAATAAATCGATTTGGGGATACAGGGTTAATGATGTCATTAAGAATTATATATTATATGGGTTCATGAAATTTAATGTTATAT------------------AATTGAGTAGATTTTTTAGTTATTATATTAGTTTGTTTAGCAGCTTTTACTAAGAGAGCTCAAATTCCGTTTTCTTCTTGATTGCCTGCGGCAATAGCTGCACCAACTCCTATTTCTTCTTTAGTTCATTCTTCTACTTTAGTTACTGCTGGAGTTTATTTGGTTATTCGATTTAATGATTTATTAATA---ATAAGGGGATTGAATGAGTTAATTTTAATTTTGTCTGTTTTGACTATATTTATAGCGGGGGTGAGAGCTAATTGAGAGTATGATTTAAAAAAAATCATTGCTCTTTCTACTTTAAGTCAATTAGGTTTAATGATAGCTATTTTATCTTTGGGTGGTGTGAAATTAGCTTATTTACATTTATTAACACATGCAATATTTAAGGCTTTATTATTTATGTGTGCAGGTGTAATTATTCATTCAATAAAAAATTTTCAAGATATTCGTTTTATGGGGTCTATAGTTTATATTATGCCTTATACAATAATATGTTTTAATGTAGCTAATTTAAGATTAATAGGTATACCTTTTTTGGCTGGGTTTTATTCTAAGGATTTAATTTTAGAACAATTGATATTTATAGGAGAAAGATTAATTATTATATTTTTATTTTATATTTCTATTGGGTTAACAGTTTCCTACACTCTTCGTATATTTTTATATAGATTGTTTATAGAAATAAAAATATCTAGTTGTTTTAGATTAAAGGATGAAAAT---------TTTTAT---ATAAATTTTAGAATAATTTTTATATTAATTATATCTGTAATTAGGGGGAAGTTTTTATATAGTTTGATATTTTTTAATATTAATTTTATTGTTTTACCTAAGATATTAAAATTAATAGTTTTATTTTTTAGATTTTTGGGTTTAATAATTGGTTTATTTATTTTTTATTTAAATTTTTATTTTTGT---------AATCATTTAATGATTTTAAAAAATTTTTTTAATAAAATATGATTTTTATTTGATTTATTTTATAATATGTTGGGATTAATTTTTAGATTTTCGGGAAAGTTATATATTTTAAAT---GAAAAGATATGAGGT---GAATATATA---TATATGAATATTTTATTAAAA---ATAAAGTATTTTGTTAAGAATGTTGAT------TATTTTTATATTAATTCGTTTAAATTAATTATATTTATTTATTTTTATGTTTTATTTGTAATTTTATTATTTTATATT------------------ATGTCAATATATTTATATTCAAACTTTCTAAATTTCAAAGAAATATCATTTAATTTTTTATTAATTTTATCATCTATCATATTAATTTTATTAATCTTAATAATTAAATCTATTCACCCTATTGAAATAATA---ATTTATTTAATTATATTTTCTATTATTATATGTTTAAAAACTAGATTATTATATAAAAATTTTTGATTCTCTTATATACTTTTTCTTACAATAATTGGTGGAATTTTAGTATTATTTTTATACTTTGTAAGAACAGCATCAAATGAGAAATATCAATTAAATGATAAT---CTTAACATTAAATTTTTAACAATTATAATCTCAATCTCTTTTATTTTAATATTTATTATATAT---GTATTTGATTATTTTTCAATTAACATAATTGAGCTCAATATAAATCATAATTTAATTATTAAAATAAAT---AATTGATCTAATAGCAATAGATACAAT---------ATACATCAAATATTTAATAAT---AACTATAAAGTTACTTTAATAACAATAATTTATTTATTATTTACATTATTTTCTGTAATAAAAATATGTATAAAAATATACGGCCCATTACGTCAACACATT------------ATTAGATTTAATTATTAATTTAATTAA-----------TTTTTGAAAATAAA--------------TATTTTTATTTAAAGTTATATTAATTATTTTA------------ATTGTTTTAGTATTAAAATTA-------------------TAAATAATAATTAT-ATTATA-----------AAATGTAAGTG--ATTTATGAAT----TAA---TTTTAAAAATATTTAATTAACAAAGTAAAATT--------AATTTTTT-GTACCTTTT---GTATCAGGGT----TTATTAAT---------TA-AATATTATT-------------TATTAATAATTTTCTCGAA--TTAATTAGAG-----------TTA---ATAT-ATTAT--TTAATTTAATGTTTAATT----ATTATTTATAATAGTATATTAG-GGGAGAAATTCTAGTCAATAATTAAGATAT--CTAGTTTTTTTAGAAATAAATTTAATTTATTTATT--AAGTTT----GTTAGTTAAATAATATTTAT---------TTAAGAT-----------------------------------------------------------------ATT---------TACTTAATAAAAAGAGTTTAAGGG--ATTAGCTTTAAATTTTAATTTAAAAATAAAA----------------------------------------------------ATATTATTTATATTTAAT-----AAATTATAGATTTAAAAATGGTTTTTAT-TTAAAGTTTGT------AATAATTT------ATTA-TTAA--TTTTATTAAAAATAATTTTT-TTTA---TTTTAATT--TTTTATAAAAATATTTT-AATTAAT-AAATTTTTAAAATTAATAATGATAAAATTATTATATTTATAAT-TT----------------------------------ATGTTTTTATTAATTTTA---------------ATTTTTAAAATTAATTATAAGGAACTAGACAAA------------------TTTAATATTTACCTGTTTAACAAAAACATGTCTTTTTGATTT--TAATTTAAAGTCTAATCTGCCCACTGA-----AATAATTTTAAATGGCCGCGGTATTCTGACCGTGCAAAGGTAGCATAATCATTAGTTTTTTAATTGAA-AGCTTGTATGAATGATTGAATAAGATATTTATTGTCTCATAATTATTTTAATTAAAATTTAATTTTTAAATTAAAAAGTTTAAATTTTATTATAGGACGAGAAGACCCTATAGATTTTTATAATTA-----AATTTATAGTTTTA---ATTTAATTTATTAATTAATTAAATTTTTA-ATTA--TTTTGTTGGGGTGACATTAAAATTAAATTAACTTTT------AA--TTT-AATTGAACATTAATTTATGAAATTTTA-----------------ATATATAAAT---TATTTATAT-TATTTTATTATTAT-AATTGATCCT--TAATTTTAGATTGTTAAATTAAAATACCTTAGGGATAACAGCGTAATTTATTTGGAGAGATCATATTAATAAATAAGTTTGCGACCTCGATGTTGAATTAAGA-TAATGTTTAGGTGGAGATACTTAAAT-AATAGGTCTGTTCGACCTTTAAATTCTTACATGATTTGAGTTCAGATCGGCGTGAGCCAGATCGGATTCTATCCTTAATTAAT-TAATA-ATATTTTTGTACGAAAGGACTTAATATT--ATAAATATTTTAT------------------------GGT--T-----------------------ATTGAATAACAGTAAAATTTTAATT---------------------------------------------------------------TTTTTAAAATTAATCTTTTGAT-------------------TTTGAGTAA-------------------------------------------------------------------------------------------------------------AAAAATTCAGTATTTTATATAAAATATAAAAATTATATATAGTTAC---------TTTCTATATTTTTTGTATTAATATTATTAATT--------------------------AATATATTTAATAATTTATTTTAAT--TTTTTTAAAGAAAGTTTAATTCTAACTTT--GAAATTTATTATAAATT--------TTATTTAATATATAAATTTTTAATATA-----------ATATTATTATTTTTTAAATAAAGATG---ATATAATTATT-----------TAGTATATAAAATTGTATTTAAATAAAAGTAGATTTTTTTATAGAATTATATTTATTTAA-----GATGGAAAAAACTGGTGCCCGCAT-TCGCGGTTCGCCAAGTC-----GCCTAAGTGAATCC---GTTAAGTTTCAGAGA------------CA-TTAATTATGCG-----GTAATTTTCTGAGGGCTAGAC----TTAAATCCCGGTGAACGTTTCCGAATTTT-ATGTATTAAA-AATTTATAAGTACT-CTGTAATATTTTTTGGAAATGCGCTTCGAGAC-------------------------------------TAGGATTAGATACCCTATTATTTT-AA-TTGTAAATTT------------------------------------------------------------GTTTTTAGTTTAGAAAATTATTAT-------TTTATATAAATTTTTATTTTAA--------TTTATTTTTAATTAGGTAGTATTAGGTATGTTCTTGAAACTTTAAGAATTTGACGGTAATTCATTCAATTTAGAGGAACTTGTTTTTT-AATTGATAATCCACGATAATAATTACCTAATTTATT-------------------------TTGTTTGTATATCGTCGTTTTAAAAAAATTTTTAAAGAA-TAAA----TAATTTTTAAAATATAATT-----------TTTATTTTTATATAAATTCAGATCAAGGTGCAGCTATTTATTTAGGTTAAAATGAGTTACAATAAA---ATATATTTA---TACGGATTTTAAGTATTAAT--ATTTAAATTAAGGGGGATTTAAAAGTAAAATT--AAA----TGATTATTTAATTTGAGATTTGTTTTGAATTATGTACATATCGCCCGTCGCTCTCATT-------ATAAAATGAGATAAGTCGTAACAAAGTAAAAGTACTGGAAAGTGTTTTTAGAATTAAAATTT-----------
>FJ478174_Orussus_occidentalis 
---ATAACTAGCCTATTTTCAATTTTTGACCCAGCAACATCATCTCTT---TTATCTTTAAATTGATTTAGTTCTCTTATTACATTTATTATATTACCCTTATCTTTCTGATTTATCCCTTCTCGCTATTCTAACTTATTAAATATTATTACAACATTCATAATCAATGAATTTAAGACTATT---------AAATCTATTAAATCTAGATCCTTAATTTTCATTTCACTATTCCTAATAATTATAATTAATAATATTATAGGATTATTTCCATATATTTTTACTAGATCTAGTCATCTTGTTATATCAATATCACTAGCTCTTCCTCTCTGACTCTCATTTATATTATTCGGATGAATTAACAATTATTATCATATATTCATTCATCTTGTTCCTTTAGGAACTCCCGCATTACTTATACCATTTATAGTAATTATTGAAACAATTAGAAATATTATTCGTCCCATTACACTTTCTGTTCGTCTTAGAGCCAACATAATTGCTGGTCATCTACTAATTAGTCTAATTAGATCTACTATA---AGTTCTAGATCTACCCTAATCCCCATTATCTTAATT---GTTCAAAATTTAATATTTATTCTTGAAATCAGTGTTGCTATTATTCAATCATACGTATTTTCTATTCTATCAACTCTATATTGTAAAGAATCTATAAAT---------------------ATTCCACAAATATCTCCAATTATTTGATCAATTAACATAATTTACTTCTTATCCATCTTTTATTTA---------TTTATTTATTATTTATACTTTAATCTATCA------AAATCATCATCAAAGAAAAACAACAATACAAAAAAAAAC------------------ATTAATTTTAAGTGAAATTGA------------------ATGAATAAATGATTATTCTCAACTAATCATAAAGATATTGGAGTTCTATATTTTATTTTTGGAATATGAGCAGGTATAGTTGGATCATCTCTAAGAATAATTATTCGTATAGAACTAGGAACACCTGGTCCATTAATCGGAAATGATCAAATTTATAACTCTATCGTAACCTCTCACGCATTCGTTATAATCTTTTTTATAGTTATGCCCATTCTTATTGGTGGATTTGGAAACTGATTAATTCCACTTATACTAGGAGCCCCAGACATAGCGTTTCCTCGTATAAATAATATAAGATTCTGACTCCTTCCTCCTGCCTTAATTATTTTATCATCAAGTATATTTACTAGCAAAGGTGTAGGTACAGGATGAACAGTTTATCCTCCTCTTTCTTCTTCA---GGGCATGTAGGTCTAGCTGTCGATTTATCAATTTTTTCCCTCCATATTGCTGGTATATCCTCTATCATGGGAGCTATTAATTTCATCTCTACAATCATTAATATACGAAATAAAAATCTCAGAATAGATAAGATTTCTTTATTATCCTGATCCACAAATATTACTGCCGTTCTTCTACTCTTATCTCTTCCTGTCCTTGCTGGTGCTATTACAATACTTCTTACTGATCGTAACTTTAATACATCTTTTTTTGACCCAGCTGGTGGTGGAGATCCAATTTTATATCAACATCTATTTTGATTTTTTGGTCATCCAGAAGTTTATATTCTAATTCTTCCAGGATTCGGTATGATTTCACACATAATCACTAAAGAAGGTGGTAAAAAAGAAACTTTTGGAACTCTAGGAATAATCTACGCCATATTAGCTATTGGATTTTTAGGATTTGTTGTATGAGCTCATCATATATTTACTGTAGGTATAGATGTAGATACACGAGCTTACTTTACCTCAGCTACAATAATTATTGCTGTTCCTACAGGAATTAAAGTATTTAGATGACTAGCTACTATAAATGGAATAAAGTTAGAATTAAACCTTAATAATATATGATCACTAGGATTTGTTTTTCTCTTTACTGTAGGTGGACTCACGGGTGTAATATTATCTAATTCATCCATTGATGTTATTCTACATGACACTTACTATGTAGTGGCTCACTTCCACTATGTTCTCTCTATAGGAGCTGTATATGCCATTATCGGAGGGTTTACCTTCTGATTTCCCCTATTTTCAGGTTTAACCCTAAATCAAAAATGAATAAAAATTCAATTTATCACAATATTTATTGGTGTAAATCTTACCTTCTTTCCTCAACACTTTCTAGGATTAACAGGAATGCCTCGACGATACTCTGACTACCCTGACTGTTTTTTAATATGAAATGTGATTTCATCGATTGGGTCAATAATTTCATTTGTTAGAGTAATATTACTCATCTCAGCCTTATGAGAATCCCTTGCATCTCAACGAATAATCCTATTCTCTAAAATTATTAATTCATCCTTAGAATGGCTCCAACTATTCCCACCTAATGAACACTCATTCTTAGAAATTCCTGCAATCCTGAAAAAA------------ATCTGCACATGAATATCAATAAATATATTAGATCCCAGAACTCCATCTATAGAATTCTTGAATATTTTCCATGATAATATCTCTATCATTGTAATTATTATTTTATCACTGATTATTTATATTATTTTTTCTTTAACTTCAAATAAACTTAAAAATCGATTTCTCCTTCAAAATCAAAACATCGAAATCGTATGAACTATCTTACCTATATTAACTCTCTCCCTTATAGCTATTCCATCCCTAATAATCTTATATATAATAGATGAAATATGAGACCCTCAATTCAGAATCAAAATTATTGGTAATCAATGATATTGAAAATATGAATATAATGATATTTCAAATAAATCTATTGAAATTGAGTCATTTATAGAACCTGAGTCATCTTCTATTAAAAATTCCTTTCGATTAATTGATGTAGATTCCCGTTTAATCCTACCCTATAAATCATTTTTACGTATTCTTGTTACTTCAAATGATGTAATTCATTCATGAACAATCCCTTCATTTGGTCTAAAAGTTGATGCTACTCCTGGACGAATCAATGAAGCAAGCCTCATAATTCTTCGACCAGGTTTATACTTTGGTCAATGTTCAGAAATCTGTGGAGCCAATCATAGATTCATACCTATCGTAGTTGAAGCAGTAAAATACTGCAAATTCATCAAATGAATTAACTTTATACTCAAATCC---------ATGAAAAATTTTTTCATTTCAAATAATATAATACACCCATTCCATTTAGTTTCATTCAGACCATGACCCATCATAGTTTCAATCAACATTATAAATTTAGCTATTAGAGCTTCATGACTATTCACAATAAATAATTGATCACCTTTTATAATTAGATTAACATCACTAATAATTTCAATTTTTCAGTGATGACGAGACGTAATCCGAGAGAGATCATTTCAAGGATTCCATTCAACTTGAGTTCATAAAGGTCTAAAAGTAGGTATAATTCTATTTATTATCTCTGAAATT------------ATATTTTTTATTTCTTTCTTCTGAATACTTCTTCATATAGCCTTAGCTCCAAGTATAGAAATTGGGTGTCTATGACCACCTAATAATATTCTAACTTTCAATCCCTATTCCGTTCCATTACTTAATACTTCAATTCTAATTAGTTCAGGTATTTCAGTAACATGATCTCATCATAGAATATTAAATAGATTAAAGTATGAATCAGTAGTTAGTCTGTTAATCACAATTCTTCTCGGAATTTATTTTTCCTTCATTCAATATATAGAATACTGAACTTCTTCATTCACTATCGCCGACTCAGTTTTTGGTTCATCTTTTTTTGTAATAACCGGTTTTCATGGAATTCATGTATTGATTGGATCAATAATACTTATAGTATGTTGAATTCGTCTATTATTAAATCATTTCTCTTCAATTCATCACTTCGGATTTGAAGCAGCAGCTTGATACTGACATTTTGTTGATGTAGTATGATTATTTCTTTATGTATTAATTTATTGATGAAGATAT---------------ATGAATAAATCCATTATAAAAAACAACCCAATTCTTAAAATTTTTAGTAATTCCCTAATTAAATTACCTACCCCTTCAAATATCTCAATTTGATGAAACATAGGATCCATTCTGGGATTATGTCTAATAATTCAACTTATATCTGGAGTTTTCCTTACTATACACTACACTCCACATACAGATATAGCATTTGATAGCGTAATTCTTATTATAACTGAAGTAAAATATGGATGATTAATTCGCTTAATTCACATAAATGGTGCATCAATATTCTTTATCTCCATGTATATTCATATTGGCCGAGGAATATATTATATATCTTATAATCTATTAAATGTATGAATTATAGGAGTTTTAATTGTTCTTTTATCTATAGCTACAGCCTTCCTTGGGTATGTTCTACCTTGAGGTCAAATATCATTTTGAGGAGCTACCGTAATTACCAATCTTCTATCTGCCATTCCATTTATCGGAACTATAATTGTAGAATGATTATGAGGTGGATTTTCTATTAATAATGCAACACTAAATCGATTCTATTCTTTCCACTTTATTCTACCTTTTATTCTTATTATTCTTGTAACATCTCACTTAATATTCCTTCACACTACTGGATCTAATAACCCCATAGGAACCAATAGAAATATTTATAAAATCCCATTTAACATCTATTTCTCTATCAAAGACATTATAGGATTTATTTTAATTATATTAATTTTAATAATAATTGTCTTAGAAGCCCCTTACTTACTTTCCGATCCTGACAACTTCATTCCAGCCAATTCCCTCAATACCCCCACTCATATTAAACCAGAATGATACTTCCTATTTGCCTATGCTATTCTTCGTTCAATTCCTAATAAGCTTGGAGGAGTAGTAGCCTTAATTTCATCAATCATAATTCTATTAATTCTACCATTAAAGAAAGTTAAC---ATAAAATCTATAGCATGATACGGACCTAATCAAATTATATTCTGATCATTCTTATCTATAATTATTCTACTTACATGAATTGGTGGTAAACCCGTAGAAAATCCCTTTATTGGAATTGGGCAAGTACTCACACTTTTATATTTCGCATACTTTCTAATATTAGAACTACCATTAAAATATTGAGATAAACTATTATAT------------------ATTAGATATAATTTAATTTTAATCTTAAGAATAATAGTAACATATGTTGAAGTTGTATTGGGGGTAATAATTTCCTTAGCTTTCTTTACATTATTGGAACGAAGGGTATTAGGACTTATCCAAGCTCGTAAGGGGCCAAATAAAGTGGGGATGGTAGGAATTATTCAGCCAATAAGAGACGCTATTAAGTTATTTAGAAGGGAAAATTTTAATATTTTACAATCAAATTATTATTTATATTTGATGTCTCCAGTAATAAGATTAATTGTTATGTTAATTATTTGAATTTCAATACCTTTAAAATTTAATATGATAAACATAAGTTTAGGGGTACTATTTTTTTTATGTATTTCTAGAATTAGAGTTTATTTTTTAATAATAATGGGATGATCTTCAAACTCGGTTTATTCATTATTAGGGTCTTTACGATCAATTTCTCAAACAATTTCTTATGAAGTAGGAATATTTATAATAATTTTAATGATTATTATAATTACAGAGAGATATAGATTTTTTGATATATATATTTATCAGAAAAACATTTGGTTTGTTTTTATTTTTTATCCATTATTTATTATACTTACAATTACTATGCTTGCGGAATTAAATCGAACACCATTTGATTTTTCTGAAGGGGAGTCAGAATTAGTTTCAGGATTTAATGTAGAATATATAAGAGGTTCGTTTGCTATAATTTTTATAAGTGAATATGGGATGATTCTTTTTATGAGATTTGTATTGGGGATAGTTTTTTTTGGAGCAGATTTTTTTTTTTTTTTTTTTTATATTAAGGTTGTTATTTTAGGGTATATATTTATTTGGGTTCGTGGCACATTTTCACGATTCCGGTATGACAAATTGATATGTTTAGCTTGAATATGATTTTTGCCATTGGTTATATTCATGATTTCAATTGGGTTAGGAATTTTAATTTGATTA------------------------------------------------------ATTAATAAATTTTATTACAAATTCAACTTGTCCTGATTTAATACAACAGTAATTTTCCCTATTTTAATCTTTAGAACTCTCCTTTCTATTTCTGTTGAATCATGGTTTCTTGCTTGATTGGGCCTAGAAATTAATTTAATTTGTTTTATTAGACTAATTTCTGACTTT---------CCAAGAAACACAGAAACTAACATCAAGTACTTTATTGTCCAATCTTTTAGATCTTCCCTATTTCTATTTTCTTCAACAATTCTTCTAGTTAAT---------------------------------AAATTAAAC---TTCTTTGTTATACTATTAAATTTCTCTTTATTAATTAAATTAGGTATAGTTCCATTCCATTTCTGGTACCCTTTAATTATAGGTAAATTAAAATGATCCCATTGTATAATTCTTTCAACATGACAAAAAATTTCCCCACTTATTCTTATTTCTTAT---TTCAATATCTTT---------------------GAACTTATTATTTTTATCATTATCCTTTCTTCTCTAGCTAGAAGTATTATAGGTATAAATCAAACCTCCTTGAAGAAACTAATAGCATTTTCATCAATTAGTCACTTTAGTTGAATTTTAACAAACATACTCCTCAATGAAACCAACATATACTTTTATACTATAATTTATTTTTCATTAACAATCAGAGTAATAAATTCATTTTTAAACATGAATTTATCTATGATTAATCAAACTAGCTCATTTTTGGTTAATAAAAGT---TTCACA---------TTTAATCTTCTATTTTCCATAATAATTCTCTCACTAGGAGGCATACCTCCTCTAATAGGATTTATGCCTAAACTCACCACAATTATAGTCCTAATCAATCACAATTATAAACTTCTAATTATTATTCTTTGTCTTTCATCTCTATTAAATTTATTCTTTTACATGCGAATTATTTATTCAATAATCATTTTCTTTCATTCCAACTCTAAAATCTCTCCATATTTAAATGTTATTTCCCCATCCCCTTCAATAAACTTAATA------AGTATTATTCCAATCATACTATTA---------------------AACTTTATTTTAATTCCCCTAATTTCCTATATTCATTTATAT---ATGATAATTCTATTAGAAATTTTTATTATTTGTTCAATTATTAGCAGAGCTATACTATATCTCAACTTCATTCTGTACAAGAAAATAGCATCTAATCGAGAAAAAATATCCCCATTTGAATGTGGATTTGACCCCCTAAATTCATCTCGAATTCCATTTTCAACAAAATTCTATCTAATTAGAGTAATATTTCTTATTTTTGACATTGAAATTTCAATTCTTATTCCAATTATTCCATCATTAAACTTATCA---AATCCCTCTTCAAAAATAATCAACATTATTACTATCATTATTATTATTCTCATATGAGGGTTATTAACTGAATGAAAAGAAGGATCTCTTAAATGAATTAAG---ATG---------ATAATTTATTTATATATATTTAATTTTATGTTATTTTTTATTTCTTTGTATTATTTTTGTTTAATATTAAAAAATTTATTGTTAATGCTTGTAATAATAGAGTTTGTTATATTGAGATTATATATGAATTTGTTTATAATTTATTTAATGTATGGAGTTGAATTGATTTATCTTTTTTTGTATTATTTTAGTTTTATTGTATGTGAATCAGTTGTTGGTTTAACTCTTCTTGTAATTATTATTCGAATATATGGGAATGATTATGTGTTGAGAAGTGTTTCTGTAAAATGAATAAAATTTGTTTTATTTATAATTGGATTAATATTTTTAGTTTATTTTGTTAGATTAAATTATAATTAT---------------------ATATTTATTCAGAATATGATTTTTTTATTAATTTTGATTTTTATTATAAGATTTAATATGAGTGATTTA---------------TTTTATTTGGGTTTATTTAATGGATTAATAGGAATGGATGAAGTTTCATATGGTCTTATTATATTAACTATATATATTGTGGCTTTAATAATTTTGGCTAGATCAATATTGTTTTTAACTAATTATTATTCTAATTTTTTTTTATTAATATTAATTTTATTAATA---TTATTTTTAACGATAACTTTTTTTTCTATAAGTTATATTTATTTTTACTTTTTTTTTGAGTGTAGATTAATTCCAACATTAATTTTAATTTTAGGATGGGGAAACCAATTGGAACGAACTCAGGCAGGATATTACATAATTATATACACTTTATTTTCTTCTTTACCATTATTACTAGGTTTATTAAATTATAATAGAATATATGGCTGTATGATAATAGATATAATAGGGGGGATTAGA------GCA---GATATTACAGGTTTATTTAATTATTTAATTTTTATGATA---GCGTTTTTTGTGAAGTTACCTTTATATATAGTTCATTTATGGTTACCCAAAGCTCATGTAGAGGCTCCAATTTCAGGATCAATAATTTTAGCAGGAGTGATGTTAAAGTTAGGTGGGTATGGAATGTTTCGAATTGTGAATAGTTTGACTTTA---------TTAATGATTGAATATAATTGATTTTTTTCTTTATTTTCTTTAATGGGTTCATTGATTGTAAGATTAATATGTCTTCGGCAGGTTGATTTAAAGGTTTTAGTGGCTTATTCTTCAGTAGTTCATATAGGGATTATAATTGGTGGTTTATTAAGAATGAGTATAACTGGGATAAAGGGAGGATATTTAATAATGATTAGACATGGATTATGTTCATCAGGAATATTTTGTTTGGTTAATATTATATATGAGCGAAGAATAAGACGAAGCTTTTTTATTAATAGGGGAATAATTAATTTATTTCCTAGAATAAGATTATGGTGATTTTTGATTTGTAGATCTAATATATCTGCCCCTCCTTCATTGAATTTATTAAGTGAGTTAATGATAATAATGGGTTTAATTAACTTGAGAGTAATATTTGTATATTTATTAGGTTTTTTATTATTATTGGGAGTGATTTATTCTTTAATGTTATATTCACTAACTCAGCATGGTCAGGCATATTCAATAAGTTTTGTATATTCGGGATTTTATTCAAGAGAGTTTTTTTTAATTATTATACATTGATTACCCTTAAATTTAATTATTTTGAAGGTTGATTTATTTGTT---------------------------------------------ATTGTATTATATATGTTTTTTTTATGAATAATATTTTTTTGTATAGGGATTTATTTTTATATAAATAGCAAGGTTATTTTTTTGGAGTGATTATTTTTGGATCTT---GGAATTGATTTAGATTTCTTGGTCTATTTGGATTGAATAACATTTATTTTTTTGAGAGTTATTATGCTTATTGGTTCAATGGTAATTATATATAGATGTGAATATATAGCTGATGATATTAATATTAGACGGTTTATTTTATTGATTTTGATATTTATTATGGTTATAGTTTTTATAATTATTAGTCCTAGTACAGTATCAATTTTATTAGGATGAGATGGTTTAGGATTAGTGTCTTATTGTTTAGTAATTTACTATCAAAATAGAAATTCATTTAATTCTGGTATATTAACATTTATTTCTAATCGGGTGGGTGATGTGATGATTTTACTATCTATTCTTTTTTTAGTGAATATAAATAGATTAACTTTTAATTTATTT---------AATATAATTGATTATATGTCGTCTTATTTAATAGTATTAATTTTTGTTGCTGGAATTACAAAAAGAGCTCAAATTCCTTTTTCTTCATGGCTCCCAGCTGCAATGGCGGCTCCTACACCTGTATCTTCTTTAGTTCATTCATCAACTTTAGTAACTGCCGGGGTTTATTTATTAATTCGATATAATTTAATTTATATA------AGAGATTATAGGAGTTTTTATTTGTATTTATGTATATTAACTATATTATTTGCGAGATTATTTTGTAATTATGAGTATGATTTAAAGAAAATTATTGCTTTATCTACTTTAAGACAATTAGGTTTAATGATAAGATTTTTGTTTATTGGAGAAAGATTAATTACTTTTTTTCATTTAGTTATGCATGCTATATTTAAGGCTTTATTATTTATGTGTGCGGGTTATATTATTCATAAGTTAAAA---TATCAGGATATTCGAATAATAGGATGTTTAGGGAAAGTCTCACCTTATGTAATGGGTTGTTATATAATTTCAAATTTTTCTTTATGTGGGTTGACTTTTTTATCAGGATTTTTTTCTAAAGATTTAATTTTACAGTATTTATTAATGGAAAATTTAAATATTACTGTTGTATTGATTTTTTTTTTTTCAAGAGGTTTAACTGTCTCTTATACAATACGAATATTATATTACTGTATA---AATGATAATAATAGGAGAGATTTATTACCTTTATCTAAGGATGTT---------TTGGGACCTATGGCTTATTCAATATTGATTTTAGCTTTATGCAGAGTAATAATAGGGAAGTATTATTATACACTAATAATATTTGGTGTATAT---ATTTATATTAGATCAACTATAATAATAATCATCTATCCTATAATGATTGTTGGAGGTTTAATGGGGTATTATTTATTTAGATATGGGTATTGTGGTGGA---------------TTATACTGTCTTTCGAGATTTTTAGGTTCTATATTTTATATAACTAATATTTCAGTT---ATATTTAATGGTTTAATTTATTATTTAGGGGGGTTTTTTAGCTTTAAAGTAGATAAGGGATATATA---GAAATTTATGGTTCTTATGGTATTATAAGTTTT---ATTAATATGATAAATAAATATGAT---------TATTATATATCTAATACAATTATATCTTATTTTTTTTATTTTATTTATTTTATAGTGATTTTCATATTTTTT---------------------------------------------------------------ATAGAAATTTTATCTAACCCAATAACTTTCCCCATTTTTAGTCTAATTATCATAACTTTTATTAATAAATCAAGTAACCCAATTTACCTAGGA---GGAATCCTCATATTATTCACAATTAATATCATCATCATAACAGCCAAATTAACCAAATCTTCAATTTTAAGTTACATTACATTCTTAATAATAATTGGTGGATTACTAATTATTTTCTTATATTTCCTTAGAATAAGCCCTAAAAGATCAATTCTATCTTTAAATTTAATCTCAATTAAGTCCACATTAAAATTATTAATCACTATATCATTAATTATTTTAATTCTATCATCAATTAACTTAAATTCTAACATTAAT------------ACAATATCAGAAATTGCTTTTAGAAATAATATACCCATATCTAATAATTCCCCAAGCTCAGATGAC---------TTATTCCACATTATTTATTATTCAATAAGACCCTCAACACTAATTTCAATTGCCTATCTATTTCTAACAATAATTATTGTAGTAAAAATATGTATTCATTTTAACAAACCATTACGTCAAATAAAAAAAAAT-------TAATAAAAAATTAATTGAAAATAATA-----------------AGAAAGATAA----------AATTATTCTATTATAAATAAATTTATTTAGATTGA--------------ATTTAAGTATTTATTAAA-------------------GAAAAAATAAGATA-GATTATAGGGAAT--AGTACTGTAAAGG--AAAATTGAAA-----AT----TTTAAATATTGAATTAAGAGTAAGTAAAATT--------AATTTTTT-GTACCTTTT---GTATCAGGGT----TGATTAAAATTAAGTAGTA-AATAATATA------------------------TTTTCGAA--GAATGAAGAT-----------CTA---ACTT-TATAC--CCTATTTAATGTGATATT----ATTATTAGAAATATAAAGTTAG-ATATGATATGTTAGTCAATTTATTTTATAT--CTAATTCTTAAAGAAAAAAATTTAATTTTGATATTATGGATTTAATGTAAAATTTTTTATGTTTTAT---------TAAAATTG--------------------------------------------------------------------------------TAATATAAAGAATTTATGGG--ATAAGCTATAAATTTAATTTAAAAATTAACTAA----------------------------------------------------GGGAATTTTGT----------TAGTTATAGATTTTAAAATTGTCATTAATTAAAAGTTTAT------AATAATTT------ATAA-TATA--AATGAATTTTTAAGATTTAATAGAG---TTTTAATT--TTTTATTTAAGTAATCT-ATTTAAT-AAAATTATAGGGACGATAATGATTAAATTAGTAAAGTTAAA-T-TT----------------------------------TTAAGTTTTTAGAATAAGC----------------------AATTTACTTTAAGTAATTAGGCAAA------------------TTTGATGTCCGCCTGTTTAATAAAAACATGTCTTTTTGATAA--AAATTAAAAGTCTAATCTGCCCATTGA-------TAAATTTAAAAGGCTGCAGTAAATTAACTGCACAAAGGTAGCATAATCAATAGTTTTTTAATTGAA-AGCTTGTATGAAGGATTGAACGAGATATCAACTTTCTAAAAGTAATTGGAGGTTGAATTTAATTTTTAGATTAAAAAGTCTAAATTAAATTAAAAGACGATAAGACCCTATAGAATTTAATAAT-------TATGTTTATTTAATAATGTGATATAGTTTAGATAAATTAATCTA---ATTA--TTTTATTGGGGAGATATTAAGATTAAAATAACTCTT------AA--TTT-TTTTAATCAATAATTTTTGATT------------------------------------------------------GAA---GTGTGATCCT--GTCTTACAGAATA-AAGAACAAATTACCTTAGGGATAACAGCGTAATTCTTTTTGAAAGTTCATATTAATAAAAGAGTTTGCGACCTCGATGTTGAATTAAGA-TGAATTTATGGTGTAGAAGCTTTAA-AATTTAGACTGTTCGTCTATTAAAATCTTACATGATTTGAGTTTAGATCGGTGTGAGCCAGATCGGATTCTATCTTTAATTAAA-ATAAG-ATTTTATTGTACGAAAGGACCTAAAATC--ATACATAATGTA-------------------------TATATAA----------------------ATTGAATAATATTAATTATAATT-----------------------------------------------------------------------------------------------------------------------------------------------------------------------------------------------------------------------------------------------------------------------------------------------------------------------------------------------------------------------------------------ACTTAATTTTAAATTTTAATTCTTTATTAAATGTTAAGTTTAGTTTATTTATATATATAAGTTTAGGCTA-------------AAAATATGCTTATAAATTAAGCATATAATTTGTATAT------------TAATATAAAAAATTAATTTAAATAAATAA---------CTTTATAATTAGGTATAACATTAAT-TTCTGGTAAATGAATGTGCCAGCAA-CAGCGGTTAAACATTAAGAAAAATTTAATAATATCGA--TTAGAATACGGTTTAGT----------TGGTTAATAAAAAT---TAAATATTAATGGTAAAATAGAAATATTTATATTTAAATTAAAATTAAATAATCAA---------------------------------AATTTTAATAAATTATCTAATTAAAC-------------------------------------TAGGATTAGATACCCTATTATATATAA-TTAATAATAAA-----------------------------------------------------------------------------------------------------------------------------ATTAATCAAGGTAGTATTAGTTATATTCTTAAAATCTAAAGAATTTGACGGTATTTTAATAAAATCAGAGGAACTTGTCATTTAATTCGATAATCCACGATAGAATATACCTTGTTT----------------------------TAACTTATATACCTCCGTTTTAATGAAAATTTTATAAGG---------AAATTTTTATAAAATAATT----------------TGATATAATAATTCAGGTCAAGGTGTAGTGAATAATAAGGAATAAGATGAGTTACAATAAAA--ATAAAAT-----TGTGAATTTAATTATGAAATT-TAGTTAATGAAAATGGATTTGAAGGTAAGATA--ATT----AAATTATATTATCTGATTAAAATACTAAAATATGTACAAATTGCCCGTCACTTTCATTA--------AGAGTGAAATAAGTCGTAACAAAGTAAATGTACTGGAAAGTGTATTTAGAATAA-----------------
>JX566509_Monocellicampa_pruni 
ATGATAATAAATTTATTCTCTATCTTTGATCCAACCTCTAAACTTTTTAACCTATCATTAAACTGAACTAGATCCTTTCTTGGATTAATTTTTCTTCCTCAAATTTTTTGATATATTATACCTCGAAGAAGAATAATCTTATTTAATATTATAGAAAAATTTCACTATGAACTAAAATCATTATTAGGGAATAATAATACTAAAGGGAGTACCTTAATATTTTTATCTCTATTCATCCTAATCTTTTTCAATAATTTTTTAGGGCTCTTTCCTTATATTTTTACAAGAACTAGCCACTTATCCATATCTTTAACTATAGCATTCCCATTATGATTAAGATTCATATTATTTGGTTGATTAAAAAATACAAATCATATATTTGCCCATTTAGTTCCTCAGAATACACCATCAATTTTAATGCCTTTCATAGTTTTAATTGAAACCGTGAGTAATCTTATTCGAGCTATAACCCTTTCAGTACGATTAACTGCTAACATAATTGCAGGGCACTTACTAATAACTCTTTTAAGAAGAATAGGAATTTACACCCCCACCCCTTATATTATAATTTTACTAATT---ATTCAAATTATTCTATTAATACTAGAGTCTGCTGTTGCCATTATTCAATCCTATGTATTTATAGTCTTAAGAACTTTATATTATAGAGAA---GTAAAT---------------------ATTCCACAAATATTTCCATTAAATTGAATAATTTTATATATTTATTTTATTACTATCTTATTATTAATAATCGTTAATAACTTCTATTAC---------------------TCAAACTCACATAAAAGTTCTAATCACACTTTAAAGTTAAATACC------------TCTACTATAGCTTGAAAATGAATTCAA------------TTAAACAAATGATTATTTTCAACTAATCATAAAAATATTGGAACTTTATACTTTATTTTTGGATTTTGATCAGGTATACTAGGGCTATCTTTTAGAATACTAATTCGAATAGAATTAGGGATACCCGGGTCCATAATTGGAGATGATCAAATTTATAATATAATTGTTACTTCTCATGCCTTTTTAATAATCTTTTTCATAGTAATACCTATTATAATTGGGGGGTTCGGTAATTGACTGATCCCATTAATATTAGGAGCCCCTGATATAGCTTTCCCTCGATTAAATAACATAAGTTTTTGATTTTTACCCCCCTCCTTAATTTTATTATTATCTAGAAGATTAGTAAATTCTGGTTCAGGCACCGGATGAACTGTGTATCCTCCTTTATCAAGAAGAGTATCCCACGCAGGGGCATCAGTTGATCTAACAATTTTCTCCTTACATTTAGCAGGCATCTCATCTATTTTAGGGGCTATTAATTTTATTTCCACCATAATTAATATACAAACAAAAGGAATAAATTTTGAACGAATACCCCTATTTATCTGAGCAGTATCCCTAACTGCCTTACTCCTTCTTTTATCTTTGCCAGTATTAGCTGGGGCTATTACTATACTTTTAACAGATCGAAATTTAAACACATCATTTTTTGATCCTTTAGGGGGAGGAGACCCAATTCTTTATCAACACTTATTCTGATTTTTTGGACATCCAGAAGTATACATTTTAATTATCCCTGCCTTTGGGATAATTTCTCACATTATTTCTCAGGAATCAGGCAAAAAAGAAACTTTTGGGACACTAGGAATAATTTATGCTATGTTAACAATTGGATTATTAGGATTTGTAGTTTGAGCTCACCATATATTTACAGTAGGAATAGATGTTGACACACGAGCTTACTTCACAGCTGCTACAATAATTATTGCTATTCCTACAGGAATTAAAATTTTTAGATGACTAGCAACTTTATACGGATCCCAAATTACCTTTAATCCATCAATATTATGAACATTAGGGTTTGTATTTTTATTTACATCAGGAGGATTAACAGGAATTATTCTATCTAATTCATCTATTGATATTATTTTACACGATACATATTATGTAGTAGCACACTTTCATTATGTGTTATCAATAGGAGCGGTATTTGGTATTATAGCAGGATTTATTTATTGATACCCTTTATTTACAGGAATCACATTAAATAATAAATGATTAAAAATCCAATTTTTTTCAATATTTATTGGAGTAAATTTAACATTCTTTCCTCAACACTTTTTAGGATTAAACGGAATACCACGACGATACTCTGATTATCCAGACACTTTTCTATCTTGAAACATTTTATCTTCTATCGGATCAATTATTTCATTTGTTAGAATCTTATTCTTATTATTTATTATTTGAGAAAGTCTATCATCACAACGCCAAATTATTTTTACCTCTAATTTAAATACAGCAATTGAATGGAACCAAAACCTACCCCCTTCTGATCATAGATACGAAGAGCTCCCTATTAGATCAATT---------------ATGAACACTTGAACTAACTTTTATTTACAAGATGCCGCATCTCCAATAATAGAACAATTAATATTTTTCCATGATCACGCAATAACAGTTTTAATCTTAATTACAGCTTCAATTATATATATTATATTATATATATTTATTAATAAATTAATAAATAAAAATTTATTAAATCATCAAAATATCGAAATTATTTGAACTATTTCCCCTACTTTTATATTAATTTTTATTGCTTTACCTTCTATTCATTTATTATATTTAATAGATGAAATAAATATTCCATTACTAACTATTAAAGCTATTGGACATCAATGATACTGAAGGTATGAATATACAGACTTTAAAAAT------ATTGAATTTGAATCATATATAATACCTAAAAATACCTTAAATTTAAACTCATTCCGCTTATTAGATGTTGATAATAATATAATTGTACCTATAAATTCACAAATCCGAATCCTAGTAACATCAACTGATGTAATCCATTCATGAGCTATTCCATCACTAGGGAAAAAAATTGACGCAGTCCCCGGACGTCTTAATCAAGTAAGACTTATAATCAAACGACCTGGATTATTTTTTGGTCAATGTTCAGAAATTTGTGGAGCCAATCATAGATTTATACCTATTGTTATCGAAAGTATCCCTATAAATTATTTTTTATCATGAATTAAAAACTAT------------------------------------ATGTCAAAAAAAAATCATACATTTCACCTAGTTGATTATAGCCCATGACCCTTTCTAGGGGCCCTAAGAACTATAATTCTTTTAACCGGCTCATTAAAATGATTTCATCTTAATAATTACTCTCTCTTAACCCTCGGCACAGCAACTGTTTTATTAATCATATTTCAATGATGACGAGATATCATCCGGGAAAGTACATTCCAAGGACTACATACTATTGCAGTTACAAAAGGAATACAATGAGGAATAATTCTATTTATTACATCAGAAGTA------------CTTTTTTTTATTTCCTTTTTTTGAGCATTTTTTCATAGATCATTATCCCCCTCTATTGAAATTGGTGGAAACTGGCCACCTAAGGGAATTTACCCATTTAACCCATTTCATATCCCTCTTTTAAACACAATTATCCTTGTAACATCCGGGGCAACAATTACATGGGCTCATCATAGATTAATAAATTCCAACTATACAGAAGCCTTAATTAGTATAAGTATAACCATTATTCTAGGAATCATATTCTCATTTTTTCAAGCTTTTGAATATACAGAAGCCCCTTTTACTATAGCAAACTCAATTTATGGATCTACATTTTATATAGCAACAGGTTTCCATGGAATTCATGTTCTTATCGGAACGACATTCTTATTAGTAACCTTCCTTCGTTTAATAAATAAACACTTTTCTAATAATCATCACTTTGGATTTGAGGCCTCAGCCTGATATTGACATTTTGTAGATGTAATTTGATTATTTTTATATATTTCTATTTACTGATGGGGGGGAAAT------------ATGAATAAACCCTTACGATTATCAAATAATATCTTTAAAATTATTAATAATTCCTTAATCGATTTACCAACCCCTTCTAATATCTCATCTTTATGAAATTTTGGATCATTATTAGGATTATGTTTAATTACTCAATTAATTACAGGAATCTTTTTAGCAATACATTACTGCCCTAATATTGAATTAGCATTTGCAAGAATTATTCATATTTGCCGGGATGTTAATAATGGGTGACTTTTACGATCTATTCATGCTAATGGGGCATCAATATTCTTTATCTGCATTTATACACATATTGGCCGAGGAATATACTTTGGATCATTCCATTATAAAAAAACTTGAATAACTGGAGTAATTATTCTATTTTTAGTGATAGGAGCAGCATTTATAGGGTATGTCTTACCTTGAGGGCAAATATCCTTCTGAGGAGCAACAGTAATTACTAATCTTCTTTCCGCTATCCCTTACTTAGGCCCATCACTAGTATACTGACTATGAGGAGGATTTTCTGTAGATAACGCCACATTAACCCGATTTTTTACATTTCATTTTATTCTCCCCTTTATTATTCTTGCTTTTACTATAATCCATTTAATATTCCTTCATGAAACAGGTTCCTCTAATCCTTTAGGATTAAATAGCAACCTTGATAAACTACCATTTCACCCATACTTTACCTTTAAAGATATCTTAGGATTTATCATTATAATTACTTTTTTAATTTTAATTGTTCTAATAGCACCTAACATATTTGGAGATCCTGATAATTTTATAGCCGCTAACCCAATAATTACCCCACTTCATATTAAACCAGAATGATACTTTCTTTTCGCCTACGCAATTCTACGATCAATCCCAAATAAATTAGGAGGTGTAATTGCTTTAATTACATCTATCTTAATTTTAATGATCCTCCCATTTTACCATATAAAAAATTTCAAAAGACTAACATTTTACCCCTTAAATCAATTCTTATTTTGACTAATAGTCTCCAATATCATTTTACTCACCTGAATTGGCCATAGGCCTGTAGAATGCCCTTATGACTGAATAGGACAAATTTTTACACTTATATACTTCTTTTATTTCTTAATTAATCCAATGATCTCTAAATTATGAGATACCATATTAAAT---------------------ATAAATTTTAATGAGGTATGTACATTT---ATTTTGAATTTTTTGTTATTAATTGGGATAGTAATAGGGGGGGTTGCGTTTTTAACTTTATTGGAGCGTAAGTTATTAGGTTATATTCAAATTCGTAAGGGGCCTAATAAGGTTGGTATAATAGGGGTTTTGCAGCCCTTTTGCGATGTTATTAAATTATTTTCAAAAAAGCAAATTTTTCCTTCTATTTCTAATTATTATGTATATTATATTTCTCCTATTTTTAAATTATTTTTAATTTTATCTTCTTGGTTGGTTATTCCTTATATTACTAATTTATGTTCTTTTAATTTAAGTGTTTTGTTTTTTCTATGTTGTACTAGTATAGGGGTTTATAGAATTATGATTGCTGGGTGGTCTTCAAATTCAAAGTATGCTTTATTAGGGGGTTTACGGTCTGTTGCTCAAGTATTTCTTTATGAAGTAAGAATGGCTATTATTTTAATATGTATTTTTTTTTTAATTGAAGATTATAGGTTTATAATATTTTATAAAAATCAAAAATTTATTTGATTTTTTTTTATTACTTTTCCTTTATCTATAGTTTGATTTATTATTTGTTTAGCAGAAACAAATCGTACCCCCTTTGATTTTGCGGAGGGGGAATCTGAGTTAGTGTCTGGATTTAATGTTGAGTATAGAAGAGGTAGATTTGCATTGATCTTTATGGCTGAATATGCTAGAATTTTGTTTATGAGAATATTATTTAGTATTATATTTTTAGGTAGTAATATATTTTCTATACTATTTTATATTATGTTGACTTTAATTAGGTTTTATTTTATTTGAATTCGAGGGACTTTACCTCGGTTGCGGTATGATAAATTAATAAGAATAGCTTGGAAAAGGTTTTTACCTGTATCTTTAAACTGTTTAATATTTTATTTATCATTGAAAATTTTTTTTAATGTTATTATTATT---------ATTACTTCTTGAATTATGATAAAAATATTAAAATTTAATAAAAAATTATTTATTAATAAATTCAATAATTTTAAATTAATATTTTTTATAACACTAATTTTAGGCACAATAATTTCAATTAACTCCAATACCTGAATTAATGCATGAATCGGTATAGAAATTAATTTAATGTCTTTTATTCCTTTAATATTTAATTTT---------AAAAAATCATCTAATTCAATTATAATATATTTTATTACCCAGGCTCTAGCTTCATCATTAATTCTTTTTTCCACATTAATAATAAAAATCGAAACTAAT---------------------CTAGTAAAATTAAAT---ATAATATTTAGAATAATTCAACTTAGCCTACTAATTAAATTAGGGGCCGCCCCTATACATTGATGATCCCCTAAAACTTTTATTAATTTAAATTGAAAAATAGGGTTTATTTTTTTAACCTGACAAAAAATTGCCCCATTAATTTTATTAACTTCCTCATTAAACAATAAT---------------------TTATTAATTTATATATCTATAATTTCATCAATTATTATAGGAGCCCTCCTAGGAATAAACCAATCATTAATTAAATTTGTTATAATTTATTCATCAATCAATCATACAGGTTGAATATTACTAGCCTTAATACTAAACACTAAATTAATAATTTTTTATTTTATAATTTATACATTAACGAATTTCATAATTTGCATCAACATAAATAACAGAAATTTTAACTATATTAATCAATTA---TTTAAAATTAATAACCAAAAC---ATTTAT---------ATTAAAATACTTAGAATTTCTATATTTTTATCATTAAGAGGAATGCCCCCCTTCTTAGGATTTATACCAAAAATTATAATTTTAATTATTGCATTAAATAATAATTTATATTTAGAATCATTATTATTAATTATTACAGCAACACTAACGCTATCATTTTATATAAACCCTATGTTATCCATATTTTTAACTATAAAACTTAGAATAAAATGAAATAATAAAATTAGCTATATTCACAAATCAATACAAATATTAATTTTA---------ATTAACTTATTAATTTCATTA---------------------------ATAATTCTTCCCTTTTTAATAAAACTTTTA------ATAATTAAAATTATCCTTCTAATAATAAGAATTATAGGGTTAATCTCTACCTTATTTATAGTATTAGCCTCCATTTTATCTAAAAAAACTCTCTATGACCGAGAAAAAAATTCCCCCTTTGAATGCGGATTTGACCCCAAAGGAAAATCTCGTATACCATTCTCCATCCGATTTTTTTTAATCGCTGTAATCTTTTTGATTTTTGATGTAAAAATTGCTCTCATACTCCCTATAATTTTAACAATATCAATTTCA---ACTTATAAAACTTGACTAATT---CTCTCAATTTATTTTATTTTAATTTTAATTTTAGGGTTAATCTATGAATGAAAATTCGGAGCTTTAAACTGACTAAACATATATATA------AATTTTAGTGTTTTTAATTTTTTTTTTTCATTATATTTTATAGGAGTAATAAGATTATGTTTTAATCGGTTTCATTTATTAATATTGTTATTAAGGTTAGAGTTTATTGTTTTAGTTTTATATAGGTCTTTAATTTTTTATTTAAATTTATTTGAAGTAAAATTA---TTTTTTAGAGTTTTATTTTTGAGATTAAAAGTTTGTGAGGGCGTATTAGGTCTATCAATTTTGATTCATATAGTTCGAATAAATGGTAATGATTATTTTCAAGTTTTAAATATTTTA------------ATGATAAAGGTTTTATTATTTTTTTTGTTTTTGTTACCATTTAAATTAATTAATAGTTTT------------------------TGAGGGTTTCAAATTTATATATTTTTAGGTAGTTTTATATTTTTATTTATAGGAGGATATTGTTGTGAG---------------TGGTTTAATTTAAGGTAT------ATATTAGGGGTAGATTTATTATCTTTTTCTTTAATTTTATTAACTTTATGAATTTGTTCTTTAATATTGTTATCTAGGCAATTAATTTATAGCCAAATAAATTATATTGGTATATTTATTTTTATAGTATGGGCTTTAATA---ATATTTTTAGTTTTAACATTTAGGGTGATAAATTTATTTTTATTTTATTTATTTTTTGAGTGTAGTTTAATTCCTATTTTATTTTTAATTATAGGGTGGGGGTTACAATTGGATCGGATTCAAGCTAGATTATATTTATTATTTTATACTTTATTTGCTTCTTTCCCTTTTCTTTTATCAATTATGTATATTTATAAAAATTATAATACTCTTTCTTTTTATTTATTTTTTGAAAGTATG------ATT---AGTATAGAATATTTTTATTTATATATTTGTTTAATTATA---TCATTTTTAGTTAAAATACCTATATTTTTAGTACATTTGTGACTGCCTAAGGCCCATGTAGAGGCCCCGGTATCGGGGTCTATAATTTTAGCAGGCATTATGTTAAAATTGGGGGGATATGGGTTGTTGCGTATTTTTAGAATTGTAATAAAA---------TTAGGAGTTAAATATAATTTTATTTGAGTTAGAATTAGAATAGTGGGGGGGGTATTAGTTAGTTTGATTTGTTTGTTTCAAATTGATTTAAAATCCTTAATTGCTTATTCTTCAGTTGTTCATATAAGAATGTTATTAAGAGGTTTAATAACTTTAATAAATTGGGGAATTTGTGGCTCTTTCCTTTTAATAATTTCACATGGATTATGTTCTTCTGGGCTATTTTGTTTAGTTAATGTGATTTATGAACGGACAGGAAGGCGAAGAATTATAATCAATAAAGGGTTAATTAATTATATGCCGAGAATAGCTTTATGGTGATTTATATTGTGTTCTTCTAATATAGCGGCCCCTCCTTCATTAAATTTATTAGGGGAAATTATATTAATTAATAGAATTATTAGATGAAGAAATGTGACTTTAATTTTATTAATTTTTTTAACTTTTTTTAGAGCTTCTTATACATTATATTTATATTCTTATACTCAGCATGGGGGGTTGAATTTTAATATTTACTCTTTTTCGCAGGGATACTTACGTGAGTTTATTTTATTAATATTACATTGAATTCCTTTAAATTTATTAATTATTAATAATGAAATATTTGTAATATGAATT---------ATAATTTTTTTAGATATTTGTTTAATAATAATGTTAATTTTATTATGTTTTAGATTTTTAATAATATATTTAGGGGTATATTTTTTAATTAATAGGTTAAAAATTTTTATTGAAATTAATATTTTTAGTTTAAATTCATCTTGTATTGTTATAACAGTTTTTTTAGATTGAATATCCTTATTTTTTTTAAGAATTGTTTTGTTTATTTCTTCATCAGTAATTTATTATAGAAAATATTATATATTGGAGGATTTAAGAATTAATCGTTTTATTATATTAGTTATAATATTTATTTTATCTATAATAATATTAATTATTAGGCCTAATTTAATTAGAATTTTATTAGGTTGAGATGGGTTAGGGCTTGTCTCTTATTGTTTAGTCATTTATTATCAAAATGTGAAGTCTTTTAATGCTGGGATATTAACTGTTTTATCTAATCGGGTAGGAGATGTCTTTTTATTAATATCAATTGCTTGAATGATAAATTTTGGGAGGTGAAATTATATTTTTTATTTAGAATTTATGCAAGTAAATAAAGAAATAATAGTAATTTTTATATTTATTTTGTTAGCAGCTTTTACAAAAAGAGCTCAAATTCCTTTTTCTTCATGGTTACCAGCTGCTATAGCAGCCCCTACTCCTGTTTCTTCTTTAGTTCATTCATCTACATTAGTTACTGCGGGTGTGTATTTGTTAATTCGATTTGAAAATTTATTT------AATGATGAATTTATTTTTTGATTTTTAATATTTTCATTAATTACTATGTTTATAGCGGGGTTAAATGCTAATTTTGAATATGACTTAAAAAAAATTATTGCCCTTTCAACCTTGAGTCAATTAGGATTAATAATAAAAATCTTATTTTTAGGGGCTAGGGAGATAGCATTTTTTCATTTATTGACTCATGCTTTGTTTAAAGCTTTATTATTTATATGTGCCGGGGCTATAATTCATAATTTATTAAATTTTCAAGATATCCGATATATAGGGTCAATTAGTATACAAATACCTTTAGTTTCGATTTGCTTTAATTTTTCTAATTTAGCTTTATGTGGGTTTCCTTTTTTAGCTGGGTTTTATTCTAAGGATATAGTTCTTGAAAAATTTTTTTTAATAGATTTTAATTTGTTTGTATTTTTAATGTTTTTTATTTCTACCTTATTTACCATTATGTATACTTGTCGATTAATTTATTTTTCTATGATGATAAATTATAGTATAATTTCTTTAAACTTTTTAAGAGATAAATTT---------TGAAAT---TTAAATAAAAGATTAATAGGATTATTAGTGTTGGTTATTTTTGGGGGGTGTTATTTAAGGTGAATAATTTTTCCTTATCCTTATATAATTTGTTTGCCTTATTATTTAAAGATTTTGCCTGTAATGATTATTTTTATTGGGGCCATATTATCTTATTTTATAAATTTTAGGGTTTTAATAAAGTTA---AGTTTTAGTAATTTTTACTTTATGAAGATATTTAGAAGGGGCATATGATTTTTGCCAATTATTTCTACTTATGGGCTAATTAAACAACCTATAATTTTAAGAATAAATTTGACTTATTATATAGATCAAAATTGATCT---GAAAGTTTAATAGGCCGAGGTTTAATTAAAACT---------------------------------------------------------------TTAATAAAAATATTCTTCTTTTTTAGATTTATTAATTTATTATTT---------------------------------------------------------------------------ATATGCTTAATCTCTCTAATTTTTTCCCTACTAATTAACAGAATAATTTTCTATAACTCAAAAACTCCTCTTTCTATAGGG---TTAATTCTATTAATTCAAACATTATTAATCTCAATAATATCTGGAATTATAAGAATTACATACTGATATTCATATATTATATTTTTAATTATAGTTGGTGGCATATTAATCCTATTTATTTATATCTCAAGTCTATCCTCAAATCAAAAATTTAATTTTAATAAAAAT---------AATTTATTATTAAAAACTCTATTCATCATAATAATTATTATTATATTAGTAAAT------TCTTATGATTTTTATTCAACA------------TTTAATTCAAATTCAATATTATTATCTAATTTAAGACTAGAACAAAATTTTGAATTAAAAATATCT---------TTAAGTAAATTATATAATTTACCAACTAATAAAATCATAATTTTAATAATAAATTATTTATTGTTAACACTTTTTATTATTGTAGAAATTACTAATATTAACCTAGGGCCTTTACGAAAAAATTTT--------------AATTTAATAATTATTAGGTTTGAGT-----------ATTT------ATGTTT----------ATTTTTATTAATTAAAATAATATAATAATTTAATA--------------GTTTAAGTATTTTTTAAA-------------------GAAAAAATTTTATA-AATTATAGTTAAGT-TGTATTGTGAAAG--AATTTTGAAA----AAA-----TTGAAAATTATATTTTTAAAAAGTAAATTT--------TATTATTT-GTACCTTGT---GCATCAGGGT----TTATTAAT---------TA-AAAATTATT-------------AA-TTATATTTTTCTCGAA--ATTAAAAGAG-----------CTA---TATA-GTTAT--TATTTTTATTGTAGTATA----AATATTTTAAATAATTATATTG-AAATGAAATGTTATTCGTTTTTAATGATAT--CTAGTTTTTTAATAAATGAATTTAATTCAGATATT--AA-ATG---ATATATATATATATATATAAATTTTTATTAAAAATTTA---------------------------------------------------------------ATAT-----------TTTAATATTAATATTTTAAGGG--ATAAGCTTTAAAATTTAAATTTATAAAATTAAA--------------------------------------------------TAAATATTTTTAA----------AATTTATAGTCTTATAGATAG-ATTTTATTTAAAAAATGT------TATAATTT------AATT-TATT------ATAAATATGATTTTATATAT----TTTTAATT--ATTTATTAAAATATTTT-AATTAATAAAATTAATAAATTTAATAATGATATAATTAGTAAATATATA---AT----------------------------------TTTTGTTAATTTATTTAATTT------------AAAATGGAAGGTTAAATTAAGGAATTCGGCAAAATT---------AATTTATTTA-TACTCGCCTGTTTAACAAAAACATGTCTTTTTGAATT--TAATTTAAAGTCTAATCTGCTCAATGA-------AAATTTTAAATAGCCGCAGTATTTTGACTGTGCAAAGGTAGCATAATAATTTGTCTTTTAATTGGA-GGCTGGAATGAATGATTGGACGAGGTATAAACTGTCTTTATTTAATTAGATATTGAATTTAATTTTTAAGTTAAAAAGCTTAAATTTTTTTAAAGGACGAGAAGACCCTATAGAGTTTGATATT-------TTATATAATATTAAGAATTAATT---CTTTATTTAATATTATATGA-GATA--TTTTATTGGGGCGATAGAAAAATTTAATAAACTTTT------TTATTAA-AATTTTACATTTATTTATGATT------------------------------------------------------------TATTGATCCT--AATATTTAGATTAATAGTTAAAATTACCTTAGGGATAACAGCGTTATTTTTTTT-AGAGTTCTTATTGATAAGAAAGATTGCGACCTCGATGTTGGATTAAAA-TTAAATTTAGGTGTAGAAGCTTAAA-GATTAAGTCTGTTCGACTTTTAAAATTTTACATGATCTGAGTTCAAACCGGCGTGAGCCAGGTTGGTTTCTATCCTTAAATAAA-AGTAA-AGTTTTTAGTACGAAAGGACCAGAATTT--TGAA---AAATTT------------------------TTTAAAG----------------------ATTGAATTATATTAATTATTATA-------------------------------------------------------------------------------------------------------------------------------------------------------------------------------------------------------------------------------------------------------------------------------------------------------------------------------------------------------------------------------------AAAAGTTTGATTTTAGCTTT--TATATTTATTTTATAAA--------TTTTTTTGCATGTAAATTTTTGTATGA------------TTATAAGTTATTTTAAAAAAATAATTTAAAGAGGTTAAT------ATTTGCAGCATTTAATTTTAATAATTAAGTAA-----------TTTTAGAATTATAATTTATATAAA---TATAGGCAAAAAATGTGCCAGCAG-CTGCGGTTACACA-TTT----TATATAAGTAAAT-----------AATATTAA----------------ATGTAAATAGT-TTTTTTATAAAGTTATATATTTAATAGGTTAGAAATTAAGTGAAATTTTTT--TTTAA-TTAAAGT----TATATTATAGATTA--TATTTTAAATTATGAAATCTTAATAATAAAC-------------------------------------TAGGATTAGATACCCTATTATTTAAGA--TTTAAAAA---------------------------------------------------------------------------------------------------------------------------------AAAATTGAGGATTAATAGGTATGTTCTTTAAACTTAAAAAAATTGGCGGTATTTAAATCTAATTAGGGGAACTTGTCTTTT-AATTGATAATCCTCAAGAAACCTTACTTTAGTTAATT------------------------TAATTTATTTATTGCCGTTATCAGATTATTTTATAAGAA------GAAAAATTTTCTTAAGTTTTTA----------------TAGAAAAATATTTCAGGTCATTATATAGTT-TATATTGAAGTTAAGATGAGTTACAATAGT---ATTTAATTAA---ATGAATATTTATTTGAAAT--AGTAAATTAAAAGTGGACTTAATAGTAAAATA--AAA----TATTAAATTTATTTGAATTTAGAATT-AAATATGTACATATCCCCCGTCACTCTCGTT-------TTAAGATGAGATAAGTCGTAACAAAGTAGATTTACTGGAAAGTGTATCTAGAATGTTTTTATT----------
>KJ713152_Allantus_luctifer 
---ATAATAAATTTATTTTCAATTTTTGATCCAATATCAAGAACTTTAAATTTTTCAATCAATTGAATAAGAACAATATTAGGATTTTTATTTTTACCTCATATTTATTGATTAGTTTTACCTCGAATTAATATTTTAATAAGATATATTTTAAATTTAATTCATCAAGAATTAAAAATTTTATTAGGA------AAAAATAATGGAAGAACTATAATTTTTATTTCTTTATTTTTAATAATTTTTTTTAATAATTTTTTAGGACTTTTTCCTTATATTTTTACTAGAACTAGTCATTTAACTCTTACTCTTACTTTAGCTCTTCCTTTATGAATAAGATTTATAATTTATGGATGAATTAATAATACAAATCATATATTTGCCCATTTAGTTCCTCAAAATACACCCCCATTACTTATACCTTTTATAGTAATAATTGAAACAATTAGAAATTTAATTCGAACTATTACCCTTTCTGTACGACTAACTGCTAATATAATTGCAGGACATTTATTAATAACATTACTAAGAAACACAGGAACATCAATAAGATTCTATATAATTTTTTTTTTAATTCTA---ATTCAATTTCTTTTATTAACATTAGAATCAGCAGTTTCAATTATTCAATCTTATGTATTTATAATTTTAAGAACTTTATATTTTAGAGAA---GTAAAT---------------------ATTCCTCAAATATTTCCTTTGAATTGAATTATTCTTTTCTTCTTTTTTTTATTTATTTTTTTTTTATTTAATATTCAAACTTATTATAATTATAAAAATAATTTT------CAAAAAAAAAATATTAATAAAAATTTTAAAAATAAA---------------------TCTTTTCTAACTTGAAAAGGAATTAAA------------ATGAATAAATGATTATTTTCTACTAATCATAAAAATATTGGAACATTATATTTCATTTTTGGATTTTGATCAGGAATATTAGGTTTATCATTCAGAATACTAATCCGTACAGAATTAAGAATACCAGGTTCATTAATCGGGAATGATCAATTATATAATGTTATTGTAACATCTCATGCATTTTTAATAATTTTTTTTATAGTTATACCAATCATAATTGGAGGATTCGGTAATTGATTAATTCCCCTAATATTAGGAGCCCCAGATATAGCATTTCCACGATTAAATAATATAAGATTTTGATTTTTACCACCTTCTATTACATTACTATTATCAAGAAGAATAGTAAATTCAGGATCAGGGACAGGATGAACAGTTTACCCACCTTTATCAAGAACAATTTCTCATGCAGGAGCATCAGTAGATTTAACTATTTTTTCTCTCCATTTAGCTGGTATTTCATCAATTCTTGGAGCAATTAATTTTATTACAACTATAATTAATTTACGAACAACAGGTATATCATTAGAACGTATACCATTATTTATTTGAGCAGTCTCATTAACAGCGTTATTACTTTTACTCTCCCTTCCTGTATTAGCAGGAGCAATCACTATACTACTTACAGATCGAAACTTAAACACAACATTTTTTGACCCATCTGGTGGAGGAGATCCTATTTTATATCAACACCTATTTTGATTCTTTGGTCACCCTGAAGTTTATATTTTAATTATCCCAGCTTTTGGAATAATTTCTCATATTATTTCACAAGAATCAGGTAAAAAGGAAACTTTTGGTACATTAGGTATAATTTACGCAATAATAACAATTGGATTATTAGGATTTATTGTATGAGCTCATCATATATTTACTGTTGGAATAGATGTAGACACACGAGCTTATTTCACAGCAGCTACAATAATTATTGCTATTCCAACTGGAATTAAAATTTTTAGATGATTAGCAACTTTATACGGATCAAAATTAATCTTTAACCCTTCAATATTATGAACATTAGGTTTCGTTTTTTTATTTACTATAGGGGGATTAACAGGAATTTTATTATCAAATTCATCAATTGATATTATTTTACATGATACATATTATGTAGTAGCTCATTTTCACTATGTTCTTTCTATAGGAGCAGTATTTGGAATTATAGCAGGTTTTATTTATTGATACCCTTTATTCACAGGATTAACTTTAAATAATTTTTGATTAAAAATCCAATTTTCAATTATATTTTTAGGTGTAAATTTAACTTTTTTTCCTCAACATTTTCTTGGTTTAAATGGTATGCCTCGACGTTATTCTGATTTTCCCGATGCATTTTTAACTTGAAATACAATTTCATCAATTGGTTCAATTATTTCATTTTTAAGAGTTTTATACCTTATATTTATTGTTTGAGAAAGTTTATCAACACAACGACAAATTAATTTTTCAGCTCATCAAATAACATCTATTGAATGAAAACATGATTTTCCACCTTCAGATCATACATATATTGAAATTCCAATAACATCTTTA---------------ATGACAACATGAATAAATATAAATTTTCAAGATGCAACATCACCAATTATAGAACAAATAATTTTTTTTCATGACCACACTATAATTATTTTAATTTTAATTATAACATCAATTTTATATTTAATAAGATCAATACTAATAAATAAATTTATTAATAAAAATTTATTAAACCAACAAAATATTGAAATTATTTGAACTATTTCACCTACTTTAATATTAATTTTTATTGCTATTCCTTCTATTCATTTATTATATCTAACAGACGAAATAAATTCTCCTATTTTAACTATTAAAGCAATAGGTCATCAATGATACTGATCATACGAATACACAGATTTTAAAAAT------ATTGAATTTGAATCTTACATAATTAATAAAAATGATATTAATTTAAATTCATTTCGATTAATAGATGTAGATAATAATATAATTGTACCAATAAAAACTCAAATACGAATTTTAGTTTCATCTACAGATGTTATTCATTCATGAACAATTCCAACATTTGGAAAAAAAATTGATGCTATCCCAGGACGATTAAATCAAATTAGTTTAATAATTAATCGTCCTGGGATATTTTTTGGTCAATGCTCAGAAATTTGTGGAGCAAACCATAGATTTATACCTATTGTTGTTGAAAGAATTCCAATAAATTTTTTTTTAAAATGAATTAATTCATTT------------------------------------ATGATAAAAAAAAACCACACATTTCATTTAGTAGATTATAGTCCTTGACCATTATTAGGAGCTTTAAGAACAATAATTTTAGTAACCGGATCAGTAAAATGATTTCATTATTATAATAATAACTTATTTATTTTAGGTTTAGTAATTATTTTATTAATTATATTTCAATGATGGCGAGATATTATTCGAGAAAGAACTTTTCAAGGATTACACACTTATACTGTTACAATAGGTATACGATGGGGAATAATTTTATTTATTACCTCAGAAATT------------TTTTTTTTTGTTTCTTTTTTTTGAGCATTTTTTCATAGATCTCTTTCTCCTTCAATTGAAATTGGTGGAATATGACCACCAAAAGGAATTTTACCCCTTTACCCATTTCATATACCTTTATTAAATACACTTATTTTAGTATCTTCAGGAATAACAATCACTTGATCACATCATAGATTGATAAATAAAAATAAAAAAGAAGCAATTAATGGTTTATTTTTTACAATTATTTTAGGTTTATTATTTTCTTTTCTCCAAGGATTTGAATATTTAGAAGCTCCTTTTACAATAACTGACTCAATTTATGGATCAACATTTTTTATAGCTACAGGATTTCATGGAATTCATGTATTAATTGGAACAACATTTTTAACTATTAATTTAATTCGAATAATTAAAAATCATTTCTCTAATTTTCATCATTTTGGATTTGAAGCATCAGCATGATATTGACATTTTGTAGATGTAATTTGATTATTTTTATATATCTCAATTTATTGATGAGGAGGAAAA------------ATGAATAAACCTATTCGACTAAATAATTCAATTTTAAAAATTATAAATAACTCATTAATTAATTTACCTACCCCAAGAAACATTACAGGATTATGAAACTTTGGTTCATTATTAGGACTATGTTTAATTATTCAACTAATTACAGGAATTTTTATTTCAATACATTATACGGCAAATATTGATTTAGCTTTTTCAAGAACTATTCATATTTGTCGTGATGTAAATAATGGTTGAATAATACGTATAATCCATGCAAACGGAGCTTCATTCTTTTTTATTTGTATTTATATTCATATTGGACGAGGAATATACTTCGGTTCATTTCATTTTATAAAAACTTGAATTTCAGGAGTAATTATTTTATTAATAGTAATAGGAGCAGCTTTTATAGGGTATGTTCTTCCATGGGGTCAAATATCATTTTGAGGAGCAACAGTAATTACTAATTTACTTTCAGCAATCCCCTATCTAGGTGAATTTCTTGTACAATGATTATGAGGAGGATTTTCTGTAGACAATGCTACACTTACACGTTTTTTTTCTTTTCACTTTATTATTCCATTTATTATTACTGCAATAGTTATAATTCATTTAATTTTTCTTCATGAAACAGGTTCAAATAATCCATTAGGAACAAATAGAAACCTTGATAAAATCCCATTTCATCCCTATTTTACTTTTAAAGACATCATTGGATTTATTATTTTAATTTTATTATTAATTATACTTGTATTAATTTCACCTAATATATTAGGAGACCCAGATAATTTTATTCCAGCTAATTCTCTTGTAACCCCACCCCATATTAAACCTGAATGATATTTTTTATTTGCATATGCAATTTTACGATCAATTCCTAACAAATTAGGAGGAGTAATCGCCTTACTTATATCAATTTTAATTTTATTAATTATACCAATTTATTACATAAAAAATTTTAAAAGTTTAACATTTTATCCTATTAATCAAATTTTATTTTGAATTATACTCACTAATGTTATATTATTAACATGAATTGGAGCAAGACCAGTAGAATTACCCTATATTATAATTGGACAAATCTTAACAGTCAATTATTTTTTATACTTTATTATAAATCCAATATTAACAAAATTATGAGATTTATTATTAAAT---------------------ATAAGTTTTATTGAAATTCATTTATCT---TTTTTAAGTGTAATTTTATTGTTAATTATAGTTATAGTTAGAGTTGCATTTTTGACTTTATTGGAACGAAAATTATTAGGTTATATTCAAATTCGTAAAGGTCCTAATAAAGTAGGTTTAATAGGTATTTTACAACCTTTTTGTGATGTAATTAAATTATTTTCAAAAGAACAAATTTTTCCTTCTATTTCAAATTATTTTCCTTATTATTTATCTCCGATTTTTAGATTATTTTTGATTTTATCAAGATGGTTAGTAATACCTTATTTTACTAATTTATATTCATTTAATTTAAGAATTTTGTTTTTTTTGTGTTGTATAAGTTTAGGTGTTTATAGAATTATAATCGCTGGTTGATCTTCTAATTCAAAGTATTCTTTATTAGGTGGGTTGCGTTCGGTTGCTCAAACTATTTCTTATGAGGTAAGTTTAGCTATTATTTTAATATCATTTATTTTTTTAATTGAAAATTATAGATTTTTAGAATTTTATTATATTCAAAAATATGTTTGAGTAATTTTTATTTTTTTTCCTTTGTCTATTATTTGATTTATTGTTTGTTTAGCTGAAACTAATCGAACTCCTTTTGATTTTTCAGAAGGTGAATCAGAATTAGTCTCTGGGTTTAATGTAGAGTATAGAAGAGGAGGATTTGCTTTAATTTTTATGGCTGAATATTCAAGAATTTTATTAATAAGAATATTATTTAGATTAATTTTTTTGGGGGGAAATTTATATTCTTTAATATTTTATTTAAATTTATCATTTATTTCATTTTTATTTATTTTAGTTCGTGGAACATTACCTCGTTTACGTTATGATAAATTAATAACTATAGCTTGAAAAAGTTTTTTATCAGTTTCTTTGAATTATTTAATATTTATTTTAGGTTTAAAATTATTTTTTAATGTATATTTGATT---------------------------------ATAACAAAATTTTTATTTATTAAAAATAAAAATTATATTTCTTTTTTAAAATATATATTTTTATTGATTTTATTTTTTAGTACAATAATCACAATTAATTCATCATCATGAATTAACGCTTGAATAGGGATAGAAATTAATTTAATGTCTTTTATTCCTTTAATAATAAGAAAA---TTTAAAAAAAAAAATTCAACCTCAATAATAATATATTTTATTATTCAAGCAGGAGCTTCATCCATATTAATTATTATAATTATTTTTATAAAAATACAATATTTT------------------------ATTAAAATAAAT---TTAATGATTAATTTAATACAAATAAGAATCTTAATAAAATTAGGAGCATCACCATTTCATTGATGAATACCTAAAATTATTATTAATCTTAATTGAATAAATTGTTTTATTATTTTAACCTGACAAAAAATTGCTCCTTTATTTCTTTTATCTTCTTTTTTAAATAATAAT---------------------TCATTAATTTATATATCAGCACTAATTTCATCAATTATAGGAGCTTTATTAGGAATTAATCAATCAATATTAAAATTAATTTTAATTTATTCATCAATCAATCATTTAGGTTGAATATTAATTTCTATAATAATAAATTTTTATATATTAATTTATTATTTCTTAATTTATTCAATCATTAATTTAATAATTTGTATAATAATAATAAAATTTAATTATAACTTTATTAATCAATTA---TTTAAAAATAATAATCAAAAT---ATAAAA---------AATAAAATTATTTTAATTTCATTATTTTTATCTTTAGGAGGGTTACCTCCTATAGTAGGATTTTTACCAAAATTTTTTTCTTTAATTCTAATAATCAAAAATAACTTATTTATTGAATCAATAATCTTTATTATTATAGCAACTATTTCTTTATCATTTTACATAAATCCCTTACTTTCTATATTTATATTAACTAAATTTAATTCTAAATGAAATAAAAAAATTTCTTCAAATTTAAACATAATTTTTAGAATTATAATA---------TTTAATATTATAATTATTTTA------------------------TTTTTCATATTTCCCTTAATTAACAGAATTTTT------ATAATTTATTTAATTTTAAATTTAATAATTACAATTTGAATAATTTCAATTATTATTATAATTTTAGCTTCTATTTTATCAAAAAAAACTCTCTATGATCGAGAAAAAAACAGACCTTTTGAATGCGGTTTTGACCCAAAAGGAAAATCACGAATCCCATTTTCTATTCAATTTTTTTTAATTGCTGTAATTTTTTTAATTTTTGATGTAGAAATTGCTTTAATATTTCCTTTAATTTTAATTTTATCAATCTCA---AATTTTAAATCTTGATTTATT---CTATCCTCTTATTTTATTATAATTTTATTAATTGGACTTTACTACGAATGAAATTTTGGAGCTTTAAATTGATTAAAT---ATA---------AGTAGGATTTTTTTTGATTATTTAATAATATTATTTTTTTTAAGATTTTTAAGATTTTGTTTAAATCGAAATCATTTATTAATAATTTTATTAAGATTAGAATTTATTGTTTTAATAATTTATTTTATATTAATTATATATTTGAGTTTATTTGAAATAGAATTA---TTTTTTAGAATAATATTTTTAGTTTTTAGAGTATGTGAGGGAGTTTTGGGTTTATCTATTTTAATTTTAATAGTTCGAATACATGGAAATGATAGATTTCAAACTTTAAGTGTTTTA------------ATGATAAAAATTTTTATTTTTATAGTTTTTCTTATACCATTAAGATTAAAAGGTAAATTT------------------------TGATTATTACAAAATTGTTTATTTTTTCTTAGATTTATTTTTTTATTAATAGGGTTTTATTACAGAGAA---------------TGAAGACATTTAAGATAT------TATTTAGGGTATGATTTATTATCATTTGGTTTAATTATTTTAAGAATTTGAATTTGTTCTTTAATAATCATATCAAGAACAATAATTAATAATCAAAATAATTTTGTTGAATTATTTTTATTTATAGTTATATTAATATTA---ATTTTTTTATTTTTAACATTTAGTGTTATAAATTTTATATTATTTTATTTATTTTTTGAGTGTAGATTAATTCCTGTTTTATTTTTAATTATAGGATGAGGGTTACAATTAGATCGAATTCAAGCAGGGTTATATTTATTATTTTATACATTATTTGCTTCTTTACCTTTACTTTTATCAATTATTTATATTTTTTATAATAATTTAACTTTATGCTATTTAATATTTTTTGAAAAAAAA------ATT---TTAATTGAATTTATTTATTTATATTTTTATTTAATTTTA---GCATTTTTAGTAAAAATACCTATATTTTTGGTTCATTTATGGTTGCCTAAAGCTCATGTAGAAGCACCAATTTCGGGTTCTATAATTTTAGCAGGAGTTATATTAAAATTAGGAGGTTATGGTTTATTGCGAGTAATAATAATTTTAATAAAA---------TTAAGTAATTTAATAAATTTAATTTTTATTAGAATTAGAGTTTTAGGTGGTATTTTTATTAGATTAATTTGTTTATTTCAAATTGATTTAAAATCATTAATTGCTTATTCTTCTGTTGCTCATATAGGTTTATTATTAGGAGGGATGTTAACTCTTTTACAATGAGGAATTTGTGGTTCATTTTTAATGATAATTTCTCATGGTTTATGTTCTTCTGGTATATTTTGTTTAGTAAATATTATTTATGAACGTTTAGGAAGTCGAAGAATTTTAATTAATAAGGGTTTAATTAATTTTATACCAAGTATGTCTTTGTGATGATTTATATTATGTTCTTCTAATATATCTGCTCCACCTTCTTTAAATTTAATAGCTGAAATCATACTTATTAATAGAATAATTAGATGAAGATTGGTATTAATATTTATATTAATATTATTATCATTTTTTAGAGCTTCTTATACTTTATACTTTTATTCATTTACTCAACATGGAAAATTAAATTTTAATTTAAATAGTTTTTCTCAGGGATTTGTTTGTGAATATATATTATTAATTTTACATTGAATTCCTTTAAATTTTTTAATTTTAAATAATGAATTATTTAATTTATGAATT---------ATAATTTTTTTTAGTATTTGTTTTATTATAATATTAATTTTATTTTTAAATAGTATATTAATATTTTATTTAGGTTTATATTTTATAGTTAACGATTTGAGTTACTTTATTGAATTTAATTTGTTTAATTTAAATTCTTCTTCAATTGTAATAACTTTTTATTTTGATTGAATATGTATATTTTTTTTAAGAGTTGTAATATTTATTTCATGTTCTGTTATTTATTATAGAAAATTTTATATAGAAGGTGATTTAATATTGAATCGTTTTATTTCTTTAGTTTTAATATTTGTTTTTTCAATGATTTTGTTAATTGTTAGGCCAAATTTAATTAGAATTTTATTAGGTTGAGATGGTTTAGGTTTAATTTCTTATTGTTTAGTGATTTATTACCAAAATATTAAATCTTTTAATGCTGGTATATTAACTGTTTTATCAAATCGAATTGGTGATGTTTTTTTATTGATTTCAATCGCTTGAATATTAAATTTTGGTAGATGAAATTATATTTTTTATATAGAATTCATGAATAAAAATAAAGAAATATTAATTATTTTAATTTTTATTTTATTAGCTTCTTTTACTAAAAGAGCTCAAATTCCATTTTCTTCTTGATTACCAGCAGCTATGGCTGCTCCTACTCCAGTTTCTTCTCTTGTTCATTCTTCTACTTTAGTAACAGCTGGAGTTTATTTAATAATTCGTTTTGAAAAAGTTTTAAAA---GAAAATATTTTTATTAATTGATTTATAATAATTTCTGTATTAACAATATTTATATCTGGTTTAAATGCTAATTATGAATATGATATAAAAAAAATTATTGCTTTATCTACTTTAAGTCAATTAGGATTAATAATAAGAATTTTATTTTTAGGTTTTAGTAAATTAGCTTTTTTTCATTTATTAACTCATGCTTTATTTAAAGCTTTATTATTTATATGCGCTGGTTTATTAATTCATAATTTAATAAATTTTCAAGATATTCGTTATATAGGTTCTATTATTTTTCAAATACCTTTTGTTTCAGTATGTTTTAATTTTTCTAATTTGTCTTTATGCGGATTCCCCTTTTTAGCAGGTTTTTATTCTAAGGATTTAATTTTAGAGAATTTTTTTTTAATGAATTTTAATATATTTATTTTATTTATATTTTTAATTTCAACAATTTTTACTGTAAGGTATACTTTTCGATTAATTTATTTCTTAATAATTAAAAATTATAATATATTTAGATTAAATTTTTTAAATGATAATTCT---------TGAGGA---ATAAATAAAAGTTTTATAGGTTTAATAATTATAGTAATTTTAGGGGGTAGAATATTAAGTTGATTATTGTTTCCTTATCCTTATATAATTTGTTTACCGTTAAAATTTAAATTAATACCTTTAGTAATTATTTTTATTGGCTTATTAGTGAGATATTTATTTATTTATAGAAATTTAAAACAAAAC------ATTATTAAAAATTATTTTTTAATAATGTTTTTTTCTATAATATGATTTATACCAATTATTTCAACTAAAGGAATTATTAAATTTCCAATATTTTCTATAAAAGATTATTCTTTGACTATAGATCAAAATTGAACT---GAATTTATTATTAGACAAGGAATTATTAAATTA---ATAAAAACTTATTCTTCTTGAATTGATTTATTATTTTTTTATTTTAATTTAATATTAAATTTATTTTTAATAATAATTTTTATTTGGTGGTTATTAATTTTTATAAAT------------------------------------------------------------------ATTTTCTGTGTAACTAATTTTCTTTTAAATTTTTTATTTTTAAACACAAATTTTTTTTTATTATCAAAAACCCCCTTATCTATAGGA---TTAATTTTTTTATTCCCAACATTATTCATTTCATTATTTTCTGGAAAAAAAAAATTTAATTTTTGAGATTCATATATTTTATTTCTGATAATATTAGGGGGAAAATTAATTCTATTTATTTATGTTTCAAGATTATCCCCCAATCAAAAATTTTCTTTAAAAAAAAAA---------------------AAAATTTTTTTTATCATTATTTTTTTTTTTATAATTATTAATTTTAAAAAATCAAATTATTTTATAATA------------ATTAATTTAGAAATAAATAATTTTTCATTTATTGAAATTGAAAATAATTTTTCATTAAAAATATCT---------ATAAATAAATTATATAACAATCCTACAAATTTTATTATAATTATACTAATTAATTATTTACTTATAGTATTATTTATTGTGGTAAAAATTACTAATATTAATATAGGGCCTCTTCGAAAAAAAAAT----------------ATTAATGATTATTATTATTATTA---------------------TTATTT----------ATAATAATTAATAAAAATATTTTTATTATTTAAAT--------------GTTTTTGTAT---TTTTA-------------------GATAAAATTTTTTT-AATTAAATTAAATT-AGTATTGTAAAAG--AATTTTGAAA----TAT----TTT----TTATATTTTTTTAAAAGTAAATTT--------AATTTATT-GTACCTTGT---GTATCAGGGT----TTTTTAAA---------AA-TAAAATATT-------------TATAAATATTTTTCTCGAA--TTAAAAAGAT-----------TTATTTTGTA-ATTAT--GATTTTTATTGTGGTAAA----AATATGTTAAATAAAAAAATAG-TAATGAGACGTTAATCGATTTTTAATATAT--CTAGTTTTTTAATAAATGAATTTAATTCAGATATT--AA-TTT---ATAATTATATTTTTATAAAAA-TTAAATAATAAAATTA---------------------------------------------------------------AAAT-------------TAATATTAATATTTTATGGG--ATAAGCTTTAAAATTTATTTTTATAATTTTAAA------------------------------------------------------AAATTGTATAAATA-----TTTATATAGACTTAGAAATAG-TTTTTATTTAAAAAATGT------TATAATTT-----------AATTAATTTTGTATTTAAAATTTTTTATAAA---ATTTAATA--ATTTATTAAAATAATTT-AATTAAT-TAATAATTATCTAAAATAATGATAAAATTAGTAAATTTTA----TT----------------------------------TTGTATTAATTTAATAAATAA------------TTTAAATTAATTTAGTTAAAGGAATTCGGCAAA-----------------TTTTA-TATTCACCTGTTTATCAAAAACATGTCTTTTTGAATT--TAATATAAAGTCTAATCTGCTCTATGA------AAATAATTAAATGGCCGCAGTATTTTGACTGTGCAAAGGTAGCATAATAATTAGTCTTTTAATTGGA-GGCTAGAATGAATGATTGAATGAAATATAAACTGTCTTTAATTAATT---TTTTGAAATTAATTTTTAAGTTAAAAAGCTTAAATTTTTTTAAAGGACGAGAAGACCCTATAGAATTTTAT-AA-------TCTATTAGAAAATTATTTTAAT-----TAAAATAATTTTCTAATAG-ATTA--TTTTATTGGGGCGATAAGAAAATTTAATAAACTTTT------TTAAATT-TAAATTTCATTGATTTATGAAT------------------------------------------------------------TTTTGATCTT--AATTTTTGGATTATTAGATTAAATTACCTTAGGGATAACAGCGTAATTTTTTTT-AGAGTTCTTATTGATAAAAAAGATTGCGACCTCGATGTTGGATTAAAA-TATAGTTTAGGTGAAGAAGCTTAAA-TTTTAGGTCTGTTCGACCTTTAAAATTTTACATGATCTGAGTTCAAACCGGTGTAAGCCAGGTTGGTTTCTATCCTTAAAATAA-ATTAA-AATTTTTAGTACGAAAGGACCATAATTT--TATA---ATAATT------------------------TATTAATTTA-----------------TTTTTGAATTTTATTAA--ATCTTTAAA-------------------------------------------------------------------------------------------------------------------------------------------------------------------------------------------------------------------------------------------------------------------------------------------------------------------------------------------------------------------AATT--ATTTTTTTAAAAAGTTTGATTTTGGCTTT--TTTATTTGTGTTAAGAT---------TTATTTACATGTGAATTTTTGTGGGA----------TTAAAAATTTAATTTTTAAAAAATTAATTAATAAAAAATTA------ATTTGCAGTATTTAAATTTAATAATTAAAGAA-----------ATTTAGAATTATAAATTATTATAT---TATAGATGAAAAATGTGCCAGCAA-TTGCGGTTATACA-TTT----TATAAAAGTAAATAT-------GTTTTATTAAA------------TAATTAATATAATT-AAATTAAATAATTTATAATTTAGAT------TAAATTAGGTGAAATTATTTAATTTAG-TTAAAGT----TAAATAAAAAATT------ATTTAATTATGAAATCTTTAAA-TAAAC-------------------------------------TAGGATTAGATACCCTATTATTTTAGA--TTTAAAAAT-------------------------------------------------------------------------------------------------------------------------------TTTAATAGAGGATTAATAGTTAATTTCTTTAAACTTAAAAAAATTGGCGGTATTTAAATCTAATTAGGGGAACTTGTTTTTT-AAATGATAATCCTCAAGAAATTTTACTTAAATTAA--------------------------AAATTTATTTATTGTCGTTAACAGATTATTTTATAAGAT-AAAA----AATTATCTTTAATATTAAT----------------TAAATATTTATTTCAGATCATTATGTAGTT-TATATTTAAGTTAAAATGAGTTACAATAAA---TTTTATTTAA--TACGGAAATTTTATTGAAAT--ATAAAATTGAAGGTGGATTTAATAGTAAAATT--AAAT--TTATTATATTAATTTGAATTTAGAATT-AAATATGTACATATCGCCCGTCACTCTCATT-------TTAAAGTGAGATAAGTCGTAACAAAGTAGAAGTACTGGAAAGTGTTTCTAGAAAGT-----------------
>KM377623_Cephus_pygmeus 
ATGATAACAAATTTATTTTCAATTTTTGATCCAGCAACTACAATTTTAATATTACCCATAAATTGATTAAGATCATTTATTAGATTAATTATTTTCCCCTATGCTTTCTGATTAGTACCATCTCGAATTAATATAATATGAATTCAATTAACAATTTTTATTAATAAAGAATTAAAAATTTTAATTAAT---AAAAATGCAATAGGAAGAAATATTATTTTTACAACTATTTTTATATTTATTATAATCAATAACTTTATAGGCCTATTTCCATATATTTTTACAAGATCAAGCCATATTTCAATAACATTAAGTTTATCTCTTCCACTATGAATATCATTAATAATTTTTGGATGAATAAAGTTTTACAATAATATATTTGCTCACATAGTACCAATAGGTACTCCCCCTATTTTAATACCTTTTATAGTTATAATTGAATCTATTAGAAATTTAATCCGACCAGGAACACTAGCAATCCGACTAGCTGCAAATATAATTGCAGGACATTTATTAATTACATTAATTAGGTCTACTGGACCCTCCTCAAGAATATTAATAATTAGATTAATAATTTTA---GCACAAATTTTATTACTAACACTAGAAAGAGCAGTAGCTATTATTCAAGCCTATGTTTTTTCTGTTTTAAGAACACTATACTCAAGAGAA---ATTAAA---------------------GTGCCACAAATATCCCCAATAAATTGAATAATATTAATATTTATATTTACAATAATTTTAATTATATGCATTTCTTTAATGTATTTTATTTATCTACCCAATAATAAGTTATTAACAAATATTAAAAATCAAACAAAATTACCAAAA------------------------TTTTTAACTTGAAAATGA------------------ATGCAAAAATGATTTTTCTCTACAAATCATAAAAATATTGGTATTTTATATTTCATTTTTGGTATCTGAGCAGGAATACTAGGAACATCCCTAAGATTAATTATCCGGGCTGAATTAGGTACTCCAGGCCCTTTAATCAATAATGACCAAATTTATAATTCAATTGTAACTGCTCATGCTTTTATTATAATTTTTTTTATAATTATACCAGTTATAATTGGTGGATTTGGAAACTGATTAATCCCTCTAATATTAGGAGCTCCTGATATAGCATTCCCCCGAATAAATAATATAAGATTTTGATTACTACCACCCTCATTAACATTATTATTAATTAGAAGATTAACTAATCAAGGAGTAGGAACAGGATGAACAGTATACCCCCCCTTATCAAACAATCTTTACCATAGAGGGCCAGCAGTTGACCTAGCTATTTTTTCCTTACATTTAGCAGGAATATCATCAATTATAGGTGCTATTAACTTCATTTCTACAATTATTAATATGCGACCGGTTGGATTAAAATTAGACCAAATATCTTTATTTAGATGAGCTGTAGGAATTACAGCAATCTTACTACTATTATCACTACCTGTATTAGCTGGTGCAATTACTATACTATTAACAGATCGAAACTTAAACACAACATTCTTTGACCCTGCTGGTGGAGGAGATCCTATTTTATATCAACATTTATTTTGATTTTTTGGGCACCCAGAAGTTTATATTTTAATTTTACCTGGATTTGGTATAATTTCTCATATAATTTTTTCAGAAACTGGTAAAAAAGAAACATTTGGAATATTAGGAATAATTTATGCAATAACAGCAATTGGGATTTTAGGTTTTGTTGTATGAGCTCACCATATATTCACAGTTGGAATAGACGTAGATACACGAGCTTACTTTACATCTGCAACATTAATTATTGCAGTACCTACTGGAATTAAAGTATTTAGATGATTAGCAACTTTACATGGATTTAAATTTAATAACTCTCCAACAATATTATGATCAATTGGATTTATTTTCTTATTTACCCTTGGTGGATTAACAGGAATTACTTTAGCCAATTCATCTATTGATATTATCTTACATGACACATATTATGTGGTAGCTCATTTCCACTATGTATTATCTATAGGAGCCGTATTTGCTATTATAGGAGGATTTATTCACTGATACCCATTAATTACAGGATTAACATTAAATCCATTCTGATTAAATAATCAATTTATATTAATATTTATTGGTGTAAATACCACATTTTTCCCTCAACATTTCTTAGGATTATCAGGAATACCTCGACGTTATTCAGACTACCCGGATGCTTTTATATCTTGAAATATTATTTCATCTATTGGATCATTAATTTCATTAATAAGAATCATAATATTTATTTTTATTTTATGAGAATCATTAGTATCTAATCGACAAATTATTTTCAATGAAAATATATGTTCATCCATTGAATGACTGCAACAATTTCCTCCTATAGAACACAGTTATTCAGAACTACCAGTTTTAATTAATAAA------------ATGTGTACATGATCCATAATTTCTCTTCAAGATGCAAACTCCCCTTCAATAGAACATTTAACTATATTTCACGATCATATTTTAATGATTAATATTTTAATTACTGTAATAGTAATTTATATTATTGTATCAATTTCTTTAAATAAAATTATCAATCGAACAATAATACAAAATCAATTAATTGAATTAATTTGAACCTTTATTCCAATAATTATCCTAATTTTCATAGCCTTTCCCTCAATTAAAATTTTATATTTAATAGATGAAATCTTCGCACCTATGATAACAATTAAGTGTATAGGTCATCAATGATACTGAAGATATGAATACTCAGATTTTAACAAC------ATTGAATTTGACTCATTTATAATCCCCACTGAAGAATTAAATAAAAATGAATTTCGATTATTAGAAGTGAGAAATCGAATAATTATTCCTCTTAATACTCAAATTCGACTATTAATTTCTTCAGTTGATGTAATTCATTCATGAACAATTCCTGCAATAGGAATTAAAGTAGATGCAACACCAGGTCGTATTAACCAAACTGGATTATTATCAATTCGACCTGGGTTATTTTACGGCCAATGTTCTGAAATTTGTGGAGCAAATCATAGGTTTATACCCATTATTGTTGAATCAACTAATTTAAAATCTTTTATCTCATGAATTAAAAAATTT------------------------ATTTCCAAAATAATGTCAATAAATAATCACCCATTTCATATAGTAGAAAAAAGACCATGACCACTAACTTCTTCACTAGGTATAATTATCCTAACTAGAGGCTTTATTAAATGATTCCACTATAAAAATTACATTATATTTTTAATAGGAATCATAATTATAATTCTATCATCATACCAATGATGACGCGATGTAACTCGTGAAGCAACATTTCAAGGATTACACTCTAAAGAAGTATACCTAAATATAAACTGAGGAATAATCTTATTTATTACATCCGAAGTA------------TTTTTCTTTTTATCTTTTTTTTGAGCATACTTTCATGCATCCCTTTCACCAAATATTGAAATTGGAAGAATATGACCACCAGCTGGTATTATTCCATTTAATCCTTACCATATTCCCCTATTAAATACTATTATTTTAATTTCATCTGGAGCAAGAATTACATGATCTCACCATAGATTAATTAATAAAAATTACAAACAAAGATTAAATAGATTAATTATTACAATCATATTAGGAATTTATTTTAGAATCTTACAAAAATATGAATATAATGATGCATACTTTACTATTGCAGACTCAATTTATGGATCAACATTCTACATAGCAACAGGATTTCACGGAATACATGTTTTAATTGGAACTATATTTCTAATAGTATGTTTAATTCGACTTAAAAATAATCATTTTTCTAGAAACCATCATTTTGGATTTGAGGCAGCCTCCTGATATTGACATTTTGTTGATATTGTATGATTATTCTTATATATTTCAATCTATTGATGAAGATTCAAT---------ATGTTAACAACAAATATAATTAAACATAATCCAATCATTAAAATCGCATATAATAGACTAGTAAAACTACCCACACCATTAAACATTTCTATTTGATGAAATTTTGGTTCATTATTAGGATTATGTTTAATAATTCAAATTATCTCAGGATTATTTTTATCAATACATTATTGCCCTAATATTAATTATGCTTTTAATAGAATTATTCATATTTGTCGAGATGTAAATTATGGATGATTAATACGATTAATTCATATAAACGGAGCTTCATTCTTTTTTATTTGTTTATATATTCATATAGGACGAGGATTATATTATATATCATATAAATTTAAAAAAGTATGAATTATTGGTATTATCATTCTTTTTATAACTATAGCCACTGCATTTTTAGGATATGTACTACCTTGAGGGCAAATATCCTTTTGAGGAGCTACTGTTATTACAAACCTAATCTCTGCAATCCCCTATCTAGGTGAATCAATTGTATTATGAATCTGAGGAAGATTCTCAGTAGACAATTCAACATTAAATCGATTTTACTCATTACATTTTATTTTACCTTTTATCATTTTAGCATTAGTAATTATTCACTTGACATTTCTTCATTTAACCGGTTCAAATAATCCTCTAGGTACAAATAGAAACTTATATAAAATTCCTTTTCATCCTTATTTTACAATTAAGGATTCAGTAGGATTTATCATATTAATTTTTATTCTATTAATATTAATTATAATAAACCCTTATATTATAGGAGATCCTGAAAATTTTTCACCAGCTAATCCATTTGTTACTCCAATCCATATTCAACCTGAATGATATTTCTTATTCGCATATGCTATTCTTCGTTCTATCCCCAATAAACTAGGAGGTGTAATTGCTTTATTTATATCAATTAGAATTTTTTTAATTATACCAATAATCAATAACAATATTATATTTACATCAAAATTCTACCCATTAAATCAAATCTTATTCTGATCAATAATTAATATCTTTCTACTTTTAACATGATTGGGAGCCCAACCAGTAGAATCACCATTTATTGTAATATCTCAAATTATAACAATTATATATTTTGTATATTTTATTATACTACCACTAATTATAAAATTATGAGATATAATTATCTTTAAGGAA------------------ATGTTAATGAATTTTTTTATGATA---TTATTGAGGTATTTAGTTTTATTAATTAATGTTTTAATTGGAGTAGCCTTTTTAACTTTATATGAGCGAAAGATTCTTGGTTATGTCCAAGAACGTAAAGGGCCTAATAAAATAGGGTTTATAGGGATTTTACAACCATTTAATGATGCAATTAAATTATTTTCTAAAGAATATCTTTTAAGGTATAATTTTAATTATTATATTTATTTGGTTTCTCCTTTATTTATATTAATATTAAGTTTATTTATTTGGGTTTTAATACCTTTTATGTTTAATATATGAGAAATGGATTTGGGAGTTTTATTTTTATTGAGAGTTTTAAGTATTGGTGTTTATTTTACTATATATTCGGGGTGATCATCTAATTCTATTTATTCTTTGTTAGGATCATTACGTTCAATTGCTCAAACTATTTCTTATGAAGTAAGATTAGCTATAATTTTAATTATTTTTATTTTTTTAATTGATAGTTTTAATTTTTATGATTTGTTAGTTTATCAGTTTAATTTACCTATATTATTTTATATAATTCCGTTATTTTTTATGTTTGTGGTAAGGTCTATTGCTGAGTTAAATCGATCTCCCTTTGATTTTGTTGAAGGTGAATCTGAATTAGTTTCTGGGTTTAACACTGAATATGCTAGTGGGGTATTTGCTTTTTTGTTTTTAGCTGAATATTCTATAATTTTATTTTTTAGAATAATGTGGATATTAATATTTTTGGGATTTTTGTGATTTAATATATTATCATATTTATTTGTAATGTTATTTTTTAGTTTGATTATTTTATTACGAGGGACTTATCCACGATTTCGTTATGATATGTTGATGAGGTTGGCGTGAAAAAAATTTCTTCCTTTTATTTTAAATTATTTAATTTTTATTTTAGGAGTAAAATTTTTAGTTTATGTAATTATTTTC---------------------------------------------------------------------AAATTATTTATTATATTAATTTTTTATTCTATATTAATTTTAAGAACATTAATTGCTATATCTTCTCATTCGTGAATAATTATTTGAATAATACTAGAAATTAACTTAATAAGATTTATTCCTATTATTATACTACCAAAAATAATTAATAATCAATATAATTATATATTTAAATATTTTATTGTACAAACCATCAGATCATCAAGATTTTTAATTGGAATTACCCTAATATGAATTAATGATTAT------------GGTTCAAGTACATTTAATACAAAT---TTTATGGAAATTTTAATTAGATTAGCTATAGTATTAAAAATAGGATTATATCCATTTCATTTATGATATATTGAAGTTATAATAAATCTATCATGAATAAATTTTTTTTTAATATCAACCTGACAAAAAATTATTCCATTAATAATTGTATCTCAT---TTTAATGGAAAT---------------------ATAATTATTTACATAACTATTATTATTTCATCATTTATAAGATCAATTCAAGGAATATATCAAAATAATCTTCGTAAAATCTTTACATTTTCATCAATTAATCAAACTAGGTGATTAACTATTAATTCTTCAGTATCTATTTATTTAATAATATTTTATATATTAATATATATAATAATTTTATTTTGTATTATTTATATACTAAATATTAATAATTTTTCTTATATTAATGAACTT---TATTTATTAAATAACTATCAT---TATTTA---------ATAAAACTATTCTTATTTTTAAATATTTTATCATTAGCTGGTTTACCCCCCTTTATAGGATTTATCTCTAAAATTATCTCAATTAAATTTTTAATTTTTAACAAACTATATTTAATTGTTTCTACATTAGTTATATCTTCCCTAATAACACTTTTTTTTTACTTACGATTAACATATACTTCAATAATTTTAATTAGTTCAAAATCTAAATCTAATCTATTAAAAATATACTCAAAAAATTTCTCTAACAAACCATATTTTTATATCAAAATAAATTATTTAATATTTTCT------ATTACTAGACTAAGTAATTCTATTTTAATTATTTCAACTATATTTGACCTATAT------ATTTTAATAATCATAAACTTATTCATTATTTGTAGGTTAATTACAATAATAATAATAATAATAAATATTATTATTTCAAAAAAAAAATACTCCGACCGAGAAAAATCATCTCCTTTTGAGTGTGGATTTGATCCCCTTTCATCACCACGAACACCTTTTTCACTACGATTTTATTTAATTAGAATTATTTTTTTAATTTTTGACATTGAAATTGTAATTCTATTTCCTCTTATTCCATCTATATGATTCAGA---AATCCCTTAATTTGAATTTTT---ATATTCCTTATTTTTAGAATCTTACTAATTTGAGGGGTATTCATTGAATGAAACGATGGATCCTTATTTTGAATAAAA---ATG---------TTAACATTTTCTTGATTTTATAGATTAATATTATTGTTTATAACTTTAATGATTTTTGTTAAGTTTAATAAGCATATTTTATTAATTTTAATAAGGTTAGAATTTTTTGTTGTTATAATATTTTATGTTTGGTTTATGTATTTTAGTATAATAGATGTTAATCAG---TTTATATCTTTATATTATTTAATTTTTTCTGTTAATGAAAGTGTGTTAGGTTTAACTATTATAATTATTATTATACGAAGTGAGGGAAGTGATTATTTAAGTTCTTTAAGTGTATTGAAATGA------ATGATAAAATATGTTTTATCTGTCATATTGATTAAATCATTAATTTGGTGAGGTAATGGAAAA---AAAAGAAATATATTAAATATTTTATTTCAAAATATTTTAATTTTATTATTAATTATTTTTATAGTTAATTATAGTTATATTAAATTAAATATAATGGAT---TTTTATGCTATTTCTTAT------AATTTAGGGTTAGATTTTTTTTCATTTTGAATAATTAGTTTATCTATTTGAATTATTGTTTTAATAGTATTAGCAAGAATAAAAATTGTAAAATATAAAAGGTTTTTATGTTTATTTATTGTGAATTTAACATTAATATTA---TTTTTTTTAATTTTATCATTTAGAGCTCTTAATTTATTGATATTTTATGTTATATTTGAAGCTAGTCTTATTCCTACTTTATTTTTAATTTTAGGTTGGGGATATCAAATTGAGCGTATTGAAGCAGGAATATATATAATATTGTATACTTTGTTTTTTTCTTTACCATTTTTATTAATAATATTTTATATTTATGATTCTACTTATTCAATAGATATGGAATATATAAATATAAAAAAA------GTA---GATCTTGAT---TCTATTATATATAATTTTATTTTAATA---ATTTTTTTTGTCAAAATTCCTATGTTTACATTACATATATGATTACCTAAAGCACATGTAGAGGCTCCGGTTTCTGGTTCTATAATTTTAGCTGGAGTAATACTTAAGTTGGGTGGGTATGGAATTTATCGATTAATGTTTATTTCTGAGGCA---------TTAACAGTTGATTATGGGTTGTCTATTGTGGTTTATAGATTAGTGGGTTCAGTTTATTTAAGATTAGTATGTTTACGACAAGTAGATATAAAATCTTTAGTAGCTTATTCTTCAGTTGTTCACATGGGATTAGTTATTGGTGGGTTGTTTTCATTAGAATCTATTGGTATTTATGGGGCTTTTTTAATGATAATTTCTCATGGATTGTGTTCTTCTGGTTTATTTTGTATAGTTAATATATTTTATGAACGATCATTAAGACGAAGTTTAATTATCAATAAGGGTATATTATCGTATTGTCCTTCTATAATAATTATATGGTTTTTATTGTGTGTGGGTAATATATCAGCTCCTCCTAGATTAAATTTAATTAGTGAGATTTTTTTATTAATTAGATTAGTTAGTTTAACAAATTATTTTATTATTATTTTAATAATATTTTTATTTTTTAGAAGATGTTATTCTTTGTATTTATATTCATATGTTTGTTATGGTAAGAGATTG---GGTTTATTTAGATTTTCTATATTTTCAGTTCGAGAGTTTATTTTAATTTTAATGCATTTAATTCCATTAAATTTAATAATTTTAAAAATTGATATTTTTTAT------------------------------ATGATTAGATTTCTTGTGAGATTTTTTTTTTTTCTTTTTGGGGGGTTTATATTTTTTATTAGTTTACTTTTTATATTAAATAAATATGTTTATATATTAGAATGAAATATTGTTTCTTTTAATTCAGTTGATATTTATATATTATTTATATTTGATTGAATGTCATTGTTATTTTCTAGTTTTGTTTTATTTATTTCTTCAATAGTTTTGATTTATACATTTGATTATATGAAGGAAGATTGAAGGTTTAATCGATTTATTATGTTAATTATATTATTTGTTTTTTCTATATTATTAATAATTATAAGTCCTAATTTAATTAGAATTTTATTAGGGTGAGATGGGTTGGGATTGATTTCTTATTGTTTAGTTGTTTATTATCAAAATATTAAATCTTATAATGCTGCTATATTAACCGTTTTGATAAATCGATTTGGGGATACTGGATTAATAATATCATTGAGAATTATATATTGTATGGGTTCGTGAAATCTAATATTATAT------------------GATTTAGTGGATATCTTAGTGATCATTTTATTTTGTTTAGCAGCTTTTACCAAGAGAGCCCAGATTCCCTTTTCGTCTTGATTGCCTGCAGCGATAGCTGCCCCAACTCCGATTTCTTCTTTAGTTCATTCTTCCACATTAGTTACTGCTGGGGTTTATTTAGTTATTCGTTTTAATAGTTTATTAATA---TCAAGGGGTTTAAATGAGTGAATTTTAATTTTATCTGTTTTGACTATATTTATAGCAGGAGTTAGTGCTAATTGAGAGTATGATTTAAAAAAGATTATTGCTCTTTCTACTCTAAGTCAATTAGGGTTAATAATAGCAATTTTATCTTTAGGGGGGGTTTATGTAGCTTTTTTTCATTTATTAACTCATGCTATATTTAAAGCTTTATTATTTATATGTGCGGGGGTGATTATTCATTCAATAAAAAATTTTCAGGATATTCGTTTTATAGGTTCGATAGTTTATTTAATACCTTATACATTAAGTTGTTTAAATGTGGCTAATTTAAGATTAATAGGGATACCGTTTTTAGCTGGTTTTTATTCTAAGGATTTAATTTTAGAACAGTTAATATTTATGGGGGAAAGATTAATTATTATAATATTATTTTTAATTTCTATTGGATTAACAGTTTCTTATACTCTTCGAATATTTTTTTATAGATTGTTCATAGAAATGAAAATATCTAGTTGTTTTTTATTATCTGATAATAAT---------ATTTAT---ATGAATTTGAGAATAATTTTTATGTTAATTATATCTGTGATTAGAGGAAAGTTATTATATAGTTTAATGTTTTTTAATATTAAATTTATTGTGTTACCTTTGGTTTTGAAGTTGATAGTTTTATTTTTTAGGTTTTTAGGGATTATTATTGGTTTATTTGTTTTTTATTTAAATTTTATTTATAAT---------AAAAATTTATTGGTTGTAAAAAATTTTTTTAATAAAATATGATTTTTATTTGATTTGTTTTATAATGTATTGGGAGTATTTTTTATATTATCAGGAAAAATTTATATTTTAAAT---GAGAAGTTATGAAAT---GAATATAGA---TATGATATTATTTTATTAAAG---GTAAAGTATTTTATAAAAAATATTGAT------TATTTTTATATTAATTCATTTAAATTAATTATATTTATTTATTTTTATATTTTTTTTATAATTTTAATATTTTATATT------------ATGTCAACAACACCATTATTACAATCAATACTATTTAATTATAAAGAAATATCTCTTAATCTTGTATTAATTATATCTTCTATTATATTAGTTATACTAATTTTAATAGTAAAAGACAATCATCCCATTGAAGTAATA---ATTTACTTAATTATATTTTCTATTATCATATGTATAAAAATCAGATTATTATATAAAAACTTTTGATTTTCTTATATACTATTTCTTACGATAATTGGAGGAATTTTAATTTTATTTTTATATTTTGTTAGAACAGCATCTAATGAAAAATACAAAATAAATTATAAT---TTTAATATTAAATTCTTAACAATTTTAACTGCAATCTCTATTACTTTAATATTCATCGTATAT---GTTTTTGACTATTTTTCATTAAATATAGTTGAATATAGAATAAATTTCAAGCTATTTATTAAAATAAAT---AACTGATCAAATATTAATAGATTCAAC---------ATATATCAAATATTTAACATA---AATTATAAAATTACTTTAATAACAATAATTTATTTATTATTTACATTATTCTCTGTAATAAAAATATGTATAAAAATATATGGACCACTACGACAATATATT------T-TTGAATTAATTTATATTAATTTATTTTTTTT--------------------GTAATTA-----------TGTATTTTATTTAAAGTTATATTAATTATTTT-------------TTTGTTATAGTGTTTAAATTT-------------------TAAGTAATATTTAT-ATTTTA-----------AAATGTAAATG--ATTTATGAAA----TAA---TTTTTAAATATTTTAATTAATAAAGTAAAATT--------TATTTTTT-GTACCTTTT---GTATCAGGGT----TTTTTAAT---------TA-ATTATTAGT-------------TATTGTTAATTTTCTCGAA--TTAATTAGAG-----------TTA---ATAT-ATTAT--TTAAGTTAATGTTTAATT----ATTATTTATAATATTATATTAG-GGGAGAAATTCTAGTCAATAATTAAGATAT--CTAGTTTTTTTAGAAATAAATTTAATTTATTTATT--AATTTT----GATATTTTAATAATA-TTAT---------TTAAAAT-----------------------------------------------------------------ATT---------AATTTAATAAAAAGAATTTAAGGG--ATTAGCTTTAAATTTTATTTTAAAAATAAAA----------------------------------------------------GAGATAATTTTATAGAT------AAATTATAGGTTTAAAAATGATTATTAA-TTAAAGTTTTT------AATAATTT------ATTA-TTTT--G----TTTATTATAATTTTTTTTTA---TTTTAATT--ATTTATAAAAATATTTT-AATTAAT-TTTTTATTAAAATTAATAATGATAAAATTATTATAATTTAT-T-TT----------------------------------GTTTATTTGTTTATTTAT------------------TTTAAAAATGAATATAAGGAACTAGACAAA------------------TTTAATATTTACCTGTTTAACAAAAACATGTCTTTTTGATTT--TAATTTAAAGTCTAATCTGCCCACTG------AATAATTTTAAATGGCCGCGGTATTTTGACCGTGCAAAGGTAGCATAATCATTAGTTTTTTAATTGAA-AGCTTGTATGAATGATTGAATAAAATATTTATTGTCTCATATTTATTTATGTTAAAATTTAATTTTTAAATTAAAAAGTTTAAATTTTATTATAGGACGAGAAGACCCTATAGATTTTTATAATTA-----GAATTATAATTTAA--ATTTAATTTATTTATTTAAATTTATTTTTG-ATTG--TTTTGTTGGGGTGACATTAAAATTAAATTAACTTTT------AA--TTT-AATTTAACATTAATTTATGAAATTTTA-----------------ATATATAAAT---AATTTATAT-TATATTATTAAT---TTTTGATCCT--ATTTTTTAGATTAGTAAATTAAAATACCTTAGGGATAACAGCGTAATTTATTTGGAGAGATCATATTAATAAATAAGTTTGCGACCTAGATGTTGAAATAAGA-TATAGTTTAGGTGGAGA-ATATAAATAAATAGGTCTGTTCGACTT----AAATCTACATGATTTGAGTTCAGATCGGCGTGAGCCAGATCGATTTCTATCCCTAATTAATGGAATT-ATATTTTTGTACGAAAGGACTTAATATT--TTAATAATTTATA------------------------AAT--A-----------------------ATTGAATAAA--TTAAATTTTAAT---------------------------------------------------------ATATTATTGATAATAATAATTATTTTGAA-------------------ATTGAAT------------------------------------------------------------------------------------------------------------------TGTTTAGTATTATTTTTAATATTTATAATTAATTTTAAATTAC---------TTATATTGATTTTTATATTAATTAATTTTAAG--------------------------TTTTTTTTTAATTAATTAGTTTATT---TATTTTTATAAAGTTTAATTCTGACTTT--AGGATTTATTATAAGTT--------TTATTTAATATATAAATTTTTATGTTA------------TTATATTATTTTTTAAATAGAAATA-ATTATATTTTATT-----------TAGTATATAAAATTATATTTAAATAAAAATAAGTTTTTTTATAGAATTATATTTAGTTAA-----GATGGAATAAATTTGTGCCAGCAT-TCGCGGTTAGACAAATT----AATCTGAGTAAATTAT-TATTAAATTTTTAGA----------------TGCTTTTTATT-TTTATTTTTAATTAATAAATTAAGT-----TAAATTAAGGTGAAATTTTATTAATTTG-ATATATT----AATTTGTAATTATTATTTTAGTATTCTTTGAAAATTTTATTATAAAC-------------------------------------TAGGATTAGATACCCTATTATTTT-AA-TTGTAAAATT---------------------------------------------------------------TTTTTGTTTTTATTTTATATG-------TTGTTTTTATTTTTTTTGTTA---------TATTTATTAAATTAGGTAGTAATAGTTATGATCTTGAAACTTTAAGAATTTGACGGTAATTCATTCAATTTAGAGGAACTTGTTTTTT-AATTGATAATCCACGATATTAATTACCTATTTTAT--------------------------TTGTTTGTATACCGTCGTTTTAAAAAAATTTTTTAAGGA-TAAA----TAATTTTTAAAATATAATT-------------TATTTTTATATAAATTCAGATCAAGGTGCAGCTATTTATTTAGGTTAAAATGAGTTACAATAA----TTTTAATTTA--TACGGATTTTAAGTATTAAT--ATTTAAATTAAGGTGGATTTAAAAGTAAAATT--AAA----TAATTATTTAATTTGAGATTTGTTTTGAATTATGTACATATCGCACGTCGCTCTCGTT-------ATAAAATGAGATAAGTCGTAACAAAGTAAAAGTACTGGAAAGTGTTTTTAGAATTAGTTTTAC----------
>KM377624_Cephus_sareptanus 
ATGATAACAAACTTATTTTCAATTTTTGATCCAACTACTTCTGTATTAATATTACCAATAAATTGATTAAGATCATTTATTAGATTAATTATTTTACCATATACTTTCTGACTAATTCCATCACGAATTAATATAATATGAATTCAATTAACAAATTTTATTAATAAAGAATTAAAAATTTTAATTAAT---AAAAACGCTTTAGGGAGAAATATTATTTTTACAACTATTTTTATTTTTATTATAATTAACAATTTCATAGGACTATTCCCTTATATTTTTACAAGATCAAGACATATGTCAATAACTCTTAGATTATCTCTCCCCTTATGAATATCATTAATAATTTTTGGATGAATAAAATTTTATAGTAATATATTTGCCCACATAGTACCCATAGGCACACCTCCTATTTTAATACCTTTTATAGTCATAATTGAATCTATTAGAAATTTAATTCGACCAGGAACATTAGCAATTCGACTAGCAGCTAATATAATTGCAGGACATTTACTTATTACATTAATTAGATCTACCGGACCCTCCTCAAGAACAATTTTAATCAGATTAATAATTTTA---GCACAAATATTATTATTAACACTAGAAAGAGCCGTAGCTATTATTCAAGCCTATGTATTTTCAGTATTAAGAACTCTTTACTCAAGAGAA---ATTAAA---------------------ATACCACAAATATCTCCAATAAACTGATTAATATTAATATTTATATTTACATTAACTATAATTATATGCATATCTATAATTTATTTTATTTACTTACCTAATAAT------TTAAATAATCAATTAAATACTAATAAATTAACACAACATAATTCCAATTCCAAAAAAAAATTCATAACCTGAAAATGA------------------ATGCAAAAATGATTTTTTTCTACAAATCACAAAAATATTGGTATTTTATATTTTATCTTTGGTATTTGAGCAGGAATGCTAGGAACATCCTTAAGATTAATCATTCGAGCTGAATTAGGAACACCAGGGCCTCTAATCAATAATGATCAAATCTATAACTCAATTGTAACTGCTCATGCATTCATTATAATTTTCTTTATAATTATGCCAGTTATAATTGGAGGATTTGGTAATTGACTAATTCCACTAATATTAGGAGCTCCTGACATAGCATTCCCTCGTATAAATAATATAAGATTTTGATTACTACCACCCTCTTTAACATTATTATTAATTAGAAGATTAGTTAATCAAGGAGCCGGAACAGGATGAACCGTGTACCCACCACTATCAAATAATCTTTATCACAGAGGATCATCAGTTGACTTAGCTATCTTTTCATTACACTTAGCAGGTATGTCATCTATTATAGGAGCCATTAATTTTATTTCTACAATTATTAATATACGACCATTAGGATTAAAATTAGATCAAATATCTTTATTCAGATGAGCAGTAGGTATTACAGCAATTTTATTATTATTATCTCTTCCTGTTTTAGCTGGAGCTATTACTATACTTTTAACTGATCGAAACTTAAATACAAGATTCTTCGATCCAGCAGGAGGAGGAGACCCTATTCTATATCAACACCTATTTTGATTTTTTGGTCACCCAGAAGTTTATATCCTTATTCTACCCGGATTTGGAATAATTTCTCATATAATTTTCTCAGAAACTGGAAAAAAAGAAACTTTTGGAATATTGGGAATAATTTATGCAATGACAGCTATCGGAATTTTAGGATTTGTAGTATGGGCTCATCATATATTTACAGTTGGAATAGATGTAGATACACGAGCCTATTTCACATCTGCAACATTAATTATTGCAGTTCCTACTGGAATTAAAGTATTTAGTTGACTAGCAACTTTACATGGATTTAAATTCAATAATTCTCCTACAATATTATGATCAATTGGATTCATTTTTTTATTCACCTTAGGCGGACTAACAGGAATTACCTTAGCAAACTCATCAATTGATATCATTTTACATGACACATACTATGTAGTTGCACATTTTCACTATGTATTATCAATAGGAGCAGTATTTGCTATCATAGGAGGATTTATCCATTGATATCCATTAATCACAGGATTAACACTAAATCCCTTTTGATTAAATAATCAATTTATATTAATATTTATTGGAGTAAATACTACATTTTTCCCCCAACATTTTTTAGGATTATCTGGAATACCCCGACGTTACTCAGATTACCCAGATGCATTCCTATCTTGAAATATTATCTCATCAATTGGATCCCTTATCTCCTTAATAAGAATTATAATATTTATTTTTATTATATGAGAATCATTAATTTCTAACCGACAAATTATTTTTAATGAAAATATATCTTCATCAATTGAATGACTACAAAAATTTCCTCCTATAGAACATAGATATGCAGAATTACCAATCTTAACTAAA---------------ATGTGTACATGATCTATAATCTCCCTCCAAGATGCTAATTCACCCTCAATAGAACACTTAACTATATTTCACGATCATATTTTAATAATTAATATCTTAATTACTATAATAGTAATATACATTATTGTATCAATCTCTTTAAATAAAATTATCAATCGAACAATAATACAAAATCAACTAATTGAATTAATTTGAACCTTCATTCCAATAATCATTTTAATTTTTATAGCATTTCCTTCTATTAAAATTTTATATTTAATAGATGAAATTTTTTCTCCTATAATAACAATTAAATGTATGGGTCATCAATGATATTGAAGATATGAATATTCAGACTTTAATAAT------ATTGAATTTGACTCATTTATAATTCCTACAGAAGAATTAAACAAAAATGAATTTCGATTACTAGAAGTAAGAAATCGAATAATTATTCCCTTTAATATTCAAACTCGTCTACTAATCTCTTCAATAGATGTAATTCACTCATGAACAATCCCCTCAATAGGAATTAAAGTTGATGCAACACCAGGTCGAATTAATCAAACTAACCTTTTAGCTATTCGACCTGGATTATTTTACGGTCAATGCTCTGAAATTTGCGGAGCAAATCATAGATTTATACCTATTATTGTTGAATCAACTAATTTAAAATCTTTTATTTCATGAATTAAAAAATTT------------------------------------ATGTCAATAAATAATCACCCATTCCACATAGTAGAAAAAAGACCCTGACCTTTAACTTCCTCATTGGGAATAATTATCATAACTAGAGGATTTATTAAATGATTCCATTATAAAAATTACTTTATATTTTTACTAGGAATTTTAATTATAATATTATCATCTTATCAATGATGACGAGATGTAACCCGAGAAGCAACATTTCAAGGACTCCACTCTAAAGAAGTATACCTAAATATAAATTGAGGAATAATTTTATTTATCACATCCGAAGTA------------TTTTTTTTCTTATCATTTTTTTGAGCATATTTTCATGCATCTCTCTCTCCAAATATTGAAATTGGAAGAATATGACCACCAGCTGGAATTATCCCATTTAATCCATACCATATCCCAATATTAAATACTATTATCCTAATTTCATCAGGAGCAAGAATTACATGATCTCACCACAGACTTATTAATAAAAATTACAAACAAAGATTAATCAGACTAATTATTACAATTATTCTAGGAATTTATTTTAGAATTCTACAAAAATATGAATACAATGATGCATACTTTACTATTTCAGACTCAATTTATGGATCAACATTTTATATAGCAACTGGATTCCATGGAATACACGTTTTAATTGGAACTATATTCTTAATAGTATGCTTAATTCGAATTAAAAGCAATCATTTTTCAAGAAATCACCATTTTGGGTTTGAAGCAGCATCTTGATATTGACATTTCGTTGATATTGTTTGATTATTCTTATATATTTCAATTTATTGATGAAGATTCAAT------------ATGTTAACAAATATAATAAAAAATAATCCAATTATTAAAATTGCATATAATAGCCTTGTAAAATTACCCACACCCATTAATATTTCTATCTGATGAAATTTTGGTTCACTACTGGGGCTATGTTTACTAATTCAAATTATTTCAGGATTATTCTTATCAATACATTATTGTCCCAATATCAACTATGCCTTTAATAGAATTATTCATATTTGTCGAGATGTAAACTATGGTTGATTAATACGACTAATCCATATAAATGGAGCATCTTTTTTTTTTATTTGTCTATATATTCATATAGGACGAGGTTTATATTATATATCATATAAATTTAATAAAGTATGAACAGTAGGAATTATTATTCTTTTTATAACTATAGCTACTGGATTTTTAGGTTATGTACTTCCGTGAGGACAAATATCCTTTTGAGGTGCCACTGTAATTACAAATTTGATTTCTGCAATTCCCTACATAGGTGAATCAATTGTCTTATGAATCTGAGGAAGATTTTCAGTTGATAATTCAACACTAAATCGATTCTATTCTATTCACTTCATTTTACCCTTCATTATTTTAGCTATAGTTATTATCCATCTAACATTTCTTCATTTAACCGGATCCAATAATCCTCTAGGTACTAATAGAAATTTATACAAAATCCCTTTTCACCCATATTTTACAATCAAAGATTCAATAGGATTTATTTTATTAATCTTCACTCTTTTAATATTAATTATATTTAATCCCTATGTAATAGGAGACCCTGAAAATTTTTCCCCAGCCAATCCATTTGTTACCCCAATCCATATTCAACCAGAATGATATTTTTTATTTGCCTATGCTATTCTTCGTTCTATCCCTAATAAACTAGGAGGAGTAATCGCCCTATTTATATCAATTAGAATTTTCTTAATTATACCAATAATCAAAAATAATTTAATATTTTCATCAAGTTTCTACCCCTTTAATCAAATTCTATTTTGATCAATAATTAATATTTTTTTACTGCTAACATGATTAGGGGCACAACCAGTTGAATCACCCTTTATTATAATATCCCAAATTATAACAATATTATATTTTATATATTTCATCATTCTACCCCTAATCATATATATATGAGATTCAATAATTTTTAAATTTAAA---------------TTGTTAATAAATTTTTTTATAATG---TTATTGGGATATTTAGTTTTATTAATTAATGTTTTAATTGGTGTGGCTTTTTTAACTTTGTATGAACGAAAGGTTCTTGGATATGTACAAGAACGTAAAGGGCCTAATAAAATAGGTTTTATTGGTATTATACAGCCGTTTAATGATGCAATTAAATTATTTTCAAAGGAGTATATTTTGAGTTACAATTTTAATTATTTTGTTTACTTAGTTTCTCCTTTATTTATATTAATATTAAGTTTATTTATTTGGGTTTTAGTTCCATTTATATTTAATATGTGAGAGATAGATTTAGGATTTTTATTTTTGTTAAGAATTTTGAGTATTGGGGTTTATTTTATTATGTATTCAGGTTGGGCTTCAAATTCAGCTTATTCTTTATTGGGGTCATTACGATCTGTTGCTCAGACTATTTCTTATGAAGTTAGATTAGCAATAATTTTAATTGTTTTTATTTTTTTGATTGATAGTTTTAATTTTTATGACTTGATGATTTATCAGTTTAATTTATCTGTAGTTTTATATATAATTCCATTATTTTTTATATTTTTAGTGAGGTCAATTGCTGAATTAAATCGTTCTCCCTTTGATTTTGTAGAGGGAGAATCTGAGTTAGTTTCGGGGTTTAACACTGAATATGCTAGAGGAGTATTTGCATTTTTGTTTTTAGCTGAATATTCTATAATTTTGTTTTTTAGAATAATATGAATATTAATATTTTTGGGATTTTTATGATTTAATATTTATTCTTATTTATTTGTTATTTTATTTTTTAGTTTAATTATTTTAATTCGTGGGACTTATCCACGATTCCGATATGACATATTAATGGGTTTAGCATGAAAGAAATTTCTTCCATTTATTTTAAATTATTTGGTTTTTATTTTGGGATTAAAATTTTTAGTTTGTGTAATTATTATT---------------------------------------------------------------------AAATTATTTATTATATTAATTTTCTATTTAATATTAATACTAAGAACTTTGATTGCTATATCTTCTCACTCATGAATAATTATTTGAATAATACTAGAAATTAATTTAATAAGATTTATCTCTATTATTACTCTCCCCAAAATAACAAATAATCAATATAATTATTTATTTAAATATTTTATTATTCAAACTATCAGATCATCAAGATTTTTAATCAGAATTACTATATTATGAGTAAACAATTAT---------ATTTCATATAATATTTTTAATACAAAC---TTTATAGAAATTATAATTAGAATAGCTATAATTTTAAAAATAGGATTATACCCATTTCACCTATGATATATTGAAATTATGTCAAATTTACCTTGAATAAACTTCTTTTTATTATCGACATGACAAAAAATCATCCCTCTAACAATTATTTCTTAT---TTTAATGAAAAT---------------------ATTATTATTTATTTCACAGTTATTGTCTCTTCCTTAATTAGATCAATTCAAGGAATATACCAAAATAACCTTCGTAAAATCTTTACATTTTCATCAATTAATCAAACTAGATGAATAACTATTAATTCTTCTTTATCTATATATCTAATAATATTTTATATATTTATATATATAATAATTTTATTTTGTATTATTTATATATTTAATATTAATAATCTATCCTACATTTATGAACTT---TATCTATTAAATAACTATAAT---TACCTA---------ATAAAATTATTTTTATTCCTAAATATTTTATCATTAGCAGGATTACCTCCATTTATAGGATTTATATCAAAAATTATTTCAATTAAATTTTTAATTTTTAATAAATTATATTTAATTACTTCAACATTAATTATCTCTTCTATAATAACACTTTTTTTTTACTTACGATTAACATATACTTCAATAATTTTAATTAGATTAAAATTAAAAAATAACTTAATAAAAATTCATTTAAAAAATTTTTTTTATAAAATATATTTTTTAAATAAATTAAATTATTTAATATTTTCA------ATTACTACAATTAGTTATATTATTTTAATTATATCAACTATACTTGATCTATAC------ATTTTTATAATAATAACTTTATTTATTGTTTGCAGACTAATTACATCAATTATAATAATAATAAATATTGTAATTTCAAAAAAAAAATATTCAGACCGAGAAAAATCATCCCCATTTGAATGTGGATTTGACCCTCTATCATCCCCCCGAACACCGTTCTCTTTACGATTTTATTTAATTAGAATTATTTTCTTAATTTTTGATATCGAAATTGTAATTATATTTCCTCTAATTCCATCTATATGATTCAGA---AATCCTTTAATTTGAATTTTT---ATATTTTTAATTTTTAGAATTTTACTAATCTGAGGTGTATTTATCGAATGAAACGATGGATCCTTATTTTGAATAAAA---ATG---------TTAACATTTTCTTTATTTTATAGATTAGTTATATTGTTTATAACTTTAATAATTTTTATTAAGTTTAATAAACATGTTTTATTAATTTTAATAAGATTGGAATTCTTTGTTATTATAATATTTTATGTGTGGTTTATGTATTTTAGAATGTTAGATATAAATCAT---TTTATATCTTTATATTATTTAATTTTTTCAGTTAATGAAAGCGTATTGGGTCTTACTATTATAATTATTATTATACGAGGGGAGGGTAGTGATTATTTAAGTTCTTTAAGATTATTGAAATGA------ATGATAAAGTATATTTTAACCATGATATTGATAAAATTAGTAATTTTGGGTGTTCGTAAGAAA---------ATTATGTTAAATATTTTATTTCAAAATATGTTAATTATTTTATTAGCTATTTTTGTAATTAATTTTAGTTATATTAAATTAAATATGATAGAT---TTTTATGCAATTTCATAT------AATTTAGGTTTAGATTTTTTTTCATTTTGAATAATTAATTTATCAATATGGATTATTGTTTTAATAATACTAGCAAGATTGAAAATTGTAAAATATAGAAATTTTTTATTTTTATTTATTTTAAATTTAATATTAATGTTA---TTTTTTTTAGTTTTATCTTTTAGAGTTCTTAATTTATTAATATTTTATATTATATTTGAAGCTAGATTGATTCCTACATTGTTTTTAATTTTGGGGTGGGGATATCAGATTGAACGTATTGAAGCCGGGATATATATAATACTATACACTTTATTTTTTTCTTTGCCATTTTTATTGATAATATTTTATATATATAATATAATATATTCAATAGATATTGAATACATTAATATAAATAAA------TTA---AATTTTGAT---TTTTTTTTTTATAATTTTATTATAATA---ATTTTTTTTGTTAAAATTCCAATATTTGGGTTACATGTTTGATTACCCAAAGCTCATGTAGAAGCTCCAGTTTCTGGGTCAATAATTTTAGCGGGAGTTATGTTAAAGTTAGGTGGATATGGAATTTATCGATTAATATTTGTTGCAGAAAAT---------TTAATAATGATGTATAGATTAGTTATTTTAATTTATAGATTAATTGGTTCAATTTATTTAAGATTAGTATGTTTGCGGCAAGTAGATATAAAATCTTTAGTTGCTTATTCTTCAGTAGTTCACATAGGGTTGGTAATTGGGGGGATATTTTCGTTAGAGATTATTGGTATTCAGGGGGCCTTTTTAATAATAATTTCTCATGGATTATGTTCTTCTGGTTTATTTTGTATAGTAAATATATTTTATGAACGATCTTTGAGACGAAGTCTAATTATTAATAAGGGTATATTATCTTATTGTCCCCCTATGATAATGATATGATTTTTATTATGTATGGGCAATATATCTGCTCCTCCTAGATTAAATTTAATTAGAGAAATTTTTTTATTAATAAGGTTAGTTAGATTAACTAAGTTTTTAGTTGTTATTTTAATAATATTTTTGTTTTTTAGTAGGTGTTATTCTTTATATTTATATTCGTATATTTGTTATGGGAAAAGGTTG---GGGTTATTCAGGTTTTCTAGATTTTCAGTTCGAGAATTTGTTTTAGTTTTAATACATTTAATTCCATTGAATTTAATAATTTTAAAAATTGATATTTTTTAT------------------------------ATTGTTAGATTATTTGTAAGTTTTTTTTTTTTTTTTTTTGGAGTTGTTATATTTTTTATTGGAGTATTTTTTATGTTGAATAAATACATTTATATATTAGAGTGAAATATTATTTCTTTAAATTCAGTAGATATTTTTATATTATTAATGTTTGATTGAATATCATTAATATTTATGAGATTTGTTCTTTTTATTTCTTCAATAGTTTTAATTTATAGATTTGATTATATAAGTAGAGATTTAAGATTTAATCGATTTATTATGTTAATTGTTTTGTTTGTATTTTCTATATTATTAATAATTATTAGTCCTAATTTAATTAGAATTTTGTTAGGATGAGATGGATTGGGGTTGATTTCTTATTGTTTAGTTGCCTATTATCAAAATATTAAGTCTTATAATGCTGCTATATTAACTGTTTTAATAAATCGTTTTGGTGATACTGGATTAATAATATCATTAAGAATTATATATTATATGGGTTCATGAAATTTAATTTTATAT------------------GATTTAGTAGATATTTTAGTAGTTGGTTTGTTTTGTTTAGCAGCTTTTACTAAAAGAGCTCAGATTCCATTTTCATCTTGATTACCTGCTGCAATAGCAGCTCCAACTCCTATTTCCTCTTTAGTTCATTCTTCGACATTAGTTACTGCTGGGGTTTATTTGATTATTCGTTTTAATAGATTATTGATA---ATAAGGGGGTTAAATGAATTAATTTTAATTTTATCGGTTTTAACTATGTTTATGGCTGGATTAAGAGCAAATTGAGAATATGATTTAAAAAAAATTATTGCTCTTTCAACTTTAAGACAGTTAGGATTAATAATGGCAATTTTATCTTTAGGGGGTGTTTATATAGCTTTTTTTCATTTATTGACACATGCAATGTTTAAGGCTTTATTGTTTATGTGTGCGGGGGTAATTATTCATTCAATAAAAAATTTTCAGGATATTCGTTTTATGGGGTCGATGGTTTATATAATACCTTATACATTAAATTGTTTTAATGTGGCTAATTTAAGATTAATGGGAATACCGTTTTTATCTGGATTTTATTCTAAAGATTTAATTTTGGAGCAATTAATATTTATAGGTGAGAGATTAGTTATTTTAATTTTATTTTTAATTTCTATTGGATTAACAGTTTCTTATAGTCTTCGAATATTTTTTTATAGTTTATTTACTGAAATAAAAATATCGAGGTGTTTTTCTTTATCAGATGAAAAT---------TTTTTT---ATAAATTTAAGAATAATTTTTATATTAATTATATCTGTAATTAGAGGAAAGTTTTTGTATAGATTAATATTTTTTAATATTAATTTAATTATTTTGCCTAAGATTTTTAAATTAATAGTTTTATTTTTTAGATTTTTAGGGATTATTATTGGTTTATTAATTTTTAATTTAAATTTTATTTATAAT---------AAATATTTGTTGGTTCTAAAAAATTTTTTTAATAAAATGTGATTTTTATTTGACTTATTTTATAATATATTGGGGGTATTTTATATATTATCGGGAAAATTTTATGTTTTAAAT---GAAAAATTATTTAAT---GAATATACT---CATATAAATATTTTATTAAAG---ATTAAATATTTTGTTAAAAATATTGAT------TATTTTTATATTAATTCATTTAAATTAATTATATTTGTTTATTTTTATATCTTATTTATAATTTTAATTATATATATT------------------ATGTCAACAAATTTATATTCAGATTTTTTAAGTTATAAAGAAATATCAACTAATTTAATGCTAATTTTATCTTCTATCATAGTAATTTTACTAGTTTTAATATTAAGAAATAGCCATCCAGTTGAAATAATA---ATCTATTTAGTCGTATTCTCTATCATTACATGTATGAAAATTAGATTATTATATAAAAATTTTTGATTTTCTTATATACTATTCCTTTCAATAGTTGGAGGGATTTTAGTACTATTCCTATACTTTGTAAGAACAGCATCGAATGAAAAATACAAAATAAACTTTAAC---TTTTTTATTAATTTTTTAATAATATTAATTTCAACATTTACTATTTTAATATTTATTATATAT---ACATTTGATTATTTTTCAATAAATATATTTGAATACAACATAAATTATAAACTAATCATCACAATAAAA---AACTGATCTAACATTAACAGATTTAAT---------ATATACCAAATATTTAACAAT---AATTATAAAATTACTTTAATGATAATAATCTATTTACTATTTACATTATTTTCTGTAATAAAAATATGTATAAAAATATATGGACCATTGCGACAATACATC------------TTTTATTTAAGTTTTATAATTTTTTGA-----------TTTTTTATAATAAGT-------------TATATTTATTTAAAGTTATATTAGTTATT---T-----------TTTGTTTTAGTATTTTGTTTA-------------------TAAATAATAATTAT-ATTTAA-----------AAATGTAAATG--ATTTGTGAAA----TAA--TTTTTAAAAATATTTAATTGATAAAGTAAAATT--------TATTTTTT-GTACCTTTT---GTATCAGGGT----TTATTAAT---------TA-AGTATTAGT-------------TATTATTAATTTTCTCGAA--TTAATTAGAG-----------TTA---ATAT-AATAT--TTAAGTTAATGTTTAAAT----ATTATTTATA-TATTATATTAG-AGGAGAGATTCTAGTCAATAATTATGATAT--CTAGTTTTTTTAGAAATAAATTTAATTTATTTATT--AAGTTT---AAATATTTAAATAATGATTAT---------TTTAGGT-----------------------------------------------------------------ATT---------TATTTGATAATAAAAATTTAGGGG--ATTAGCTTTAAATTTTAAATTAAAAGTATA-----------------------------------------------------AAAATATTTATTTTAAT------AAATTATAGGTTTAAAAATGATTATTAA-TTAAAATTTTT------AATAATTT------ATTA-TTTA--T----TTAAAATTAATTTTTATTTT---CTTTAATT--ATTTATAAAAATATTTT-AATTAAT-AAATTATTAAAATTAATAATGATAAAATTATTATATTTTTA---TT----------------------------------GTGTTCTTATTTATTTATTTT------------TTATTTTAAAGTAATTATAAGGAACTAGACAAA------------------TTTAATATTTACCTGTTTAACAAAAACATGTCTTTTTGATTT--TAATTTAAAGTCTAATCTGCCCACTG------AATAATTTTAAATGGCCGCGGTATTTTGACCGTGCAAAGGTAGCATAATCATTAGTTTTTTAATTGAA-AGCTTGTATGAATGATTGAATAAGATATTTATTGTCTCATAATTATTTAATTTAAAATTTAATTTTTAAATCAAAAAGTTTAAATTTGATTATAGGACGAGAAGACCCTATAGATTTTTATAATTA-----ATTTATTAATTTTA---ATTTAATTTTTTAATTAAATTAATTTTTA-ATTA--TTTTGTTGGGGTGACATTAAAATTGAATTAACTTTT------AA--TTTAAAATATACATTAATTTATGAAATTTTA-----------------ATATATATATA--TATATATATATATATTATTAGT---TTTTGATCCT--AACTTATAGATTATTAAATTAAAATACCTTAGGGATAACAGCGTAATTTATTTGGAGAGATCATATTAATAAATAAGTTTGCGACCTCGCTGTTGAATTAAGA-TAATGTTTGGGGGGAGATACTCAAAT-AATAGGTCTGTTCGACCTTTAAATTCTTACATGATTTGAGTTCAGATCGGCGTGAGCCAGATCGGATTCTATCCTTAATAAAT-TAATA-ATATTTTTGTACGAAAGGACTTAATATT--TTAAATAATTTAT------------------------GATGAT-----------------------GTTGATTAAAATTAAAATTT-------------------------------------------------TAAGATAAAATAATATTATTTTAAATAATAATTTTGTTAA------------------------------------------------------------------------------------------------------------------------------------------------TTAGTATAATTTTAAATAATTTTAATTTATATATAATTAC---------TTAAATTAATTTTTATATTTAATAGATTAAA----------------------------TTTAATTAAGTTAATTAGTTTTTTGTATTTTTATATAAAGTTTAATTCTGACTTA--ATAATTTATTATAAGTT--------TTATTTAATATATAAATATTTATGTTA-----------TTAATTTAATTTTTTAAATAAAAATAGATTTTTAATTATT-----------TAGTATATAAAATTATGTATAAATAAAAATAAGTTTTTTTATAGAATTATATTTATTTAA-----GATTGAATAAATTTGTGCCAGCAT-TCGCGGTTAGACAAACT----AATTTGAGTAAATTA---ATTAAATTTTAAAG----------------GTATTATAATTATTTATTTATTTTTAATAAAATAAAT-----TAAATTAAGGTGAAATTTTATTAATTT--TTTTATT----AATTTATTAATAAATTTAAAATATTCTTTGAAAATTTTAAATTAAAC-------------------------------------TAGGATTAGATACCCTATTATTTT-AA-TTGTAAATTTG-----------------------------------------------------------ATTTTGTAGGTTAAGTTATTTTTA---------------AATTTTTATTTTAA-AAA--TTTTTATTTTAAATTAGGTAGTATTAGTTATGATCTTGAAACTTTAAGAATTTGACGGTAATTCATTCAATTTAGAGGAACTTGTTTTTT-AATTGATAATCCACGATAATAATTACCTAATTTATTA------------------------ATGTTTGTATATCGTCGTTTTAAAAAAATTTTTTAAGAA-TAAT----TAATTTTTAAGATATAAT------------TGAATTATTATATAAATTCAGATCAAGGTGCAGCTATTTATTTAGGTTAAAATGAGTTACAATAAA---GTAAATTTA---TACGGATTTTAATTATTGAT--GATTAAATTAAGGTGGATTTAAAAGTAAATTT--AAA----TAATTATTTAAATTGAGATTTGTTTTGAATTATGTACATATCGCCCGTCGCTCTCGTT-------ATAAAATGAGATAAGTCGTAACAAAGTAAAAGTACTGGAAAGTGTTTTTAGAATTAAAATTT-----------
>KR703581_Tenthredo_tienmushana 
------ATAAACTTATTTTCTATTTTTGATCCAACATCAAGGATTTTTAATTATTCTTTTAACTGAATTAGTACAATATTAGGGATTTTATTTATTCCCCAATTATATTGATTTTCATTACCACGAATTAATATTTTAATAATAAAAATTTCAATTAATATTCATAATGAATTAAAGATTTTATTGGGGACAAATCAACATAAAGGAAGAACTTTAATTTTTTTATCATTATTTTTTTTAATTATTTTCAATAATTTTCTAGGTTTATTCCCCTATATTTTTACAAGAACTAGTCATTTAGTATTAACTTTAACATTAGCTCTTCCCTTATGATTAAGATTTATTTTATATGGTTGAATTAATAACATAAATCATATATTTGCTCATTTAGTACCCCAAAACACCCCTTTAATTTTAATACCTTTTATAGTTTTAATTGAAACAATTAGAAATATAATTCGAGCATTCACATTATCTGTACGTTTAACAGCTAATATAATTGCAGGACATCTTCTAGTAACTTTATTAAGAAGAACTGGTGTAAATATAAGATTTTCATTAACAATATTTTTAATTTTA---ATTCAAATATTATTATTAACTTTAGAATCAGCGGTATCTATTATTCAATCATATGTTTTTATAGTTTTAAGAACTTTATACTCTAGAGAA---GTAAAT---------------------ATTCCTCAAATATACCCTCTAAACTGAATTTCTTTATTTTTTTTATTTACTTTAATTTTTATATTTTTTAATATCATCTTTTACTTTCAAATTTTATACACCTTA------AAACAAAATAAAAATTTTAAATTAAATAATTTAAAT---------------------AAAAAAATAAATTGAAAATGAATTATAAATAATTTAAAAATGAATAAATGATTATTCTCTACCAATCATAAAAATATTGGAACTTTATATTTCATTTTTGGATTTTGATCAGGTATATTAGGATTATCTTTTAGAATATTAATTCGAACAGAATTAGGTATACCTGGTTCAATAATTGGAGATGATCAAATCTACAATGTTATTGTAACATCACATGCATTTTTAATAATTTTTTTTATAGTTATACCTATTATAATTGGAGGATTTGGAAATTGACTAATTCCCTTAATATTAGGAGCTCCTGATATAGCATTCCCTCGATTAAACAATATAAGATTTTGATTTCTACCACCTTCAATTACCTTACTCCTATCAAGAAGAATAGTAAATTCAGGATCAGGAACTGGTTGAACAGTTTACCCCCCATTATCAAATAATATATCTCATGCAGGAGCATCAGTAGATTTAACAATTTTTTCTTTACACCTAGCTGGAATTTCATCAATCTTAGGTGCAATCAATTTTATTTCAACTATAATTAATATACGAGTAAAAGGAATAAAATTTGAACGAATACCACTTTTTATTTGAGCAGTATCATTAACAGCTTTATTACTATTATTATCACTACCAGTATTAGCTGGTGCAATTACTATATTATTAACTGATCGAAATTTAAACACTTCATTTTTTGATCCATCTGGAGGAGGAGACCCAATTCTTTATCAACATCTATTTTGATTTTTTGGACACCCTGAAGTTTATATTTTAATTATCCCAGCATTTGGAATAATTTCTCATATTATTTCTCAAGAATCAGGAAAAAAAGAAACTTTTGGAACACTAGGAATAATTTATGCAATAATAACTATTGGATTACTAGGATTTGTTGTATGAGCCCATCATATATTTACAGTAGGAATAGATGTTGATACACGAGCTTACTTTACAGCAGCTACTATAATTATTGCTATTCCTACTGGAATTAAAATTTTTAGATGATTAGCAACTTTATATGGATCACAAATAATTTTTAACCCATCCATATTATGAACATTAGGATTTGTATTCCTATTCACTATAGGAGGATTAACAGGAATTATTTTATCAAATTCATCAATTGATATTATTTTACATGATACTTATTATGTAGTAGCCCACTTTCACTATGTACTTTCCATAGGGGCAGTATTTGGAATTATAGCAGGATTTATTTATTGATACCCATTATTTACAGGAATAACAATAAATAAACTTTGAATAAAAATTCAATTTATAATAATATTTATTGGTGTAAATTTAACTTTCTTCCCTCAACATTTTTTAGGATTAAATGGGATACCTCGACGATATTCTGATTTTCCAGATGCATTTTTAACATGAAATGTAATTTCATCTATTGGATCTATTATTTCTTTTACAAGAGTATTATATTTTATATTTATTATTTGAGAAAGATTATCTTCCCAACGTCAAATTTTATTTTCATCCCACCTAAATTCATCAATTGAATGAAATCAAAAATTACCACCTTCAGATCATAGATATGATGAATTACCTATTACATCAATAAAT------------ATAACAACATGAACTAATTTTAACCTACAAGATGCAAATTCACCAATAATAGAACAATTAATATTTTTCCACGATCATGCTATAGTAGTATTAATTTTAATTATTACATCAATTTTATATTTAATAATTTCAATAATATCAAACAAATATATTAATAAAAATTTATTAAACCAACAGAATATTGAAATAATCTGAACTATCTCACCTACTTTACTTCTTATTTTTATTGCATTACCCTCAATTCACTTATTATATTTAACTGATGAATTAAATTCACCTTTATTAACAATTAAAGCTATTGGTCATCAATGATATTGAAGTTATGAATATACAGATTTTAAAAAT------ATTGAATTTGATTCATATATAAATCAAAAAAATAATTTTAATTTAAACACTTTCCGACTATTAGATGTAGATAACAATATAATTATACCTCTAAATACACAAATACGAATTATAGTAACATCAACAGACGTCATTCACTCATGAACTATTCCATCCTTAGGAAAAAAAATTGATGCAATCCCAGGACGATTAAACCAAATTAGATTAATAATTAAACGACCAGGATTATTTTTCGGTCAATGTTCAGAAATCTGTGGAGCAAACCATAGATTCATACCTATTGTAATTGAAAGAATTCCTATAACATTTTTTTTAAAATGAATTAATTCATTT---------------------------------------ATAAAAAAAAATCATTCTTTTCATTTAGTAGATTATAGCCCTTGACCTTTACTCGGAGCTTTAGGAACAATAATTTTAGTTTCAGGATCAGTAAAATGATTTCATTTTAATAATAATTCTTTATTTATCTGAGGATTAATAATTATTATTTTAATTATATTTCAATGATGACGAGATATTATTCGAGAAAGAACTTATCAAGGATTACATACAACTTCAGTAACAAATGGTATACGATGGGGAATAATTTTATTTATTACTTCTGAAGTA------------TTTTTCTTTGTATCATTTTTTTGAGCTTTTTTTCATAGATCACTTTCACCTTCAATTGAAATTGGAGGTATTTGACCACCTAAAGGAATTATTTCTTTTAATCCATTTCATATCCCTTTATTAAATACACTAATTCTTATTTCTTCAGGAGCTACTATTACATGATCTCATCATAGATTAATGAATGAAAATAAAAAAGAATCTAAAAATGGATTAATATTCACAATTTTTTTAGGAATTTTATTCTCTATACTTCAAGGGTATGAATATATAGAAGCTCCTTTTACTATAGCTGATTCAATCTATGGTTCAACATTTTTTATAGCAACTGGATTTCATGGAATTCATGTTTTAATTGGAACAACATTTTTAATTGTTAATCTTATACGTTTAATTAAAAACCATTATTCTAAATTTCACCATTTTGGATTTGAAGCTTCAGCATGATATTGACATTTCGTTGATGTAATTTGATTATTCCTATATATATCTATTTATTGATGAGGGGGAAAT------------ATGAATAAACCTATTCGTCTTTCTAATCAAATTATTAAAATCTTTAACAATTCTTTAATTGATCTACCTTCTCCTAGAAATATTTCTACTCTATGAAATTTTGGATCATTATTAGGATTATGTTTATCAATCCAACTAGTTACTGGAATTTTTTTAGCTATACACTATACAGCAAATATTGAATTAGCTTTTTACAGAACTGTTCACATTTGTCGAGATGTAAATAATGGGTGATTAATACGATCCCTACACATAAATGGGGCATCATTATTTTTTTTTTGTATTTATACACACATTGGTCGAGGAATATATTATGGATCATTCCATTTTACTAAAACATGAATTACAGGAGTAATAATATTATTTTTAGTTATAGGAGCAGCTTTCATAGGATATGTATTACCATGAGGACAAATATCATTTTGGGGAGCAACTGTAATCACAAATTTATTATCAGCTATCCCATATTTAGGGACATTATTAGTAGAATGATTATGGGGGGGATTTTCTGTTGATAATGCAACATTAACACGATTTTTCACCTTCCATTTTATTATCCCATTTATTATTTTAGCTATAACTTTAATTCATCTAATATTCCTCCATCAAACAGGTTCAAACAATCCATTAGGAACAAATAGAAATTTAGATAAAATCCCTTTTCATCCCTATTTTTCATTTAAAGATTTAATTGGTTTTATTATTACAATAATTTTATTAATTAGATTAGTATTAATATCACCAAATTTATTAGGAGATCCTGACAATTTTATCCCAGCTAATTCTTTAATTACCCCCCCTCATATTAAACCAGAATGATATTTTTTATTTGCTTATGCAATTTTACGATCAATTCCAAATAAACTAGGAGGAGTTATTGCTTTAATTATATCAATTTTAATTCTAATAATTTTACCATTTTTCCACTTTAAAAATTTTAAAAGTATAATATTTTATCCTTTAAATCAAATTATATTTTGAATTTTAATTTCTAATATTATTTTATTAACATGAATTGGAGCTAGAACAGTAGAATCTCCTTTTATTGTAATCGGTCAAATTTTAACTCTAACATATTTCATATATTTCATATTAAATCCATTTATTAACAAAATATGAGATAATATTTTAAAT---------------------ATATTTTATTTAAATTTATATTTGTCT---TTTTTAGGTATTTTAATATTAATTATTGTTGTTATAATTAGAGTAGCTTTTTTAACTTTAATAGAACGTAAATTGTTAGGGTATATTCAAATTCGTAAGGGTCCCAATAAAGTTAGATTTTTAGGTATTTTACAACCTTTTTGTGATGTTATTAAATTATTTTCTAAAGAACAAATTTTTCCTTCAATATCTAATTATTATCCTTATTATTTATCTCCTATAATTAGATTATTTTTAGTTTTATCATCTTGAATAATTTTACCTTATTTTACTAATTTGTATTCATTTAATTTAAGGGTTTTATTTTTTTTATGTTGTCTTAGATTAGGGGTTTATTCTATTATGATTGCTGGTTGATCTTCAAATTCTAAGTATTCTTTATTAGGGGGTTTGCGATCAGTAGCTCAAACTATTTCTTATGAGGTAAGTTTATCTATTATTTTAATATCATTTATTTTTTTGGTTGAAAGATACAGGTTTTTAGAATTTTTTTATTTTCAAAGTTTTATTTGAATATTTTTTATTACATTTCCTTTGGCTTTAATATGATTTATTATTTGTTTAGCTGAAACAAATCGAACACCATTTGATTTAGCTGAGGGTGAGTCTGAATTGGTTTCAGGGTTTAATGTTGAATATAGAAGAGGGGGATTTGCTTTAATTTTTATAGCAGAATATGCTAGAATTTTATTAATAAGAATATTATATAGATTAATATTTTTAGGGGGCAATCTTTATTCTATTATATTTTATTTAAATTTAGTTTTTATTTCATTTTTATTTATTTTAATTCGAGGTACTTTACCTCGTATACGTTATGATAAATTGATAGGTATAGCTTGAAAGAGAATTTTGCCTTCATCATTAAATTTTTTAATATTTTTTATAGGTTTAAAATTATTTTTTCATGTTGTTTTAATT---ATATTTAAATTACTTTTCATTATAAAATTGACAAAATATTTTTTCAAAAAAAAAAATAATTCATCCCTATTAAACTTAAAAATTTTATTTATTATCATTATAATTTTAAGATCTTTAATTGCAATTAATTCTTCTTCATGATTTATAATATGAATAAGAATAGAAATAAATTTAATATCATTTATTCCATTAATAATAAATTCTTCAAAAAAAATTAAAATCTCTAATTCAATGATAATTTATTTTATTATTCAAGCTATAGCATCATCAATTTTAATTATAATTATTATTATAATAAAATTACAAAATAAT---------------------ATTATCAAAATAAAC---TTTTTAATAAACATAATACAATTAAGATTATTAATAAAATTAGGAGCATCACCTTTCCATTGATGAACTCCTAAAATTTTTAATAATTTATCATGAATAAACTGTTTCATATTTTTAACTTGACAAAAAATTATCCCCCTATTTTTATTAATAAAC---TTTAATAATAAC---------------------TTTATAATTTACATTTCTGCTTTAACTTCATCATTTATAGGTGCAATATTAGGAATTAATCAAATTTCTATTAAACTAATTATAAATTATTCTTCAATTAACCATTTAGGATGAATACTAATGACCCTAATAATCAATAAAAATTTATTATTAATATATTTTATATTTTATTCATTAATTAACTTAATAATTTCTTTAATTATAAATAATTATAATTTTAAATTTATTAATCAATTA---TTTAAAAATAATAATCAAAAT---ATAAAT---------ATAAAATTAATTATAATATCTATATTTCTTTCTTTAAGAGGGATACCACCAATATTAGGATTTTTACCTAAAATTTTAACACTAATATTAATAATCAAAAATAATATAATTATAGAAACATTAATATTTATTATTTTATCAACTATTTCACTATCATTTTATATTAATATTTTAATATCAATATTTATTTTTTCCAAAAATAATTCAAAATGAATAAACAAAAATAATTTTAATTTTAACAAAACAATTTTTAGAATTTTA---------TTACTAAATTTAATATTAATA---------------------CTAATTATCATTATTCCTTTATTAAACATATTAATA------ATAATTTATTTAATTTTAATTTTTATATTTTTAATTATGATAATTTCCTTAATTATTTTAATAGTATCATCAATACTATCAAAAAAAACACTTTATGATCGAGAAAAAAACTCCCCCTTTGAGTGTGGATTTGACCCTAAAAATAAATATCGTATACCTTTTTCTATACGATTTTTTTTAATTGCAGTAATTTTCTTAATTTTTGATGTAGAAATTGCATTAATATTACCTTTAATTTTAATTATAAATTTATCA---AATTATAAAATTTGATTAATT---ATATCATCTTATTTTATTTTAATTTTATTAATAGGACTATACTATGAATGAAAATTTGGAGCTTTAAATTGATTAAATATATTT---------AGATTTTATTTCTTTGATTACATATATATATTATTTTTTTTAGGATTTTTAAGAATTTGTTTAAATCGATTTCATTTATTAATAGTTTTATTGAGATTAGAATTTATTGTATTAATAATTTATTTAATATTAATTATTTATTTGAATTTTTTTGAAATAGAATTA---TTTTATAGAATAATTTTTTTAGTTTTTAGAGTTTGTGAGGGGGTTTTAGGTTTATCAATTTTAATTATGATAGTTCGTGTTCATGGCAATGATTTTTATAAATCATTAAGAGTTATT---------ATAATGTTAAAATTTATAGTTTTTTTATTATTTATAATCCCTTTTAGGTTTATGAAAAAATTT------------------------TGATTAACTCAGTTTTTTATATTTTTAGGGAGGTTTATATTTTTATTTTTAGGTTCTTATACTTATGAG---------------TGATCACAATTAAGTTAT------TATTTAGGATCTGATTTATTATCTTATGGTTTAATTATTTTAAGTTTTTGAATTTGTTCAATGATAATAATGTCAAGAATAATTATTAAGGATCAAAATAATTTTTTTGGTTTATTTATTTTTATAAATATTATTTTGTTA---CTATTTTTATTTTTAACATTTAGAGTTAATAATTTATTAATATTTTATTTATTTTTTGAGTGTAGTTTAATCCCTGTTTTATTTTTAATTATAGGTTGGGGTCTTCAATTAGATCGAGTTTTAGCTGGATTATATTTATTATTTTATACTTTATTAGCTTCTTTACCTTTTCTTTTATCAATTATTTATTTATATTATATGAATAAAACATTGTGTTTAATTATATTTTCTGAGGGTATT------TTT---TTATTAAATTATTTATATATATATATTTGTATAATTTTA---GCTTTTTTAGTTAAGTTGCCAATATTTTTAGTTCACTTGTGGCTCCCCAAAGCTCATGTTGAAGCTCCTGTTTCAGGTTCTATAATTTTAGCGGGTGTGATATTAAAGTTAGGGGGGTATGGTTTATTACGAGTTTTTTATATTATATTTAAT---------ATAGGTATTGTATTTAATTTTTTATTTATTAGAATTAGAATAATTGGAGGCGTATTTATTAGTTTAATTTGTTTATTTCAAGTTGACTTAAAGGCTTTAATTGCTTATTCTTCAGTAGCTCATATAAGAATTTTATTGGGTGGATTTATAACTTTAATAGGTTGGGGAGTATGTGGGTCATTTTTAATAATAATTTCTCATGGTTTATGTTCTTCTGGGATATTTTGTTTAGTAAATATTATTTATGAACGTTTAGGTAGACGAAGAATTTTAATTAATAAAGGTTTAATTAATTTTATACCTAGAATATCTTTATGATGGTTTTTATTATGTTCTTCAAATATAGCTGCTCCCCCTTCATTAAATTTATTAAGAGAAATTATATTAATTAATAGAATAATTTCTTGAAGATGGGTGATTTTATTTGTGTTAATATTTTTATCTTTTTTTAGAGCATCTTATACTTTATATTTATATTCTTTTACTCAACATGGTAAATTAAATTTTAGATTATTTTCAGTTTCTCAAGGATATGTTCGTGAATTTTTATTATTAATATTACATTGAATTCCTTTAAATTTTTTAATTTTGAATAATGAGTTATTTGTATTATGGGTT------------ATTTTTTTAAATATTTGTTTTATTATGATATTTTTTTTATTATTTAATAGTTTAATAATATTTTTTGTTGGTTTATATTTTTTATTAATAAATTTAAGTTATTTTATTGAATTTAACATTTTAAGTATAAATTCTTCTTCTATTGTTATAACTTTAATTCTAGATTGAATATCTTTAATATTTTTGAGTGTGGTGATATTTATTTCTTCTTTTGTTATTTTTTATAGAAAATATTATATGGAGGGAGATTTAATATTAAATCGATTTATTTGTTTAGTGTTAATATTTGTTTTATCAATAATTTTATTAATTGTTAGTCCTAATTTAATTAGAATTTTGTTAGGTTGGGATGGTTTAGGGTTAGTTTCTTATTGTTTAGTAATTTACTATCAAAATATTAAATCGTTTAATGCAGGTTTATTAACTGTTCTTTCTAATCGTATTGGTGATGTATTTTTATTAATATCTATTGCTTGAATAATAAATTTTGGAAGATGAAGATATATTTTTTATTTGGATTTTATAAACTTAAATGTTGAAATATTATATGTTATAGTATTTGTTTTATTAGCTTCATTTACTAAAAGAGCTCAAATTCCTTTTTCTTCTTGATTACCTGCAGCTATAGCAGCTCCAACACCTGTTTCTTCATTAGTTCATTCTTCTACTCTAGTAACAGCAGGTGTATATTTATTAATTCGTTTTGAGAATTTATTTAAAAATAATAATAAAATTATTTGTTGGTTTTTGATAATTTCCTTATTAACTATATTTATATCTGGATTAAATGCTAATTTTGAATTTGATTTAAAAAAAATTATTGCTCTTTCTACTTTAAGTCAATTAGGTTTAATAATAAGAATTTTATTTTTAGGTTTTAGTAAATTAGCATTTTTTCATCTTTTAACTCATGCTTTATTTAAAGCTTTATTATTTATATGTGCTGGTATTTATATTCATAATTTAAATAATTTTCAAGATATTCGTTTCATAGGATCTTTAAGATTTCAGATACCTTTAGTTTCAGTGTGTTTTAACTTTGCTAATTTATCTTTATGTGGGTTTCCTTTTTTATCTGGGTTTTATTCTAAGGATTTAATTTTGGAAGTAGTAATATTTAAAGATTATAATATTTTTGTAGTGTTTATATTTTTAATTTCAACGTTATTTACAGTAATATATACTTTCCGTTTAATTTATTTTTCTATGTTTAATAGATTTATGATATTACCTTTTAATTCTTTAAAAGAAAGGAATTTAAGAAGTTGGATA---TTAAATAAAAGTTTATTTGGATTAATAATTATAGTTATTTTCATAGGAAGAGTATTTAGATGACTTTTATTTCCTATTCCTTTAATAATTTTCTTGCCTTTTTATTTTAAAATTATACCAGTTATTATTATTATTACAGGAGTTATTTTAAGAAAAAATTTTTTTTTATTGAAATTAAATACAAAT------TTTATAAAATTATATTTTTTAAAAATATTTTTAAGTATGATATGATTTTTACCTATTATTTCTACTAGAGGTTTAATTAAATATTTTTTATTACCTAGAAGAAATTTATCATTAAATGTGGATCAAGAATGAACT---GAATATTTTGTTGGTCGTGGGGTTTTTAAGTTA---TTAAAAATTTATTCTTCTTGATTAGATTTATTGTTTTTTTATTTGAATTCAATTTTAAATTTATTTTTTATTATTATTTTAATTTGATGTTATGTATTTATTTTATTA---------------------------------------------------------------------------ATTTTAAAAATTCTTATTATTTTTACCCTTTTAAATAGAATTATATTTTATTCATCCAAAACACCTTTATCTATAGGC---TTAATTCTTCTAATTCAAACTATTTTAATTTCACTAATATCAGGAATAATGAGATTTAATTTTTGATATACATATATTTTATTCTTAATTTTAATTGGAAGAATATTAATTTTATTTATTTATGTATCTAGGTTAATATCAAACCTAAAATTTTCTTTAAATAAAGAT---------TTTAAAAATATTTTTTTTTACTTTTTAGTAATAATTTTATTTATTTCAACAATTTTT---AATATAAAATTTTACTTAATA------------ATTAATTCTGATTCAATTAATCTTCCTAATTTAAACCCTGAACAATTTTTTATTTTAAAAATATCT---------TTAAATAAATTATATAATTCACCATCTAATCAAATTATATTAATACTTATTAACTACCTTTTATTGACTCTTTTTGTTGTTGTAAAAATTACTAATATTAATATAGGTCCTTTACGAAAAAATATT--------------AATTTTAAAATTATTTTAAATTTAT-----------TTTATTAAAATTTTTA----------AATTTTGTTAATAAAAATATTTTTATTATTTTATA-------------TGTTATTGTATTA-TTAAA-------------------GAGATGATTTTTTT-TATTATAATTAATTAAGTATTGAAAGAG--AATTTTGAAA----AAT----GTTTAAATTTTAATTATTAAAAAGTAAGTTT--------AATTTATT-GTACCTTGT---GTATCAGGGT----TTATTAAA---------AA-AATAATATT-------------TATTAATATTTTTCTCGAA--TTTAAAAGAT-----------CTA--TTTAA-TTTAT--GATTTTTATTGTTGTAAA----AATATTTTAAATAATTAAATAG-GAATGAAATGTTATTCGTTTTTAAATATAT--CTAGTTTTTTAATAAATGAATTTAATTCATATATT--ATAAAT---ATATAATTTTATTTTTAAAA-----------TAAATTT---------------------------------------------------------------ATTT-----------TATAATATAAATATTTTAAGGG--ATAAGCTTTAGAGTATAATTTTAAAATTGTTAA---------------------------------------------------ATTAATTTTTATTAAA------TTGATATAAGCTTAGAAATAG-TTTTTA-TGAAAAAATGT------TATAATTTTTGTTTGAT--------------ATTAAAAGATTTTTAT-GG---ATTTAAAA--TTTTATTAAAATGATTG-AATTAAT-TATAATTTTATTTTAACTATGATAAAATTAGTAAAATTAAA-A-AT----------------------------------TTTATGTGTTTAATTTAATAAAA----------TTTTTGTAAGGTTATTTTAAGGAATTCGGCAAA---------------TTTTGTA-TATTCACCTGTTTATCAAAAACATGTCTTTTTGAAAA--TAATTTAAAGTCTAATCTGCTCTATGA----TGTAAAAATTAAATGGCTGCAGTATTTTGACTGTACAAAGGTAGCATAATAATTAGTCTTTTAATTGGG-GGCTTGTATGAATGATTGGATGAAATATAGACTGTCTTAAAATAATTATTAATTTAATTTAATTTTTAAGTTAAAAAGCTTAAATATTTTTAAAGGACGAGAAGACCCTATAGAGTTTTATAAA-------TTTATTAATGTAAAATTTTAAT-----TTTTTTTTAAATTAATTAA-TTTA--TTTTGTTGGGGCGATAAAAAAATTTAGTAAACTTTT------TT--ATT-TAAAAACCATTTATTAATGAAT------------------------------------------------------------TTTCGATCCT--TATTTTAAGATTAGTAGAATAAATTACCTTAGGGATAACAGCGTTATTTTTTTT-AGAGTTCTTATCAATAAAAGAGATTGCGACCTCGATGTTGGATTAAAA-TTAA-TTTAGGTGAAGAAGCTTAAGTTTTTAAGTCTGTTCGACTTTTAAAATTTTACATGATCTGAGTTCAAACCGGTGTAAGCCAGGTTGGTTTCTATCCTTAAAA-AT-ATAAA-AATTTTTAGTACGAAAGGACCAAAATTT--TAAATTTAAATTT------------------------TATTAA-----------------------ATAGAATTTTATTAAATTTTTATAT----------------------------------------------------------------------------------------------------------------------------------------------------------------------------------------------------------------------------------------------------------------------------------------------------------------------------------------------------------------------------------AAAAAGTTTGATTTTGGCTTA--AGAATTTATTTTATAAA---------TTTTTTACATGTAAATTTTTGTATGT-------------TAATTAAATTATTTAAAAAATAATTTAATTTAAAAATTTT----AATTGCAGTATTTAATTTTAATAATTAAAGAA-----------ATTTAGAATTATAATTTATATAAA---TATAAATAAAAAATGTGCCAGCAA-TTGCGGTTATACA-TTT----TATATAAGTAAAT-----------TTTGTCTA----------------TTAAATTAA---TTTATTTTTGGATAATGGTTTTAAATTATAATAAATTAAGTGAAATTTTTTATTTTAA-AAATTAA----TATTAAAAAAAAT----------TATTAAGAAATTTTAAGATTAAAC-------------------------------------TAGGATTAGATACCCTATTATTTTATAATTTAAAATGT-------------------------------------------------------------------------------------------------------------------------------TAATGTAAAGTATTATAAGTTATGTTCTTTAAACTTAAAAAAATTGGCGGTATTTAAATCTAATTAGGGGAATTTGTCTTTT-AAATGATAATCCTCAAGATACCTTACTTTATTAAA--------------------------AAATTTATTTATTGTCGTTAACAGATTATTTTATAAGAA-AAA-----AAATTTTCTAAATTATTAATT--------------TAAATAATTATTTCAGATCTTTATGTAGTT-TATGATAAAGTTAAGATGAATTACAATAAA---ATTTATTTAA---ATGGATATTATAATGAAAT--TTATAATTGAAAGTGGACTTAATAGTAATTTT--AAA----TATTAAATTATTTTGAATTAAGAATT-AAATATGTACATATCGCCCGTCACTCTCGTTAATTAAAATAAGATGAGATAAGTCGTAACAAAGTAGATGTACTGGAAAGTGTTTCTAGAAAGTATT--------------
>KR703582_Asiemphytus_rufocephalus 
------ATAAATTTATTCTCTGTTTTTGATCCAATATCAAGAATTTTTAATTTCTCTATTAACTGAATAAGAACAATTCTAGGAATTTTTTTTATCCCTAAAACTTACTGATTTATTTTACCTCGAATAAATATATTAATTAATAAAATCTCTTTAAGAATTCATCAAGAGTTAAAAATTTTAATAGGA---AATTCTTCTAAGGGAGGAACTTTAATTTTTTTTTCATTATTTATTTTTATTGTATTTAATAATTTTTTAGGACTTTTTCCTTATATTTTTACAAGAACAAGACATTTAACTATAACTTTAACTTTAGCATTACCTTTATGATTTAGATTTATTTTTTACGGATGAATTAATAATACAAATCATATATTTGCTCACCTAGTTCCACAAAATACTCCTGGTGTTCTAATACCATTTATAGTATTAATTGAAACAATTAGAAATTTAATTCGAGCAATAACTCTTTCAGTACGACTTACTGCTAATATAATTGCAGGTCATTTATTAATAACTTTATTAAGAAGAACAGGAATTTCATTAAATATTCCAATAACAATATTTTTAATTATT---GTTCAATTACTTTTATTAACATTAGAATCTGCTGTAGCAATTATTCAATCTTACGTATTTATAGTATTAAGAACTTTATATTCTAGAGAA---GTA------------------------ATACCTCAAATATACCCTTTAAATTGAATTATTTTATTTATTTTTTTTAGATTAATTTTTATTTTTTTTAATATTATTAATTACTTTAATTTTAAAATTGAA---------AAAAAAAATAAAATATTTATTATAAAAAAAAATTCA---------------------CAAATATTAAATTGAAAATGAATTTTA------TTATTTTTGAATAAATGATTATTTTCAACTAATCATAAAAATATTGGAACATTATATTTTATCTTTGGTTTTTGATCAGGAATATTAGGATTATCTTTTAGAATATTAATTCGAACAGAATTAGGTATACCAGGATCAATAATTGGAGATGATCAAATTTATAATGTAATTGTTACATCACATGCATTTTTAATAATTTTCTTTATAGTTATACCAATTATAATTGGAGGATTTGGAAACTGATTAGTTCCTCTAATATTAGGAGCACCAGATATAGCATTCCCTCGATTAAATAACATAAGATTTTGATTTTTACCCCCATCTATCTGTCTACTTTTATCAAGAAGAATAGTTAATTCAGGATCAGGAACAGGATGAACTGTTTATCCTCCTCTTTCAAGAAGAATTTCTCATGCAGGAGCTTCAGTTGATCTAACAATTTTCTCTTTACATTTAGCAGGAATTTCTTCAATTCTTGGAGCAATTAATTTTATTTCAACTATAATTAATATAAATGTAAAAGGTATAAATCCTGAACGTATACCTCTTTTTGTTTGATCTGTTTTATTAACTGCTATTCTTTTATTATTATCATTACCTGTCCTAGCGGGTGCTATTACTATATTATTAACAGATCGAAACTTAAATACTTCATTTTTTGATCCATCAGGGGGTGGAGATCCAATTTTATATCAACATTTATTTTGATTCTTTGGACATCCAGAAGTTTATATTTTAATTATTCCAGCATTTGGAATAATTTCACATATTATTTCTCAAGAATCAGGAAAAAAAGAAACATTTGGAACATTAGGAATAATTTATGCTATAATAACTATTGGACTATTAGGATTTGTTGTTTGAGCACATCATATATTCACAGTAGGAATAGACGTAGATACTCGAGCATATTTCACTGCAGCTACTATAATTATTGCAATTCCAACTGGAATTAAAATTTTTAGATGATTAGCAACTTTATATGGATCACAATTAATTTTTAATCCATCTCTTCTTTGAGCTTTAGGATTTGTATTCCTATTCACTATAGGAGGATTAACTGGAATTATTTTATCTAATTCATCAATTGATATTATTTTACATGATACATATTATGTAGTAGCTCATTTTCATTATGTATTATCAATAGGAGCTGTATTTGGAATTATAGCAGGATTTATATATTGATATCCTTTATTTACAGGATTAACTATAAATAATTTTTGATTAAAAATTCAATTTACTATAATATTTATTGGAGTAAATTTAACTTTCTTTCCTCAACATTTCTTAGGTTTAAATGGAATACCACGACGTTATTCAGATTACCCTGATGCTTTCCTATCATGAAATGTTTTATCCTCTATTGGATCAATTATTTCATTTGTAAGAGTATTATACTTTATATTTATTATTTGAGAAAGAATATCTTCTCAACGACAAATTATTTTCTCTTCTCACTTAAATACATCTATTGAATGAAATCAAAATTTCCCACCTTCAGATCATAGATATGAAGAATTACCTATTACAATTAAT---------------ATTACAACATGAACAAATTTTTATTTTCAAGATGCAACATCTCCTACTATAGAACAAATAATTTTTTTTCACGATCACTCAATAGTAGTTTTAATTTTAATTACAATTTCAATTATATATTTTATCTCATCAATACTTTTAAATAAATATGTTAATAAAAATTTACTAAACCAACAAAATATTGAAATAATTTGAACTATTTCACCTACTTTATTATTAGTTTTTATTGCTATTCCTTCAATTCATCTTTTATATTTAATAGATGAAATAAATTATCCCATTATAACAATTAAAGCAATAGGACATCAATGATATTGAAGATACGAATATACTGATTTTAAAAAT------ATTGAATTTGATTCATATATAAATAATAAAAATAATTTAAATAATAATTCTTTTCGACTTCTAGATGTTGATAATAATATAATTTTACCGATAAATACACAAATACGAATTATTGTTTCATCAACAGATGTAATTCATTCATGAACTATACCTTCTATAGGAAAAAAAATTGATGCGATCCCAGGACGACTAAATCAAATTAGATTATTAATTAAACGACCAGGACTTTATTTTGGACAATGTTCAGAAATCTGTGGAGCAAATCATAGATTTATACCAATTGTAATTGAAAGAATTCCCATAAACTTTTTCTTAAAATGAGTTAATTCATTT---------------ATTTATTCTAAAAAAGAAAATTTAATGCAAAAAAATCATTCCTTCCATCTTGTTGATTATAGACCATGACCTTTATTAGGAGCATTAAGAACAATAATTTTAGTTTCTGGTTCTGTAAAATGATTTCATTATAATAATAATAACTTATTTTGTTTAGGATTAATAATTATTTTATTAATTATATTTCAATGATGACGAGATATTGTTCGAGAAAGAACTTATCAAGGTCTTCACACTAATTCAGTTACTACAGGAATACGATGAGGAATAATTTTATTTATTACATCAGAAATT------------TTTTTTTTTGTTTCATTTTTCTGAGCATTTTTTCATAGTTCACTATCCCCTACTATTGAAATTGGAAGAATTTGACCTCCCAAAGGAATTCATCCTTTTAATCCTATACATATCCCTTTACTTAATACATTAATTCTTGTATCATCAGGAATTACAATTACTTGATCTCACCACAGATTAATAAATCAAAATAAAAAAGAAGCAATTAATGGATTATTTTTCACAATTATTTTAGGTATTTTATTTTCAATTTTACAAGCATATGAATATATTGAAGCACCATTTACTATAGCAGATTCAATTTATGGATCAACTTTCTTTATAGCAACAGGATTTCATGGATTACATGTATTAATTGGAACAACCTTTTTAATAATTAATCTAATTCGAATAATTAAAAATCACTTTTCAGTTTATCATCATTTTGGTTTTGAAGCATCAGCTTGATACTGACACTTTGTTGATGTTGTTTGATTATTTCTCTATATTTCTATCTATTGATGAGGAAGAAGA------------ATGAATAAACCTTTACGATTAAATAATAAAATTTTTAAAATTTTAAATGATTCATTAATTGATTTACCTACTCCAAGAAATATTTCATCATTATGAAATTTTGGATCCTTATTGGGACTTTGTTTAATAATTCAATTAATTACTGGAATTTTCTTAGCAATACATTATACAGCAAACATTGAAATAGCATTCTCTAGAGTAGTTCATATTTGTCGAGATGTTAATAACGGATGAATGATACGAACAATTCATGCAAATGGAGCTTCTTTTTTCTTTTTTTGTATTTATACTCACATTGGACGAGGAATATATTTTGGATCATATAATTTTACAAAAACATGAATAACAGGTGTAATTATATTATTCTTAGTTATAGGAGCAGCATTTATAGGATATGTATTACCTTGAGGACAAATATCATTTTGAGGAGCAACAGTTATTACAAACTTATTATCAGCAATTCCTTACCTAGGAACATTTTTAGTCCAATGATTATGAGGTGGATTTTCAGTAGATAATGCAACTTTAACACGTTTTTTTACATTTCATTTTTTAATTCCATTTTTAATTTTAGCAATAACTATTATTCATTTATTTTTTCTACATGAAACCGGCTCAAATAATCCTCTAGGAACAAATAGAAACTTAGATAAAATTCCTTTTCACCCTTACTTTTCTTTTAAAGATATTGTAGGATTTTTAATTTTATTATATATATTAATTTTATTGATATTAATTTCACCTAATTTATTAGGAGATCCAGATAATTTTATTCCTGCAAATCCTTTAATCACCCCCCCTCATATTAAACCTGAATGATATTTTTTATTTGCTTATGCAATTCTTCGATCTATTCCTAATAAATTAGGAGGAGTAATTGCTTTAATAATATCAATTTTAATTTTAATTATTCTTCCTTTAACAAAAAAAAAA---TTTAAAAGACTTTCATTTTATCCTCTTAATCAAATTATATTTTGAAGAATATTATCTAATGTATTTTTATTAACTTGAATTGGAGCAAGACCTGTTGAAACACCATATATTATAATCGGACAAATATTAACTATAACATATTTTTCATATTTTATTTTAAATTCTATAATAACTAAATTATGAGATAATTTATTAAAT---------------------ATAATTTTTAAAGAAATTTATTTAATA---TTATTGAGAATTTTATTGTTATTAATTATGGTTATAATTGGGGTTGCTTTTTTAACTTTAATAGAACGAAAGTTGTTAGGATATATTCAAATTCGTAAAGGACCTAATAAGGTTTCTTTTTTGGGGATTTTTCAGCCTTTTTGTGATGTAATTAAGTTATTTTCTAAAGAACAAATTTTTCCTTCAGTTTCAAATTATTATCCTTATTATTTTTCTCCAATTTTTAGTTTATTTTTAGTTTTATCAGGTTGATTAGTAATACCTTATTTTACTAATTTATATTCATTTAATTTAAGAGTTTTATTTTTTTTATGTTGTTTAAGTTTAGGGGTTTATAGAATTATAATTGCAGGTTGATCTTCAAATTCTAAATATTCTTTATTAGGTGGTTTACGTTCTGTAGCTCAAACTATTTCTTATGAAGTAAGATTAGCTATTATTTTAATATCTTTTGTTTTTTTAATTGAAAATTTTAGTTTTATTGAATTTTATTTTTTTCAAAAATTTATTTGGTTAATATTTATTTTTTTACCTTTAATATTAGTTTGATTTATTATTTGTTTAGCAGAAACTAATCGTACTCCATTTGATTTTGCAGAAGGTGAATCTGAATTAGTTTCTGGTTTTAATGTTGAGTATAGAAGAGGAAGATTTGCTTTAATTTTTTTAGCTGAATATGCTAGAATTTTATTAATAAGAATATTATTTAGTTTAATTTTTTTAGGTGGTAATCTATTTTCTTTAATATTTTATTTAAATTTAGTTTTTATTTCTTTTTTATTTATTCATATTCGTGGTACGGTTCCTCGATTGCGTTATGATAAATTAATAGGAATATCATGAAAGAGGTTTTTACCTATTTCTTTAAATTATTTAATATTTATTGTTGGATTAAAATTATTTTTTCACATTATCTTAATT---------ATTTTTACCTTTATTATAATGACAAAATTTTTATTTATTAATAATAATAAAATAATTAAATTATCAATAATAAAAATTTTATTTTTAATAATTTTAATTTTTAGAACAATAATTACTATTAATTCTTCATCATGAATTAATGCTTGAATAGGAATAGAAATTAATTTAATATCATTTATTCCTTTAATAATAAATAAATTAAAAAACAAAAAAAATTCTAATTCAATAATAATTTATTTTATTATTCAAGCAGGAGCTTCATCTATTTTAATAATAATAATTATTATAATAAAAATAGAATTAAAT---------------------TTTATAAAATTTAAC---TTAATTATAAATATAATTCAAATAAGTTTATTACTAAAACTAGGAGCTTCACCATTTCACTGATGAACTCCAAAATTTACTATTAATTTAAATTGAAATAATTTATTTATTTTTTTAACATGACAAAAAATTGCTCCTATATTCTTATTAATTTCA---ATAAATTCTAAT---------------------TCAATAATTTATATATCAACTTTAATATCAACTTTAATTGGAGCAATTATAGGAATAAATCAAACTTTAATTAAATTAATTATAGTATACTCTTCTATTAACCACTTAGGATGAATATTAATAATATTAATTATTAACATAAAAATATTAATAATATATTTTATTATTTATTCATTAATTAATTTTATAATTTGTATAATAATAAATAATTTAAATATAATATTTTTAAATCAATTA---ATTAAAAATAATAATCAAAAT---TTAAAT---------TTAAAATTAATTATTATTTCACTATTTTTTTCTCTTAGTGGTTTACCCCCATTTATTGGATTCTTACCAAAATTATTTTCACTAATTTTAATATTAAAAAATAATTTAATTTTTGAATCAATTTTATTTATTTTTATAGCAATTATTTCACTTTCATTTTATATTAATCCTTTAATATCAATTTTTATTAATAAAAAATTTAATATAAAATGAAACAATAAAATTAATGAAATTTTTAAAATAATTAATTCAATTATTTTA---------ATAAATTTAATCTTAATTATA------------------------TTAATTTTAACTCCAATTATAAATAATATTATT------ATAATAAAATTAATAATTATAAGAATAATATTAATCTTAACAATTTCAATTATCATTATAATTTTAGCTTCAATTTTATCTAAAAAAACTCTTTATGATCGAGAAAAAAATTCCCCCTTTGAATGTGGATTTGATCCTAAAAGTAATTCTCGTTTACCATTTTCTATTCGATTTTTTTTAATCGCTGTAATTTTTTTAATCTTTGATGTAGAAATTGCTTTAATACTTCCATTAATTTTAATTTTATCTCTATCT---AATTATAAAATTTGATTAATT---TTATCTTCTTATTTTATTATTATTTTATTACTAGGAACATATTATGAATGAAAATTCGGAGCTTTAAATTGATTAAATATTATA---------TTATTAAATTTTTTTGATTTAATATATTTATTATTTTTTTTGAGATTTTTAAGATTTTGTTTTAATCGAATTCATTTATTAATAATTCTTTTAAGATTAGAATTTATGGTTTTAGTAATTTATTTTATATTGATTATTTTTTTAAGTTTATTTGAAATGGAGATA---TTTTTTAGAATAATATTTTTAGTTTTTAGAGTTTGTGAAGGTGTATTAGGATTATCAATCTTAATTATAATAGTTCGTATAAGTGGAAATGATTATTTTCAAAATTTAAGTTTTTTA------------ATGATAAAATTTTTGATTTATTTAATATTTTTAATTCCTTTAAGAATAATAGGAAAATTT------------------------TGATTAATTCAGTTTAATTTATTTTTATTAAGATTTATATTTTTATTAATTGGTTACTATAATTTTGAT---------------TGATCTCATATAAGATAT------TATTTGGGATGTGATTTATTGTCTTTTGGTTTAATTATTTTAAGTTTATGAATTAGTTCATTAATAATTATAGCAAGAAGAATTATTTATAATAATAAAAATTTTATTATTTTATTTTTATTTATAGTTTTAATATTAATA---GTATTTTTATATTTAACTTTTAGAGTAATAAATTTAATATTATTTTATTTATTTTTTGAATGTAGATTAATTCCTGTATTATTTTTAATTATAGGTTGAGGTTTACAGTTGGATCGAATTCAAGCTGGTATATATTTATTATTTTATACTTTATTTGCTTCATTACCTTTACTTCTTTCAATTATTTTTATTTATTATAATAATATGACTTTATGTTTTTTAGTTTTTTTTGAAAAAAAA------ATT---TTTTTGAATTATTTATATTTATATTTTTTTTTAATTTTG---GCATTTTTAGTTAAAATACCTATATATTTAGTTCATTTATGATTACCTAAGGCTCATGTTGAAGCTCCTGTTTCAGGATCAATAATTTTAGCAGGAGTAATATTAAAATTAGGGGGTTATGGAATATTACGTATTTTTATAATTTTAGTTAAA---------TTAGGAAATTCTTTTAATTTTTTTTTAATTAGAATTAGAATAATAGGGGGAATTTTAATTGGATTAATTTGTTTATTTCAGATTGATTTAAAATCTTTAATTGCTTATTCTTCTGTAGCTCATATGGGGGTTCTATTAGGTGGATTTTTAACTTTAATAAATTGAGGAGTTTATGGATCTTATTTAATAATAATTTCTCATGGATTATGTTCTTCTGGATTATTTTGTTTAGTAAATATTATCTATGAACGTACAAGAAGACGAATATTATTAATTAATAAAGGATTGATTAATTTTATACCGAGAATATCTTTATGATGATTTTTACTTTGTTCATCGAATATAGCTGCTCCTCCTTCTTTAAATTTAATAGCTGAAATTATATTAATGAATAGAATAATTTGTTGAAGATTAATTTTATTAATTTTATTATTATTATTTTTTTTTTTTAGAGCATCTTATACTTTATATTTATATTCTTTTACTCAACATGGAAAATTAAATTTTAATTTATATAGTTTTTCTCAAGGTTATTTACGTGAATATTTATTATTAATTATACATTGAATTCCATTAAATTTTTTAATTTTAAATAATGAATTATTTAATTTATGAATT---------ATAATTTTTATTGATATTTGTTTTATTATAATAATTAATCTTTTAATAATGAGATTAATTAGAGTTTTTTTTGGATTTTATTTTTTAATTTATAACTTAAATATTTTTATTGAATTTAATTTATTAAATTTGAATTCTTCAAGAATTGTTATAACTTTATTTTTTGATTGAATATGTTTATTTTTTTTGAGAATTGTTTTATTTATTTCAAGATCTGTAGTTTATTATAGAAAATATTATATAGAAGGTGATTTAATGATAAATCGTTTTATTTCTTTAGTTTTAATATTTGTATTTTCTATAATATTATTAATTATTAGACCAAATTTAATTAGAATTTTATTAGGATGAGATGGTTTAGGTTTAGTTTCTTATTGTTTAGTAATTTATTATCAAAATATTAAATCTTTTAATGCAGGAATATTAACAGTTTTATCAAATCGAATTGGAGATATTTTTTTATTATTTTCTATTGCTTGAATATTAAATTTTGGTAGATGAAATTATATTTTTTTTATAGATTTTATAAAAATAAATTTTGAAATAAAATTTATTTTATTATTTGTTTTATTAGCTTCATTTACTAAAAGAGCTCAAATTCCTTTTTCTTCTTGATTACCTGCTGCTATAGCAGCTCCTACTCCTGTTTCTTCACTTGTTCATTCTTCTACTTTAGTAACTGTTGGGATTTATTTAATAATTCGATTTGAGAAGGTTTTAATA---AATAAAGAATTTATTAGTTGATTTATATTAATTTCTGTATTAACTATATTTATATCAGGGTTGAATGCAAATTTTGAAAATGATTTAAAAAAGATTATTGCTTTATCAACTTTAAGTCAATTAGGTTTAATAATAAGAATTTTATTTTTAGGATTTAGTCAATTAGCTTTTTTTCATTTATTAACTCATGCTTTATTTAAAGCTTTATTATTTATATGTGCTGGATTATTAATTCATAATTTAATAAATTTTCAAGATATTCGTTATATAGGTTGTATTTCTAATCAAATACCTTTAGTTTCAATTTGTTTTAATTTTTCTAATTTATCTTTATGTGGATTTCCATTTTTAGCTGGATTTTATTCTAAGGATTTAATTTTAGAGAAAGTTATATTAATAAATTTTAATAATTTTATTATTATTTTATTTATACTTTCTACTTTATTTACAGTAATATATACTTTTCGTTTAATTTATTTTTCAATAATTAAATTTAGAGGATTTTTAAGATTAAATTTTTTGAATGATAATTCT---------TGAGGG---ATAAATAAAAGATTTCTGGGTTTAATTATAATAGTAATTTTAGGGGGAAGATCTTTAAGATGAATTTTATTTCCTTATCCTATAATAATTTGTTTACCATTTTTTTTAAAAATTTTTCCATTATTAATTGTTTTATTTGGTAGATTATTTGGATATATAATTTTTTTAATAAATTTAAATAAATTA------AGAATTAAATTTTATTTTTTAAAAAATTTTTTTTCTTTAATATGGTTTTTACCTTTTATTTCAACTAATTGTATAATTAAATTTCCTTTATTAATTAGAATAGAGATATCTTTTATA---GATCAGAATTGAACT---GAATTTTTAGTAGGGCAAGGAGTATTAAAATTT---ATAAAAAATTATTCTTCTTGAATAGATTTATTAATTTTTTATTTTAATTCTTTATTAAATTTATTTTTATTAATAATTTTAGTTTGATGATATTTTTATATTTATATT---------------------------------------------------------------------------ATAATTAAATTTTTATTAATTATTTTATTTATAAATAGAATCTTATTTTATTCAACAAAAACTCCTTTATCAATAGGA---TTAATATTATTAATTCAAACTCTAAATATTACTTTAATTTCAGGAATTATAAGTTTAAATTTTTGATATATATATATTTTATTTTTAATTATATTAGGAGGTATATTAATTTTATTTATTTATGTTTCTAGTTTATCTTCTAATCAAAAATTTATTTTTGATAAAAAT---------TTTTTATTAATTAATTTAATTTTAATAATAATAATTTTTTTAATAATTATTTTAATAAAAAATTTAAATTACTTT---------------------AATTTAGATATAATTAAATTAATAAATGTAGAAATTGAAGAAAATTTTATATTAAAAATATCA---------TTAAATAAATTATATAATAAACCAACTAACCAAATTATAATTATATTAATTAATTACCTATTAATTACATTATTTATTATTGTAAAAATTACTAATATTAATATAGGAGCTTTACGAAAAAATTTT--------------AAGATTAAAATTATTTTTTTTTTAT---------------------TTTTTT----------TATTTTTTTAATAAAAATAATTTTATAATGAAATA--------------GTTTTTGTATTATTTAAA-------------------AATAAAATTTTTTA-TATAAAAATTAATT-AGTATTGAAGAAG--AATTTTGAAA----AAT-----TTAAAAATTTATTTTAATAAAAGTAGATTT--------TTTTTATT-GTACCTTGT---GTATCAGGGT----TTTTTAAA---------TA-AAAAATATT-------------TA-AAATATTTTTCTCGAA--TTAAAAAGAT-----------CTA-TTTTTA-TTTAT--AATTTTTATTGTTGTAAA----AATATTTTTAATAAAAAAATAG-AAATGAAATGTTATTCGATTTTTAATATAT--CTAGTTTTTTAATAAATGAATTTAATTCAAATATT--AT-TTT---ATAATAATTATTTTTTAATA-----------AAAATTA---------------------------------------------------------------ATT--------------TAATATTAAGATTTTAAGGG--ATAAGCTTTAAAATTTATATTTATAATATTTA-------------------------------------------------------AAATTTTATTAAA------TTTTTATAAGCTTAGAAATAG-TTATTATTTTAATAATGT------TATAATTTTTTTTTATTT-AATTATAATTTAATTTAAAAATTAT---------ATTTAATA--ATTTATTAAAATAATTT-ATTTAAT-TAATTTTTAAATTTAATAATGATAAAATTAGTAAATTTAA----------------------------------------TTTTGTTTAAAAAATGAAT--------------TTTTTTAAAATTTAATTTAAGGAATTCGGCAAAA--------------TATTTTA-TACTCACCTGTTTAACAAAAACATGTCTTTTTGAATTT-TAATTTAAAGTCTAATCTGCTCTATGA----TTAATTTATTAAATGGCCGCAGTATTTTGACTGTGCAAAGGTAGCATAATAATTAGTCTTTTAATTGAA-GGCTGGTATGAATGATTGAATGAAGTATAAACTGTCTTTAATTAATT--TTATTTAATTTAATTTTTAAGTTAAAAAGCTTAAATTTTTTTAATGGACGAGAAGACCCTATAGAGTTTTATAAA-------AAAATAAATTTTTTTATTTAAT-----TTATTTAAAAATTTGTTTT-TTTA--TTTTATTGGGGCGATAGAAAAATTTAATAAACTTTT------TT--ATA-TTTTTTACATTAATTTATGAAT------------------------------------------------------------TTTTGATCCT--TAATTAAAGATTATTAGATTAAATTACCTTAGGGATAACAGCGTTATTTTATTT-AAAGTTCTTATTAATAATAAAGATTGCGACCTCGATGTTGGATTAAAA-TTAATTTTAGGTGAAGAAGCTTAAAATTTTAAGTCTGTTCGACTTTTAAAATTTTACATGATCTGAGTTCAAACCGGTGTAAGCCAGGTTGGTTTCTATCCTTAATA-TA-AAAAA-AATTTTTAGTACGAAAGGACCAAAATTT--TAAA-ATAAATTT------------------------TATAAA-----------------------AATGAATTTTATTAATGATTTTTAATTA-------------------------------------------------------------------------------------------------------------------------------------------------------------------------------------------------------------------------------------------------------------------------------------------------------------------------------------------------------------------------------AAAAAGTTTGATTTTGGCTTT--TATATTTATGATATAAA---------TTTTTTGCATGTAAATTTTTGTGTGTTAAAAAAAAAATTTAAATAATTTTTTAAAAAATTAATTTATT---------------ATTTGCAGCATTTAATTTTAATAATTAAAGTA-----------ATTTAGAATTATAATTTATTTTAT---TATAGGTAAATAATGTGCCAGCAA-CTGCGGTTATACATTTT----TATAAAAATAAATAT---AT---ATTTATTAA----------------TTAATTTAAGT-TTTATTTTTTTATTATAATTTAAAA-TAAATTAAATTAGGTGAAATTATTTAATTTAA-TTAGTTA----TTTTTATAAAATT-------TATAATTAAGAAATCTTTAAT-TAAAC-------------------------------------TAGGATTAGATACCCTATTATTTAAGA--TTTAAATTT-------------------------------------------------------------------------------------------------------------------------------AATTGTAGAAGATTAATAGATAAGTTCTTTAAATTTAAAAAAATTGGCGGTATTTAACTCTAATTAGGGGAATTTGTCTTTT-AAATGATAATCCGCAAGAAACCTTACTTTAATAAA--------------------------AAATTTATTTATTGTCGTTATCAGATTATTTTAAAAGAA-AAAT----TAATTTTCTAAATTATTTTTA--------------TTAATAATTATTTCAGATCATTATGTAGTT-TATATTAAAGTTAAGATGAATTACAATAAA---TTTTATTTAG---ATGGAAATTTTATTGAAAT--ATAAAATTGAAGGTGGACTTAATAGTAAAAAA--AAA----AATTATATTTATTTGAATTAAGAATT-AAATATGTACATATTGCCCGTCACTCTCATT-------CTAAAATGAGATAAGTCGTAACAAAGTAGAGATACTGGAAAGTGTTTCTAGAAAGATTTTTT-----------
>KT260167_Calameuta_filiformis 
ATGATAAGAAATTTATTTTCGATTTTTGATCCTTCCTCTTCAATTATAATATTACCTATTAACTGAATAAGATCATTAATTGGATTAATTATTCTTCCATATATATACTGATTAATTCCCTCACGATATAATATAATATGAATTCAACTTATAAATTTTATTAATAACGAATTAAAAATTCTTATTAAT---AAGAATGCTTGGGGAAGAAATATTATATTTACTTCTATTTTTATTTTTATTATAATAAATAATTTTATAGGATTATTCCCCTATATTTTTACTAGATCAAGTCATATAACTATAACTCTAAGTTTATCTCTTCCCCTTTGAATATCTTTAATAATTTTTGGATGAATTAAATATTACAACAATATATTTGCTCACATAGTTCCAATAGGAACGCCCCCTATTTTAATGCCATTTATAGTAATAATTGAATCTATCAGAAACTTAATTCGACCCGGAACTCTTGCAATTCGATTAGCAGCAAATATAATTGCAGGACATTTACTTATTACCCTAATTAGATCAACTGGACCACACTTAAGCCTATATTTATCTTCAAGAATAATCTTT---GCCCAAATTATACTTTTAACACTAGAAAGAGCTGTAGCTATTATTCAAGCTTACGTATTTTCAATTTTAAGAACTTTATACTCAAATGAA---ATCAAA---------------------ATTCCTCAAATATCCCCAATAAACTGACTCATTTTAATATTTTTTTTTACAATAATTCTATTCATATGCATATGTATAATTTACTACATTTACTTACCCCAAAATTCA---AATAAATCAATTCCACTTAATAACCTTAAATTTAAAAAA------------------AATCATTTAAATTGAAAATGA------------------ATGCAAAAATGATTTTTTTCTACAAATCATAAAAATATTGGTATTTTATATTTTATTTTTGGAATTTGATCAGGAATACTAGGAACTTCGTTAAGATTGATTATTCGAGCAGAACTAGGAACACCAGGACCATTAATCAATAATGATCAAATTTATAACTCAATCGTAACAGCTCACGCATTTATCATAATTTTTTTTATGATTATGCCTGTAATAATTGGAGGATTCGGAAACTGATTAATTCCACTAATATTAGGAGCTCCAGATATAGCCTTTCCACGAATAAATAATATAAGATTTTGGTTATTACCCCCCTCTCTTACACTTCTTTTAATTAGAAGAGTAATTAATCAAGGAGCAGGAACAGGATGAACTGTATACCCACCATTATCTAATAATCTATATCACGGAGGTCCGTCAGTAGATTTAGCTATTTTTTCCTTACATCTAGCTGGAATATCTTCAATCATAGGAGCTATTAATTTTATTTCAACAATTATTAATATGCGACCTGTAGGATTATCAATAGATCAAATATCCTTATTTACATGAGCAGTGGGAATTACAGCAATTCTTTTACTTCTATCCCTTCCAGTTTTAGCAGGAGCTATTACCATACTTTTAACAGATCGAAACTTAAATACTACATTTTTTGACCCTGCGGGAGGTGGAGATCCTATTTTATATCAACATTTATTTTGATTCTTCGGTCATCCTGAAGTATATATTTTAATTTTACCAGGATTCGGTATAATTTCTCATATAATTTTTTCTGAGACAGGAAAAAAAGAAACATTTGGAATATTGGGAATAATTTATGCTATATCTGCTATTGGAATTTTAGGATTTGTAGTATGAGCACACCATATATTTACAGTAGGTATAGATGTAGACACACGAGCATATTTTACATCAGCAACATTAATTATTGCTGTACCTACTGGAATTAAGGTATTTAGATGATTAGCTACTCTCCATGGATTTAAATTCAACAATTCCCCAACAATATGATGATCTATCGGATTTATTTTTTTATTTACATTAGGAGGATTAACAGGAATCACATTAGCCAACTCATCAATTGATATTATTCTTCACGATACATACTATGTTGTAGCTCACTTCCATTATGTTTTATCTATAGGAGCTGTATTTACTATTATAGGAGGATTTATTCACTGATACCCTCTAATTACAGGACTAACCTTAAATCCATATTGATTAAATAGTCAATTTATAATAATATTTATTGGAGTAAATACTACCTTCTTCCCTCAACATTTCCTAGGATTATCTGGAATACCTCGACGATACTCAGATTATCCAGATGCATTCTTATCATGAAACATTATTTCTTCCATTGGATCATTAATCTCCTTAATAGGAATTATAATATTTATTTTTATTATATGAGAATCATTAATTTCTAACCGACAAATCTTATTTAATGAAAATACTTCTTCATCTATTGAATGATTCCAAATATTTCCTCCAATAGAACACAGATATTCTGAATTACCTGTATTAATTAAA---------------ATGTCTACATGATCTATAATTTCCCTCCAAGATGCTAATTCACCTATAATAGAAAATTTAACCATATTCCATGACCATATTATAACAATTAATATTTTAATTACAATATTAGTTTTATATATTATTGTATCAATTTATTTAAATAAAATTATTAATCGAACAGTAATACAAAACCAATTAATTGAATTAATCTGAACTTTTATTCCTATAATTATTTTATTTTTTATAGCATTTCCATCAATTAAAATTTTATATTTAATAGATGAAATTTTTTCACCAGTAATTACAATCAAATGTATGGGGCACCAATGATACTGAAGATATGAATACTCAGATTTTAGTAAT------ATTGAATTTGACTCTTTTATAATTCCAACTGAAGAATTGAATAATAATGAATTTCGATTATTAGATGTAAATAATCGAATAGTTATCCCATTTAATACTTATATTCGTTTATTAATTTCTTCTGTTGATGTCATTCACTCATGAACTATCCCTGCTGTAGGTATTAAAGTAGATGCTACTCCTGGACGAATTAATCAAGCTAGATTATTAACCATTCGACCAGGCTTATATTACGGCCAATGTTCAGAAATCTGTGGAGCAAATCATAGATTTATACCCATCGTTATTGAATCAACTAACCCAAAATTATTCATTTCCTGAATTAAAAATTTTAAT---------------------------------ATGTCAATAAATAATCACCCATTCCATATAGTAGAAAAAAGACCCTGACCCCTCACATCATCAATAGGAATAATTATCTTAACTAGAGGGTTTATTAAATGATTCCATTATAAGAATTACTGAATATTTATAGTAGGAATTTTAATTATAATAATATCTTCATATCAATGATGGCGAGATGTTACTCGCGAATCTACATTTCAAGGATTACACTCAAAAGAAGTATATATAAATATAAGCTGAGGAATAATCCTATTTATTACTTCAGAAGTA------------TTTTTTTTTTTATCTTTTTTTTGAGCATACTTTCACGCATCTCTTTCTCCTAGAATTGAAATTGGAAGAATATGACCTCCTAATGGAATTATTACATTTAACCCATACCATATTCCACTATTAAATACTATTATTTTAGTATCATCTGGAGCAAGAATTACATGATCACATCATAGTTTAATTAATAAAAAATATGACCAAAGAATAATCAGTCTAATTATTACTATTATATTAGGAATTTACTTTAGAATCTTACAAAAATACGAATATAATGATGCATACTTTACTATTGCTGATTCTATTTACGGATCTACATTTTATATAGCTACAGGATTCCATGGTATACATGTATTAATCGGAACATTTTTTTTAATTGTATGTTTAATTCGTTTAAAAAATAACCACTTTTCAAATAAACATCACTTTGGATTTGAAGCTGCATCATGATATTGACATTTTGTTGATATTGTATGATTATTTCTATATATTTCAATTTATTGGTGAAGATTCAAT------------ATGTTAACAAATATACTTAAATATAACCCTATTATTAAAATCATACATTCTAGGCTTGTAAAACTCCCTACTCCAGTAAATATCTCTATTTGATGAAATTTTGGATCACTCTTAGGACTATGTTTATTAATTCAAATCATCTCAGGATTATTTTTATCTATACACTACTGCCCCAACACAACCCTTGCATTTAATAGTATTATCCACATTTGTCGTGATGTAAATTATGGATGATTAATACGATTAATTCATATAAATGGAGCTTCATTCTTTTTTATTTGTTTATATTTACATATAGGACGAGGCTTATATTATATGTCATATAAATTCCATAAAGTTTGAACAATCGGTATTATCATCTTATTCATAACTATAGCTACTGCTTTCCTAGGATATGTCCTTCCATGAGGACAAATATCCTTCTGAGGAGCCACAGTAATTACAAACCTGATTTCTGCAATTCCCTACTTAGGAGAATCTATTGTCTTATGAATTTGAGGAAGATTCTCAGTAGATAATGCTACTCTAAACCGATTTTACTCATTACATTTTCTCCTTCCATTTATTATCTTAACTATAGTTATTATTCATTTAACATTCCTTCATTTAACAGGATCAAATAATCCCCTAGGAACAAACAGAAATCTATATAAAATTCCATTCCATCCGTACTTTACAATTAAAGATTCAATAGGATTTTTACTATTATTATTTACTATAATAATATTAATTATAATCAATCCATACATATTAGGAGACCCTGAAAATTTCTCACCGGCCAATCCCTTTGTCACTCCAATTCATATTCAACCTGAATGATATTTCTTATTTGCATATGCTATTTTACGATCAATTCCTAATAAACTAGGTGGAGTAATCGCCTTATTTATATCAATTAGAATTTTCTTAATTATACCACTAATTAAAAATAATTTTATTTTCACCTCAAAATTCTACCCATTAAATCAATCTTTATTTTGAATAATAGTTAATATCTTTCTACTTCTAACATGACTAGGAGCCCAACCAGTTGAATCCCCCTTTGTTATCATATCTCAAATTATAACTATCCTATATTTTTCATACTTTATTATTCTTCCCTTAATTATGCAACTATGAGATAATTTAATTTTCAAA------------------------ATGATGAGATTTTTAATAATA---TTATTAAGGTATTTAGTTTTATTAATTAATGTGTTGATTGGGGTTGCTTTTTTAACATTATATGAACGTAAGGTTCTAGGGTATGTCCAGATACGTAAGGGTCCTAATAAAATAGGAATTATGGGTATTTTACAACCATTTAGTGATGCAATTAAGTTATTTAGAAAGGAATATTTAATAAGTTATAATTTTAATTATTATTTTTATTTAGTTTCTCCTTTATTTATATTAATGTTGAGCTTATTTATTTGAATTTTAGTTCCTTTCATATTTAATTTATGAGAAATAAATTTAGGAGTATTGTTTCTTCTTAGAGTATTAAGAATTAGGGTTTATTTTACTATATATTCAGGATGGTCTTCAAATTCTGTTTATTCTTTATTAGGTTCATTACGTGCTATTGCTCAAACAATTTCTTATGAAGTAAGATTGGCAATAATTTTAATTATTTTTATTTTTTTAGTTGATAGATTTAATTTTTATGAGATAGTAGTTTATCAATTAAATTTGCCTATGATGTTTTATATATTACCTTTATTTTTTATATTTTCAGTTAGGTCTATTGCTGAATTGAATCGGTCTCCTTTTGATTTTGTAGAAGGAGAGTCTGAATTAGTTTCAGGGTTTAATATTGAATATGCAAGAGGTATATTTGCATTTTTATTTTTAGCTGAATATTCTATAATTTTATTTTTTAGAATAATATGGATATTATTATTTTGAGGAAGTTTATGGTTTAATATGGTGTCATATATTTTTATTATATTGTTTTTTAGTCTTATTATTTTAATTCGGGGAACATATCCTCGGTTTCGTTATGATATGTTAATAAGATTAGCTTGAAAAAAATTTCTTCCTTTTATTTTGACTTATTTAATTTTTATTTTAGGCGTAAAGGTTTTTGATTGTTTTATAATTATG------------------------------------------------------------------ATAAAATTATTTATTATATTAATTTTTTACTTTATATTAATAATAAGAACTCTAATTGCCATATCTTCCAACTCATGAATAATCATTTGAATAATATTAGAAATTAATTTAATAAGATTTATTCCTGTATTAATAATAAAT------ATAAACAGTAAAACAAATTTTTTATTTAAATACTTTATTATCCAAACTATTAGATCTTCTAGCTTTCTTATAAGAATTACTTTAATATGAATTAATTACAATAATTTTGATATTAATTTAAATATAATTAATATAAAT---TTTCTAAATTTTTTAATCTCAATCTCAATAATTTTAAAGATAGGATTAGTACCCTTTCACTTATGATATATTGAAATCATAATAAATTTATCATGAATAAATATCTTTCTAATATCCACTTGACAAAAAATTATACCTCTTATAATTATCTCTTAC---TTTAATATAAAT---------------------ATAATTATTTATATAACTGTAATTACTTCTTCTTTAATTAGTTCAATTCAAGGTATATATCAAATAAATCTTCGTAAAATCTTTACATTCTCATCAATCAATCAAACTAGGTGATTAACTATTAATTCTTGTATATCTTTATATTTAATAATTATTTATATAATAATATATATAATAATCTCATTTAATATTATTTATATATTTAACTTAAATAATTTTTCTTACATTAGTGATATA---TATTTAATAAATAATTATTCA---TACCTA---------ACAAAATTTTTACTATTTACTAATATTTTATCTTTAGCAGGATTACCGCCATTTTTAGGATTCCTTATAAAATTAATTTCAATCAAATTTTTAATTATAAATAAATTATTTTTAATATCACTAACTTTAATTATCTCATCATTAATAACATTATTTTTTTATTTACGACTAACATATTCATCAATAATCTTATCTAATTCTAAGAATAAACTTAAATTAGTAAATTTTTTAATAAAAAATTCCTACAAAAAAAATTACTCA------ATATTAAATAATATTATATTTACA------CTCACCAGAATTAATTTTTTAATTATAATTACATTAATTATTTTAATCTTAAAT------ATTTATATAATCATGTACTTATTATTAATCTGTATATTATTAACTACAATTATAATAATTATAAATATTATTATTTCAAAAAAAAAATATTTAGATCGAGAAAAATCATCTCCTTTTGAATGTGGATTTGACCCCCTGTCTACCCCTCGAACTCCATTCTCTTTACGATTCTATCTAATTAGAATTATTTTCTTAATTTTTGACATTGAAATTGTGATTTTATTCCCACTAATACCATCTATATGATTTAGA---AATCCTATAATTTGACTACTA---ATATTCATAACATTTAGAATTTTATTAATTTGAGGAGTATTTATTGAATGAAATGATGGATCATTAATATGAATAAAA---ATG---------TTAATATTTATTTGGTCATATATTTTAATTTTATTAGTAATGACTTTAATGATTTTTATTAAATTTAATAAACATATTTTATTGATTTTAATAAGATTAGAGTTTTTTGTAGTTGCAATATTTTATGTTTGATTTATATATTTTAGAGTTCTAGATGTAAATCAA---TTTATTTCTTTATATTATTTAATTTTTTCTGTAAATGAGAGAGTGTTAGGGTTGACAATTATAATTGTTATTATGCGAAGAGAGGGGAGTGATTATATTAGATCTTTCAGATTATTTAAATGA------ATGATAAAATATGTTTTAGTATTAGTATTGATTAAATTGATTTATTTTAATATAAATAAAATT---------TTAATAATAAATATTTTATTTCAAAATGTTTTGATTTTCTTTATGATTGGATTTTTTATTAATTTTAGGTATGTAAAATTAAATATGATAGAT---TTTTATTCTATTTCTTAT------TTATTTGGTTTAGATTTTTTTTCTTTTTGGATAATTATTTTGTCTTTTTGAATTGTTATTTTAATAATATTAGCTAGAATAAAAATTGTTAAATATAAGAAATTTTTATTTATATTTGTTATAAATTTATTATTTATATTA---TTTTTTTTAATTTTAACTTTTAGAGTTATGAATTTATTAGTATTTTATATTATATTTGAAGCTAGATTAATTCCTACTTTGATTTTAATTTTAGGTTGGGGATATCAAGTTGAACGCATTCAAGCGGGAGTTTATATAATATTATATACTTTATTTTTTTCTTTGCCTTTTTTATTAGTCATATTTGATCTTAATGATTGTATTAATTCGTTAGATATAGTTTATCTTAATATAAAAAAA------ATA---AATTTAAAT---TTTATATTATATATAGTAATTATAATA---GCATTTTTGGTCAAGATTCCTATATTTTCTCTTCACTTATGATTACCTAAAGCGCATGTAGAAGCTCCGGTTTCTGGGTCAATGATTTTAGCAGGAGTTATACTTAAGTTGGGAGGATATGGAATTTATCGTTTAATATTTATAGTGGTTAAT------------TGTATTAGGTATAATTTTATTATTATAATTTATAGATTAGTTGGGGCTAGTTATTTAAGTATGGTATGTTTACGTCAGGTAGACATAAAATCTTTAGTGGCCTATTCTTCAGTTGTTCATATAGGTCTAGTTATTGGTGGTTTGTTTTCTATAGAATATATTGGGGTTCAAGGAGCTTATTTAATAATAATTTCTCATGGATTATGTTCATCTGGGTTATTTTGTATAGTTAACATATTTTATGAACGATCATTTAGTCGAAGATTAATTATCAATAAGGGTTTATTATCTTATTCTCCTCCCATAATAATGTTATGATTTTTGTTATGTATGGGCAATATATCAGCTCCCCCTAGTTTAAATTTAATTAGTGAAATTTTTTTATTAATTAGACTAGTAAGATTTATAAAAATTTTCGTAATTATATTAATAGTATTTTTATTTATTAGAAGGTGTTATTCACTATATCTATATTCTTATATTTGCTACGGTAAGTCTATG---GGATTTTTTAGATTTTCTAGATTTTCGGTTCGTGAATTTATACAAATTTTAATACATATTATTCCTTTAAATTTATTAATCTTAAAGATTGATATTTTTTAT------------------------------ATGATTAGATTATGTGTGAGATTTTTTTTTTTTTTTATTGGAGTTAGATTTTTTTTAATAAGGCTTATTTTTATGATAAAAAAATATATTTTTTTAATAGAGTGAAATATTATTTCTTTAAATTCAGTTGATATATATATGGTATTTATATTTGATTGAATATCTTTATTATTTATAAGATTTGTACTTTTTATTTCTTCAATAGTTTTAATTTATAGATTTGATTATATAAAAGAAGATTTATATTTTAAACGATTTATTATATTAATTATATTATTTGTGTTTTCTATATTATTAATAATTATAAGTCCAAATTTAATTAGGATTTTATTAGGTTGAGATGGTTTGGGATTAATTTCGTATTGTTTAGTTGTTTATTATCAGAATGTTAAATCTTATAATGCTGCAATATTAACTGTTTTAATAAATCGATTTGGAGATACTGGATTAATAATATCATTAAGTATTATATATTGTATAGGAACTTGGAATTTAATAATATGC------------------AGTAGTGTAGATATATTTGTTATAATATTAGTTTGTTTAGCAGCTTTTACTAAGAGTGCTCAAATTCCATTTTCTTCTTGACTTCCTGCAGCTATAGCTGCTCCTACACCAATTTCTTCTTTAGTCCATTCTTCAACTTTAGTTACTGCGGGGGTTTATTTAATTATTCGATTTAATCATCTTTTAATA---TTAATAGATTTTAGAGAGTTTATTTTAATTTTATCAATTTTAACGATATTTATAGCTGGTCTTAGAGCTAATTGAGAGTATGATTTGAAAAAAATTATTGCATTGTCAACTTTAAGTCAATTAGGTTTAATAATGAGAATTTTATCTTTAGGGGGAGTTAATATAGCTTTCTTTCATTTGTTAATTCATGCTATATTTAAGGCTTTATTATTTATATGTGCGGGAGTTATTATTCATTCAGTTAAAAATTTTCAAGATATTCGATTTATGGGATCTATGTCTAATTTAATGCCATTTACATTAGTTTGTTTTAATGTAGCAAATTTAAGATTAGCAGGTATACCATTTTTATCTGGATTTTATTCTAAGGATTTAATTTTGGAACATTTAATATTTTCAGGTGAAAGAATGTTTGTTTTATTTATATTTTTAATTTCTATTGGACTAACAGTTTCATATAGGTTACGAATATTTTTTTATAGGTTATTTGGGGAGATAAAAATAATTAGATGTTTTAGATTATCAGATGAAAAT---------TTATTT---ATGAATTTTAGAATAATTTTTATATTTATTATATCTATAATTAGAGGGAAGTTTTTATTTAGTTTTATATTTTTTAATTTTAATTTCATTATTTTACCTAAGGTAATAAAATTGATAGTTTTATATTTTAGATTTATAGGAATTATTATTGGATTAATGGTATTTTATATAAATTTTATATATAAT---------AAATACTTATTAGTGATTAAGAATTTTTTTAATAAAATATGATTTTTATTTGATATGTTTTATAATATATTAGGAGGATTTTTTATAATTTCAGGAAAGGTTTTAATTTTGAAT---GAAAAATTGTGGAAT---GAGTATTTA---TATATGGGTATTTTAAATAAA---TTAAATTATTTTTTTAAAAATATTGAT------TATTTTTATATTAATTCATTTAAGTTAATTATATTTATTTATTTTTATTTTTTAATTATATTGTTAATTTATATT---------------------------ATGTTAATAAATTTTAATTTAATAATATATATAGAAACACTAAGTTACATTAGCCTAGTTTATATTTCAATTACTTTAATCACTATGACATTACTTTTTAAAAATACTCACCCCGTTGAATTAATA---GTATATTTAATTATATTCTCTATCATTATATGCCTTAAAACAAGTCTATTAAATAAAAATTTTTGATTCTCCTATCTCTTATTTCTAACAATAATTGGAGGAATTTTAATTTTATTTTTATATTTTGTAAGAACAGCATCAAATGAAATAAACAATACATTTAAAATA---AATTTAGGACTATTTATATCAACATTTATTGCAATTTTTATTATTTTAGTCACAATTATGTAC---ATATACGATAGATTCTCAATTATATTAATCGAAGACATATTAAATCAAAACCTTATATTCTCGTCTCCC---AACTGATCTAATTATAATGAATTTAAA---------ATAACCCAAATATTTAACATC---AATTATAAAATTACCTTAATGATTATGCTATATTTACTATTTACCTTATTTAGCGTAATAAAAATATGTATAAAAATATACGGCCCCTTACGTCAATTCTCA-------------TTTATATAAATTAATAAATTTTATTG-----------TTTGATTGGATTATTT-----------TTATTTTTATTTAAAGTTATATTATTTGGTATAG-----------TTTGTTTTAGTATTAAAATTT-------------------TAATTAATAATTAT-ATTTTT-----------AAATGTGAAGG--ATCTATGAAT----AAA--AT----AAAACAGTTGATTTTTAGAGTGAAAAT--------GATTTTTTCGTACCTTTT---GTATCAGGGT----TTAATGAA---------TATTTTATTAAT---------------TATTTGATTTTCTCGAA--TTAATTAGAG-----------TTA---GTAT-ATTAT--TTAAGTTAATGTTTAATT----ATTATTTAAATTATTATATTAG-AGGAGAAATTCTAGTCAATAATTAAGATAT--CTAGTTTTTTAGAAAATAAATTTAATTTATTCATT--ATTTTT---AAATATTATTAAAATT-AATT---------TTTGTTTT---------------------------------------------------------------AATT---------GAATTGATGGAAAGAATTTAAGGG--ATTAGCTTAAATTTCATATTAAAATATT-------------------------------------------------------TATTTAAGAGAATTGAT------AAATTATAGATTTAATAATAGTTATTAA-TTAAAGTTTTT------AATAATTT------ATTT-TATT--T---TTTATTAGGATTTTTTATTTA---TTTTAATT--ATTTATAAAAATATTTT-AATTAAT-TAGTTATTATTAATATTAATGATAAAATTATTATATATTTA-T-AT--------------------TAAGTAATTATATTAAAATTTAATTGAATTAAAAATATTGTTTTTATATGTTGATATATAATTTTAAGGAACTAGACAAA-----------------TTAAAATATTTACCTGTTTAACAAAAACATGTCTTTTTGAATT--TAATTTAAAGTCTAATCTGCCCACTG------AAAAAATTTAAATGGCCGCGGTATTTTGACCGTGCAAAGGTAGCATAATCATTAGTTTTTTAATTGAA-AGCTTGTATGAATGATTGAATAAAATATTGATCGTCTCAATTTTATTTGTATTAAAATTTAATTTTTAAATTAAAAAGTTTAAATTTAATTAAAGGACGAGAAGACCCTGTAGATTTTTATATTGA-----AATATTAATTTTAA---TTTATTTTATTTATTAAATCAAATTTTTT-AATA--TTTTGTTGGGGTGACATTAAAATTAAATTAACTTTT------AA--TTT-ATTTATACATTAATTTATGAATTTTTA-----------------ATATATATACA------------TATGATATTAAT---TATTGATCCT--ATATTTTAGATTAGTAAATTAAAATACCTCAGGGATAACAGCGTAATTTATTTGGAGAGATCATATTAATAAATAAGTTTGCGACCTCGATGTTGAATTAAGA-TAATAATTAGGCGGAGATGCTTAATTAAATAGGTCTGTTCGACCTTTAAATTCTTACATGATTTGAGTTCAGATCGGCGTGAGCCAGATCGGATTCTATCCTTAATTATT-GGTAA-ATATTTTTGTACGAAAGGACTTAATATT--TTAAATATTTTATTTA--------------------TTAT-AA-----------------------TTTGAATAAAATTAATTATTG-----------------------------------------------------------AATTTAATTTTAAAATAAAATTAATTAATT---------------------------------------------------------------------------------------------------------------------------------------TGGTTAGTTTAGTAGTATATTATTAATTAATTTTTAATATAAAAAAATTA-------CTAGGTTGGATTTTATATAAGTTTTTTTAATG-------------------------AATTATTTTTAATTTATTAATTTTAT--TTTTTTAATTAAAGTTTAATTCTGACTTA--TTAATTTATTAGGAGTT--------TTATTTAATATATAAAATATTTAAATG-----------GTGTCAATATTTTTTAAATAAAAATA---TTAAAGATATT-----------TAGTATATAAAATTATATTTATAAAATGAAAG--TTTTTTATAGAA-TATACTTAATTAA-----GATGGAAAAAATTTGTGCCAGCAT-TCGCGGTTAGACAAATT----AATCTGAGTAAATTT---TTTAAATTTTGAATA------------TA-TTAGGTTTAAA-TTTATTGGGATTTAATTAAATAAAT-----TAAATTAAGGTGAAATTTTATTGATTT--TTAGATT----AAATTTTAGAAATT-TATTAATAATTTTTGAGAATTTTTAATTAAAC-------------------------------------TAGGATTAGATACCCTATTATTTTAAA-TTGTAAATTAT-----------------------------------------------------------GTTTATGTGTAAATAATTTTTTTA-------TTAATTGATAGTATTTAAAAATTTAT--AGTTAATTTTAAATTAGGTAGTATTAGTTATGATCTTGAAACTTTAAGAATTTGACGGTAATTCATTCATTTTAGAGGAACTTGTTTTTT-AATTGATATTCCACGATAAAATTTACCTAATTTATT-------------------------TTGTTTGTATATCGTCGTTTTAAAAAAATTTTTTTAGAATAATT----TAATTTTTTAAATATAAT--------------TTTAATTATATTAATTCAGATCAAGGTGCAGCTATTTATTTAGGTTAAAATGAGTTACAATAAA---TTTAATTTATT-TACGGATTTTAAAATTAAAT--TTTTAAATTAAGGTGGATTTAAAAGTAAATTT--AAA----TAATTATTTAGGTTGAGAATTGTTTTGAATTATGTACATATCGCCCGTCGCTCTCGTT-------ATAAGATGAGATAAGTCGTAACAAAGTAAAGGTACTGGAAAGTGTCTTTAGAATTAGATTTTT----------
>KT260168_Calameuta_idolon 
ATGATAACAAACCTATTTTCAATTTTTGACCCCGCATCTTCTATTATAATACTACCAATAAATTGAATAAGATCAATAATTGGACTAATAATTTTACCTTATATATTTTGACTAATTCCATCCCGATATAATATAATATGAATTCAATTAACTACATTCATCAATAAAGAATTAAAAATTTTAATTAAT---AAGAATGCCTGAGGAAGAAACATCATCTTCACAACTATATTTACTTTTATTATAATTAATAATTTTATAGGATTATTCCCATATATTTTTACTAGGTCAAGACATATATCTATGACCTTAAGCCTATCCCTCCCACTATGAGTAGCTCTAATAATTTTTGGTTGAATAAAATACTACAATAATATATTTGCTCATATAGTTCCAATAGGAACTCCCCCAATTTTAATACCTTTTATAGTGTTAATTGAATCAGTTAGAAATCTGATTCGACCCGGCACATTAGCAGTCCGACTAGCAGCAAATATAATTGCTGGTCATCTTCTAATCACTCTAATTAGATCTACAGGCCCAATACTAAATATCTATATAGCAAGAATTATAATTTTT---GCTCAAATTTTACTTTTAACCTTAGAAAGAGCAGTAGCTATTATTCAAGCATACGTATTTTCTATCTTAAGAACCCTTTATTCAAGAGAA---ATCAAA---------------------ATCCCACAAATATCTCCAGTTAATTGATTAGTTTTAATGATTATATTTACGCTGATTTTATTTATATGCATTTGTCTAACATACTACATCTATCTCCCAAAAAAG------TCTTCTAGTTCTAAAAATAAAAAAACTATCAATATATACAAA---------------TTTAAGATAATTTGAAAATGA------------------ATGCAAAAATGATTTTTTTCAACAAATCATAAAAATATTGGTATTTTATATTTTATTTTTGGAATCTGAGCAGGAATATTAGGAACATCTTTAAGCCTAATCATCCGAGCTGAACTAGGAAATCCTGGACCATTAATTAATAATGATCAAATCTACAACTCAATCGTGACTGCTCATGCATTTATTATAATTTTCTTTATAATTATACCTGTTATAATTGGAGGATTTGGTAACTGATTAATTCCCTTAATATTAGGAGCTCCTGATATAGCATTCCCCCGTATAAATAACATAAGATTTTGACTTTTACCCCCATCACTTACACTTTTACTATTAAGAAGTGTGACTAATCAAGGAGCTGGAACAGGATGAACTGTTTACCCTCCTTTATCTAATAATCTATATCACGGAGGACCATGTGTAGACTTAGCTATCTTTTCTCTTCACTTAGCCGGAATATCCTCAATTATAGGAGCTATCAATTTTATTTCTACAATTATCAATATACGACCAGTAGGATTACATTTAGATCAAATATCTTTATTCACATGGGCAGTAGGAATTACTGCAATTTTACTACTCCTATCCCTCCCAGTCCTAGCAGGAGCAATTACAATACTATTGACAGATCGAAATCTTAACACAACATTCTTTGACCCAGCAGGAGGAGGTGACCCTATTTTATATCAACATCTATTTTGATTCTTCGGTCACCCAGAAGTCTATATTTTAATTCTGCCTGGATTTGGAATAGTATCTCATATAATTTTTTCAGAGACTGGGAAAAAAGAAACATTTGGAATACTAGGAATAATTTATGCTATATCTGCAATCGGAATTTTAGGATTTGTAGTATGAGCCCACCATATATTTACTGTGGGAATAGACGTAGACACTCGTGCCTACTTTACTTCCGCAACATTAATTATTGCTGTTCCTACAGGAATTAAAGTATTTAGTTGATTAGCAACCTTACATGGATTTAAGTTTAATAATTCACCTACAATAATATGATCTATTGGTTTTATTTTTTTATTTACCTTAGGGGGTTTAACAGGAATCACTTTAGCTAATTCATCAATTGACATTATCTTACATGATACATATTATGTAGTAGCACATTTTCATTACGTTCTATCAATAGGAGCTGTATTTGCAATTATAGGAGGATTTATTCATTGATACCCCTTAATTACAGGATTAACTTTAAACCCATTTTGATTAAATAACCAATTCATTCTAATATTTATCGGAGTAAACACAACTTTTTTCCCACAACATTTTCTAGGATTATCCGGTATGCCTCGTCGATACTCAGACTACCCAGATGCATTTTTATCCTGAAATATTATTTCATCTATTGGATCATTAATTTCACTAATAAGAATTACAATATTTATTTTTATTTTATGAGAATCATTAATTTCTAATCGACAAATTATCTTTAATGAAAATACATCATCATCTATTGAATGGCTTCAAATATTTCCCCCAATAGAACACAGATATTCTGAATTACCTGTATTAATTAAA---------------ATGTGCACATGATCTATAATTTCTCTTCAAGATGCTAATTCCCCTTCAATAGAACACCTTACAATATTTCACGATCATACTTTAACTATTAATATTTTAATTACAATACTAGTTTTATATATTATTATATCTATCTACATAAACAAGATTATCAACCGAACAACTATACAAAATCAATTAATTGAATTAATTTGAACCTTTATCCCTATAATTATCTTAATTTTTATAGCATTTCCTTCTATTAAAATTTTATATTTAATAGATGAAATTTTCACTCCTTTAATTACAATTAAATGCATAGGACACCAATGATACTGAAGATATGAATACTCTGATTTTAGTAAT------ATCGAATTTGACTCATTTATAATTCCTACTGAAGAATTAAATACTAATGAATTTCGATTACTAGAAGTAAATAACCGAATAGTTATCCCATTTAATACTCAAATTCGATTACTAGTATCTTCTGTTGATGTTATCCATTCATGAACAATCCCTGCAATAGGAATTAAAGTAGATGCAACTCCTGGACGAATCAACCAAACTGGCTTATTAGCTATCCGACCAGGATTATACTATGGACAATGTTCAGAAATTTGTGGAGCAAATCATAGATTTATACCTATTACTATTGAATCAACAAATATAGAATCATTCATTTCATGAATTAAAAATTTTAAC------------------------ATTAAAATAATGTCAATAAATAACCACCCCTTCCACATAGTAGAAAAAAGACCCTGGCCATTAACAGCATCATTAGGAATAATTATTGTAACTAGAGGATTCGTCAAATGATTCCACTATAAAAGATTTAGAATATTTTTAATTGGAATTCTAATTATAATCTTATCATCATATCAATGATGACGAGACGTAGTTCGTGAAGCTACATTTCAAGGCCTACACTCAAAAGAAGTATATATAAATATAAATTGAGGTATAATTTTATTTATTACATCAGAAGTA------------TTTTTTTTCCTATCTTTTTTTTGAGCTTATTTCCACGCTTCCCTATCACCTAACATCGAAATTGGAAGAGTATGACCCCCTAATGGAATTATTGCTTTCAACCCATACCACATCCCTCTCTTAAATACCATTATTCTAGTATCATCAGGAGCTAGAATTACATGATCACATCATAGGCTAATTAATAAAAAATATAAAAGAAGATTAATTGGCCTAGCAATTACAATTATTTTAGGGGTCTACTTTAGAATTCTTCAAAAATATGAATATTCTGAAGCTCCATTCACTATCGCAGATTCTATCTACGGATCAACATTTTACATAGCAACAGGATTTCATGGGATACACGTATTAATTGGAACTATTTTTTTAATAGTATGTTTTATTCGCTTAAAAAATAAACATTTTTCTAGAACCCATCATTTTGGATTTGAAGCAGCATCATGATACTGACATTTTGTTGATATTGTATGACTATTCTTATACGTATCAATTTACTGATGAAGATATAAT------------ATGTTAATAAATATATTAAACCAAAATCCTATTATTAAAATTGCTTACAATAGACTAGTTAAACTACCAACCCCCGTAAATATCTCAATTTGATGAAATTTTGGATCTCTCTTAGGAATATGTCTAATAATTCAAATTATTTCAGGATTATTTTTATCTATACACTATTGCCCCAATACTTCCCTTGCATTCAATAGAATTATTCATATTTGTCGAGATGTAAATTATGGATGATTAATACGATTAATCCACATAAATGGGGCTTCTTTTTTTTTTATTTGTCTATATATACATATAGGACGTGGATTATATTATATATCATACAAATTCCATAAAGTTTGGTCAGTAGGAATCATTATTCTATTTTTAACTATAGCTACTGCATTTTTAGGATATGTACTCCCCTGAGGACAAATATCTTTTTGAGGAGCTACAGTAATTACAAACTTAATTTCAGCAATTCCATACTTAGGTGAATCAATTGTCCAATGAATCTGAGGCAGATTCTCTGTAGATAACCCAACATTAAATCGATTTTATTCCCTTCATTTTATCCTACCTTTTATCATTATAGCAATAGTAATCATCCACCTAACATTTTTACACTTAACTGGCTCAAATAACCCCCTAGGAACTAACAGAAACCTTTATAAAATCCCCTTTCACCCATACTTTACAATTAAAGACTCTGTAGGATTCATTTTAATTTTATTTATCATACTTATATTAATTATATTTAACCCATACATACTGGGAGACCCAGAAAATTTTACCCCCGCAAACCCCTTTGTTACTCCTATTCATATTCAACCCGAATGATATTTCCTGTTTGCTTATGCAATTCTACGATCTATCCCTAATAAATTAGGAGGGGTCATAGCACTTTTCTTATCAATCAGAATTTTTTTAATTATACCAATAATTAAAAACAATTTAATATCTACATCTAAATTTTACCCAATAAACCAAATCTTATTTTGATCAATAATCAATATTTTTATTATATTAACATGGCTGGGAGCACAACCTGTAGAATCCCCATTTATTATTATGTCTCAAATCACAACAATTATATACTTTTCATATTTTATTATTCTCCCAATAATTATACACCTATGAGATATTATTATCTTTAAA---------------------------ATGAGGTTTATAATAATA---TTATTAAGATATTTAATTTTATTAATCAATGTTCTTATTGCTGTTGCATTTCTAACTTTATATGAACGTAAAATTCTTGGGTATGTGCAAATACGTAAGGGCCCTAATAAAATAGGATTTATGGGTATTTTTCAACCTTTTAATGATGCCATTAAGTTATTTAGAAAGGAGTATTTAATAAGATATAACTTTAATTATTATGTTTACTTAGTTTCTCCTTTTTTTATATTGTTGTTGGGTTTATTTATTTGAGTTTTAGTACCTTTTATATTTAATATATGGGAGATAAATTTAGGAGTTTTGTTTATACTTAGAATTTTGAGAATTAGAGTTTATTTTACTATGTATTCTGGGTGATCTTCAAATTCAGTTTATTCTTTATTGGGGTCTTTACGTGCAATTGCTCAGTCAATTTCTTATGAGGTAAGGTTGGCTATAATTTTAGTTATTTTTATTTTTTTGACTGATAGATTTAATTTTTATGATCTTATAGTTTATCAGTCAGGAGTTTCTATGTTATTATATATGTTACCTTTATTTTTTATGTTTTCTGTTAGATCTATTGCGGAATTAAATCGGTCTCCTTTTGATTTTGTTGAGGGGGAGTCTGAGTTAGTTTCAGGGTTTAATATTGAATATGCTTCTGGTATATTCGCCTTTTTATTTTTAGCGGAGTATTCTATGATTTTATTTTTTAGTATAATGTGGATAGTAATATTTATAGGATTTTTGTGGTTTAATGTATTATCTTATTTTTTTATTATGATATTTTTTAGTCTTATTGTTTTAATTCGAGGGACTTACCCTCGATTTCGTTATGATATATTAATAAGATTGGCTTGAAAAAAGTTTCTTCCTTTTATTTTATTATATTTAATTTTTATTTTAGGAGTTAAATTTTTTTATTTAATAGTTGTTATA------------------------------------------------------------------ATAAATTTATTAATTATTTTAATTTTTTATTCTATGTTAATATTAAGAACTATAGTTGCCTTATCATCAGTTTCATGGATAGTAATTTGAATAATACTAGAAATTAATCTAATAAGATTCATCCCAATTATAATATTAAAA------ATAAATAATAAAACTAATTTTTTATTTAAATACTTTATTGTACAAACAATCAGATCTTCTAGATTCTTAATTATAATCACTCTATTATGAGTAAGTAGTCATAATATTACTAATAATTTAAGAATAATTAACCCAATA---TTTATAAATTCTATAATTTCCATTTCAATAATTTTAAAAATAGGTTTACTGCCATTCCATTTATGATACGTAGAAGTAATAATAAATCTATCTTGAATAAATATTTTTTTAATATCCTCATGACAAAAAATTATACCTCTTATAATCATTTCTTAT---TTTAGCGATACC---------------------ATAATTATTTACTCAACAGTAATTGTATCTTCTTTAGTAAGATCAATTCAAGGAATATACCAAATGAATCTTCGAAAAATTTTTACATTTTCATCAATCAATCAAACTAGATGGTTAACTATTAACTCTCAAATATCTATACACCTTATAATTATTTATATAGCAATATATATAATTATTTCTTTTAACATCTTATATATATTTAATGTAAATAATTTCTCTTACATCCACGAAATT---TATTTAATAAATAATTATTCC---TATATA---------ATAAAATTTTTTTTATTTACAAACATCCTATCTTTAGCAGGGCTACCCCCATTCTTAGGATTCATAATAAAATTAATTTCAATTAAATATATAATTTTTAATAAATTATTTTTAATTTCATTAATTTTAATTATTTCATCCTTAATAACTCTATTCTTTTACTTACGACTAACATATTCATCTATAATTTTAATTAATTCTAAAATTAAAAATAAATTATTAAATATTAACTTAAAAATATCTTATAAAATAAAATTTTTA------AAATTAAATAATATAATAATTATT------TTAACATCTATTAACTTTATAGCTATAACTATCTTAATTATATTAATATTTAAT------ATTTTAATAATCATATATTTAATATTAATATCTACATTAATTACTACTATTATACTAATAATAAACATTATTATCTCAAAAAAAAAATATATAGATCGAGAAAAATCTTCTCCTTTCGAATGTGGATTTGACCCCCTATCTTCACCCCGAACTCCCTTCTCACTACGATTTTATCTTATTAGAATTATCTTTTTAATTTTTGACATCGAAATTGTAATTTTATTTCCTCTAATACCAACCATATGATATAGA---AATCCACTAATCTGACTTACT---ATATTTATAATTTTTAGAATTTTATTAATCTGGGGAGTATATATTGAATGAAATGATGGATCATTATTTTGAATAAAA---ATG---------TTAATATTTACCTGGTCCTATATTTTAATTTTATTGATTATAACTCTAATAATTTTTATTAAATTTAATAAACATATTTTGTTAATTTTAATAAGGTTGGAATTTTTTGTAGTTGTGATATTTTATGTTTGATTGATTTATTTTAGTGTATTAGATGTGAATCAA---TTTATTTCCTTGTATTATCTAATTTTTTCTGTAAATGAAAGTGTGTTGGGGTTAACTATTATAATTATTGTTATGCGTAGTGAAGTATGGGATTATTTGAATTCTATAAATTTAATTAAATGA------ATGATAAAATATTTTATTGTAATTTTATTGATTATATTAGTTTATTTTAATACTAAGATTAAA---------TTTATGTTAAATATCTTATTTCAAAATATATTAATTTTCTTAATAGTTGTATTTTTCATTAATTTTAGATATATTAAGTTAAATTTAATAGAT---TTTTCTTCTATTTCTTAT------TTGGTTGGGCTAGATTTTTTTTCTTTTTGAATAATTATTTTATCCTTATGAATTATTATTTTAATGATGTTAGCTAGGATAAAGGTAGTAAAGTATCGTAAATATTTGTTTATATTTGTTATGAATTTAATGTTTATGTTA---TTTTTTTTAATTTTAACATTTAGAGTTTTAAATTTATTAACTTTTTATATTATATTTGAAGCTAGGTTAATTCCTACTTTATTTTTAATTTTAGGGTGAGGGTATCAAGTTGAACGTATTCAAGCAGGGGTATATATAATGTTATATACTTTATTTTTTTCGCTACCTTTTTTATTAGTCATGATTTATTTATATAATTATATTAATTCTTTAGATATGGTTTATATAAACATTAAAAAA------ATA---GATTTGAAT---TTATTATTATATATATTAATTATATTA---GCATTTTTAGTTAAGATTCCTATATTTTCTTTGCATGTTTGGCTACCTAAGGCTCATGTGGAAGCTCCGGTTTCTGGTTCTATAATTTTAGCGGGGGTGATACTTAAATTAGGGGGGTATGGCATTTATCGGCTAATATTTATAGTAAATAAT------------TGTATTAATTATAATTTAATTATTATAATTTATAGGTTAGTTGGAGCAAGATATTTAAGAATGGTTTGTTTACGTCAAGTAGATATAAAGTCTCTTGTTGCCTATTCTTCTGTAGTTCATATAGGGTTAGTAATTGGAGGGCTGTTTTCAATAGAGTTTGTGGGGGTTCAAGGGGCTTATTTAATAATAATTTCTCATGGACTTTGTTCTTCAGGGTTATTTTGTATAGTAAATATATTTTATGAGCGTTCTTTAAGACGAAGATTAATTATTAATAAGGGTTTATTATCTTATTCTCCTTCTATGATAATATTTTGATTTTTATTATGTATAGGGAATATATCTGCCCCTCCCAGATTAAATTTATTTAGAGAAATTTTTTTACTTATTAGTTTAGTTAGTTTAATAAAGATTTTTGTTATTTTACTTATAATTTTTTTATTTATTAGAAGGTGTTATTCATTATATCTATATTCTTATGTTTGTTATGGGAAGTCTTTA---GGGTTTTTTAGGTTTTCAATATTTTCAGTTCGAGAGTTTATCTTAGTTTTAATACACGTTATTCCGTTAAATTTATTAATTTTAAAAATTGATATATTTTAT------------------------------ATGATTAGATTGTGTGTGAGATTTTTTATATTTTTTATGGGGATGGGATTATTTACGATAAGGTTAATTTTTATATTTAATAAATATATTTATATATTAGAGTGGAATATTATTTCTTTGAATTCAGTGGATATATATATAGTGTTTATATTTGATTGAATATCATTGTTGTTTATAAGATTTGTGCTTTTTATTTCATCTATGGTTTTAATTTATAGGTTCGATTATATAAAGGAAGATTTATATTTTAAACGATTTATTTTTTTAATTATATTATTTGTATTTTCAATATTGCTTATAATTTTAAGTCCTAATTTAATTAGAATCTTATTAGGGTGAGATGGATTAGGTTTAATTTCTTATTGTTTAGTGGCTTATTATCAGAATGTAAAGTCTTATAATGCGGCTATATTGACAGTTTTGATGAATCGGTTTGGTGATACAGGGTTAATGATGTCTTTGAGTATTATATATTATATAGGATCGTGGAATTTAATATTTTAT------------------AGGAGAGTTGATATGTTAGTAGTTATCTTATTTTGTTTAGCGGCTTTCACTAAAAGAGCTCAAATTCCGTTTTCTTCTTGACTGCCTGCAGCTATAGCTGCTCCTACTCCGGTTTCTTCTTTAGTTCATTCTTCAACCCTGGTAACTGCGGGTGTTTATTTAGTTGTACGTTTTAATCACTTATTAATA---ATAAGGGATTTTAAGGAGTTAATTTTAATTCTATCAATTTTAACTATATTTATAGCTGGCGCTAGTGCTAACTGGGAGTATGATTTAAAAAAAATTATTGCTCTGTCAACACTAAGTCAGTTAGGTTTAATAATGAGAATTTTAGCTCTAGGGGGGGTGAATATAGCTTTTTTTCATCTTTTGACTCATGCCATATTTAAAGCACTATTATTTATGTGCGCTGGGATTATTATTCATTCAATAAAAAATTTCCAAGATATTCGGTGTATGGGGTCTATAGTTAAATTAATACCTTATACTTTAATGTGTTTTAATGCAGCCAATCTAAGATTAGCGGGGATGCCCTTTTTGTCGGGGTTTTATTCTAAGGATCTAATTTTAGAACATTTGATATTTACAGGCGAAAGTTTATTTGTTTTATTTATATTTTTAATTTCTATTGGGCTGACGGTCTCTTATAGGTTGCGCATATTTATATATAGATTATTTGGAGAAATAAAGATATTAAGATGTTTTAGATTGTCTGATGAAAAT---------TTATTT---ATAAATATTAGAATAATTTTTATGTTAATTATATCTTTAGTTAGAGGTAAGTTGTTAATAAGATTTATGTTTTTAAATTTTAATTTTATTGTGCTACCTTTGATATTAAAATTAATAGTTATTTACTTTAGATTTTTAGGAGTTTTAATAGGGTTATTAATTTATTATTTAAATTTTATTTTTAAT---------AGAAATTTATTGGTAATTAAAAATTTTTTAAATAAAATATGATTTTTATTTGATTTATTTACCTTAGTATTAGGGTCTTTTTTTTCATTCTCAGGCAAAGTTATAATTTTAAAT---GAGAAACTTTGAAAT---GAATATTTT---TATAATAGAATTTTATATAAA---ATAATTTATGTTTTTAAAAATATCGAT------TACTACTATATTAATTCATTTAAGTTAATTATATTTGTTTATTTTTATATATTTATTATATTTATAATTTATATT------------------------ATGTCAACAGAATGATTCAATTCATATTTAACGATAGAATTTATAATTAAATATACTCTAATTTATTCGTCCATTATAATAGTTAGATTAGTAATACTTACAAAAGATAACCATCCCATTGAATTAATA---ATTTACCTAACTGTATTTTCTATTATTATATGTATCAAAACTAGATTTTTAAATAAAAATTTTTGATTTTCCTATCTTTTATTCCTAACAATAATCGGAGGAATCATAATTTTATTTTTATACTTCGTAAGAACAGCCTCTAACGAAATAAGAGAATTAACTAAACCA---AGCTTATTAATATCTTCTATAATTTTAATTGCAATTTTTATTTCTTTAATTAGAATATTAATA---ACATGAGATATATTTTCAACTGAACTAATTGAAGTTAATATAAATATTAATCCAATATTTCTTAATACT---AACTGATCCGAAACCATTAGATATCAA---------ATAAATCAAATATTTAATAAT---AATTACAAAATTAGTTTAATGATCATAATTTACTTACTATTTACTTTATTCACAGTAATAAAAATATGTATAAAAATATACGGACCATTACGACAATACCAA-------------TTTATATAATTATATTTTTCTTATTA-----------TTTAGTTAAAT--------------TTTTATTTTTATTTAAAGTTATATTAATTAAT-TTT-----------TTTGTTATAGTATT-CATTTA-------------------AAATTAATATTTTG-GGTT------------AAAATGTAAATT-ATTATATGAAA----TAT----TTTAAAAATATTTAATTTGAAAAGTAAAATT--------AATTTTTT-GTACCTTTT---GTATCAGGGT----TTATTAAT---------TA-TTTATTATA---------------AATTTAATTTTCTCGAA--TTAATTAGAG-----------CTA---ATAT-ATTAT--TTAAGTTAATGTTTAATT----ATTATTTAAAATATTATATTAG-AGGAGAAATTCTAGTCAATAATTAAGATAT--CTAGTTTTTTTAGAAATAAATTTAATTTATTTATT--ATTTTG---GTATATATTAATATTT-CTTT---------TTTATTT-----------------------------------------------------------------ATC---------TATTTAATAAAAAAAATTTAAGGG--ATTAGCTTTGAATTTTTAGTTAAAAATA-------------------------------------------------------TTATTAA-AATTTTGAT------AAATTATAGATTTAAAAATAGTTATTAA-TTAAAGTTTTT------AATAATTT------ATTTATGTG--TAA--TATATGAAAATTTTAATTTA---TTTTAATT--ATTTATAAAAATATTTT-AATTAAT-TAATTATTATTAGCAATAATGATAAAATTATTATAGAGTTA-T-TT-------ATGTAATAGAATTTTATTTGTGTAAGTAAGTGATTATTTACTTAT------------------TTGAAATATAATTATAAGGAACTAGACAAA------------------AGTAATATTTACCTGTTTAACAAAAACATGTCTTTTTGATTTTATAATTTAAAGTCTGATCTGCCCACTG------AAAAGTTTTAAATGGCCGCGGTATTTTGACCGTGCAAAGGTAGCATAATCATTAGTTTTTTAATTGAA-AGCTTGTATGAATGATTGGATAAAATATTAATTGTCTCATAATTATTTATTTTAAAATTTAATTTTTAAATTAAAAAGTTTAAATTTTATTATAGGACGAGAAGACCCTGTAGATTTTTATAAATA-----ACTATTTATTTTGA---TTAAATTTATTTATTATTTTAAATATTTA-TTTA--TTTTGTTGGGGTGACATTAAAATTAAATTAACTTTT------AA--TTT-ATCTATACATTAATGTATGTATTTTTA----------------TATATA-----------ATATAA-TTATTTATTAAT---TTTTGATCCT--ATTTTTTAGATTAGTAAATTAAAATACCTCAGGGATAACAGCGTAATTTATTTGGAGAGATCATATTAATAAATAAGTTTGCGACCTCGATGTTGAATTAAGA-TAATAATTAGGCGGAGATGCTTAATTGAATAGGTCTGTTCGACCTTTAAATTCTTACATGATTTGAGTTCAGATCGGCGTGAGCCAGATCGGATTCTATCCTTAATTAGT-TAATA-ATATTTTTGTACGAAAGGACTTAATATT--TTGAATATTTTTAT-----------------------TAT-AA-----------------------ATTGAATAAAATTAATTTTTTG----------------------------------------------ATAAGATAAAATAATATTATTTTAAATAATAATTTTGTTAA------------------------------------------------------------------------------------------------------------------------------------------------TTAGTATAATTTTAAATAATTTTAATTTATATATAATTAC---------TTAAATTAATTTTTATATTTAATAGATTAAA----------------------------TTTAATTAAGTTAATTAGTTTTTTGTATTTTTATATAAAGTTTAATTCTGACTTA--ATAATTTATTATAAGTT--------TTATTTAATATATAAATATTTATGTTA-----------TTAATTTAATTTTTTAAATAAAAATAGATTTTTAATTATT-----------TAGTATATAAAATTATGTATAAATAAAAATAAGTTTTTTTATAGAATTATATTTATTTAA-----GATTGAATAAATTTGTGCCAGCAT-TCGCGGTTAGACAAACT----AATTTGAGTAAATTA---ATTAAATTTTAAAG----------------GTATTATAATTATTTATTTATTTTTAATAAAATAAAT-----TAAATTAAGGTGAAATTTTATTAATTT--TTTTATT----AATTTATTAATAAATTTAAAATATTCTTTGAAAATTTTAAATTAAACTAGGATTAGATATAATAGGGTATCTAATCCTAGTTTATAGGATTAGATACCCTATTATTTTAAA-TTGTAAATTT--------------------------------------------------------------------ATTTAAATTTTTTTTA-------TTTATTTTTATTTTTATTTTA--------TTTTGTTTWAAATTAGGTAGTATTAGTTATGATCTTGAAACTTTAAGAATTTGACGGTAATTCATTCACTTTAGAGGAACTTGTTTTTT-AATTGATAATCCACGATAAAATTTACCTAATTTATT-------------------------TTGTTTGTATATCGTCGTTTAAAAAAAATTTTTAAAGAA-TTTT----TAATTTTTTTAATATAATAT----ATGTTGTGTATAATTATATAAATTCAGATCAAGGTGCAGCTATTTATTTAGGTTAAAATGAGTTACAATAAA---TTTTATTTAT--TACGGATCCTGAATTTTATT---TTTAGGTTAAGGTGGATTTAAAAGTAAATTT--AAA----TAATTATTTAAGTTGAGAATTGTTTTGAATTATGTACATATCGCCCGTCGCTCTCGTT-------ATAAGATGAGATAAGTCGTAACAAAGTAAAAGTACTGGAAAGTGTTTTTAGAATTAAAATTTTT---------
>KT921411_Trichiosoma_anthracinum 
ATGATAATAAATTTATTTTCTATGTTTGACCCCATATGTAGAATTATGAATTTATCTTTAAATTGAATCAGATCTTTAATAATTTTTATATTTTTACCTAGATCATTTTGATTAATTTCATCTCGAATTAAATTAATGTGAATAAAAATTCTAATTAATATTCATAATGAATTAAAACCTCTCTTAAAAAATTTTATTAATAAAGGAAATTCAATAATTTTTTCTTCATTATTTATATTTATTATTTTTAATAATTTTTTAGGATTATTTCCATATATTTTTACAAGAACTAGACATTTAACTTTAACAGCAACATTAGCTTTACCACTATGATTAAGATTTATAATTTATGGATGAATTAATAAAACTAATCATATATTTACTCACTTAGTCCCACAAAACACACCATCAATCTTAATACCGTTTATAGTACTAATTGAATCAATTAGTAATATAATTCGAGCTTTAACTCTTTCTGTTCGACTAACAGCTAACATAATTGCAGGGCATTTATTAATAACATTATTAAGAAGAATGGGAATTTACTTAGAAATTAAATATATTTATTTACTAATTTTA---ATTCAATTTCTTTTATTAATTTTAGAATCTGCGGTTGCAATTATTCAAGCTTATGTTTTTATAATTTTAACAACTTTATACTCTAGAGAA---GTAAATTATGTCAAAAAT---------ATTCCTCAAATATTTCCCATAGATTGATTAAGTCAATATTTCTATTTTCTATTTATTTTTTATATTATTATTTTATTAAATTATTATTTTATTACAAATTTCAAA------TTAAATAAATTTATTAAATTAAATAAAACAAATAAA------------------------ATTATATCCTGAAAATGA------------------ATAAAAAAATGATTGTTTTCAACTAATCATAAAAATATTGGAACTTTATACTTTATTTTTGGATTTTGATCAGGGATACTTGGACTTTCATTCAGAATAATTATTCGAACAGAATTAGGAACTCCAGGTTCATTAATTGGAGATGATCAAATTTATAATGTAGTAGTAACATCTCATGCATTTTTAATAATTTTTTTTATAGTTATACCTGTTATAATTGGAGGATTTGGAAACTGATTAGTACCTTTAATACTAGGAGCCCCCGATATAGCTTTCCCACGATTAAATAATATAAGATTTTGATTACTACCCCCATCAATTATTTTTTTATTATCAAGAAGAATTGTAAACTCAGGAAGAGGAACCGGATGAACAGTTTACCCCCCTTTATCAAGAAATTTAGGTCATTCAGGAGCATCAGTAGATTTAACAATTTTCTCTCTTCATTTAGCAGGAATTTCTTCAATTTTAGGAGCAATTAATTTTATCTCAACTATAATTAACATAAAAATTAAATTTATAATATGTGATCAATTACCATTATTAATTTGATCAATTTTTTTAACTACTTTATTATTATTATTATCATTACCAGTTTTAGCTGGGGCTATTACTATACTATTAACTGATCGTAATTTAAATACATCATTTTTTGACCCCGCAGGAGGTGGAGACCCAATTTTATATCAACATTTATTTTGATTTTTCGGACACCCAGAAGTTTATATTTTAATTTTACCCGGATTTGGAGTAATTTCTCATATTATTTCTCAAGAATCAGGGAAAAAAGAAACATTTGGAACCTTAGGAATAATTTATGCAATAATATCTATTGGATTATTAGGATTTGTAGTTTGAGCTCATCATATATTCACTATTGGAATAGATGTAGATACACGAGCTTATTTTACTGCTGTAACTATAATTATTGCAATTCCCACAGGAATTAAAATTTTTAGCTGACTAGCAACAATATACGGATCACAAACAAACTTTAATGCATCAATATTATGAACTTTAGGATTTGTATTTTTATTTACTATAGGAGGACTAACAGGAATTATATTATCTAATTCCTCAATTGATATTATTTTACACGATACATATTATGTAGTAGCTCATTTTCATTATGTATTATCAATAGGGGCAGTTTATGGGATTATAGCAGGATTTATTTATTGATACCCTCTTTTCACAGGAGTATCAATAAATAATAAATGACTAAAAATTCAATTCTTTATAATATTTATTGGAGTAAACTTAACATTCTTCCCCCAACATTTTTTAGGATTAAATGGAATACCCCGACGTTACAGAGATTACCCAGACGCATATCTAATATGAAATATTTTATCGTCAATTGGATCATTAATTTCATTTATTAGAACAATTTACTTAATTTTTATTATTTGAGAAAGAATAGTTACTCAACGTCAAATTATTTTCACATCTAATATAAACTCATCAATTGAATGAAATCAAACACTTCCTCCAACAGAACACAGATTTAATGAATCACCCCTAATTATTAAAAAT------------ATGACAATATGAATAAATTTTAATTTACAAGATGCGATATCTCCATCTATAGAACAATTAATTTTCTTTCATGACCACTCAATAATTATTTTAATCTTAATTACAATATCAATTTTATATTTAATAGCATCTATATTATTTAATAAATTTATTAATCGATATTTACTAAATAAACAAAATATTGAAATTATTTGAACTGTTATACCAATATTAATATTAATTTTCATTGCAATACCATCAATTCACCTTTTATATTTAATAGATGAAGTTTCTAACCCTATTCTAACAATTAAATCAATTGGACATCAATGATATTGAAGATATGAATATTCAGATTTCAAAAAT------ATTGAATTTGAATCTTATATAAATCAAAAAAATAAAATTAAATTAAATTCTTTTCGTTTATTAGATGTAGACAATAACTTAGTTTTACCTATAAATACTAGTATACGAATATTAATTACATCATCTGATGTAATTCATTCATGAGCTATACCATCATTAGGTAAAAAAATTGATGCAATTCCAGGACGATTAAATCAAATCAGATTAACAATTAAACGCCCAGGACTATTATTTGGACAATGTTCAGAAATTTGTGGAGCAAATCATAGATTTATACCTATTGTAATCGAAAGTATTCCAATAAATATATTTTTAAAATGAATTAATAATTTCAAC------------------------------------------ATTAATCACCCCTTTCATTTAGTAGACTATAGGCCTTGACCCCTATTAAGTTCATTTAGAACTATAATTTTATTAATAGGATCAATTAAATGATTCCATTATAACAATTATAATTTAATTTTAGTAGGAATTTTTTTAACTTTATTAATTATATTTCAATGATGGCGAGATATTGTTCGAGAAAGAACTTACCAAGGTAAACACACAACCTTTGTTACTAATGGAATACAATGAGGAATAATTCTTTTTATTATTTCAGAACTT------------CTTTTTTTTGTATCATTTTTTTGAGCATTTTTTCATAGTTCTTTATCCCCTAATATTGAAATTGGTAGAATTTGACCCCCTAAAGGAATTAATGCTTTTAACCCTATAAATACCCCCTTATTAAACACCATTATTTTAATTTCTTCAGGACTAACCATTACATGGTCTCATCACAGTGTTATAAATAATGATAAAAAAGAAACTTTAAAAAGATTAACAATTACTGTTTTTTTAGGGATTTTATTCTCTATACTTCAAGCATATGAATATTATGAAGCTCCTTTCTCTATCGCAGATTCAATTTATGGATCTACATTCTTTATAGCAACTGGATTTCATGGAATTCATGTATTAATTGGAACAACATTTCTTTTTGTAAATCTAATTCGATTAAAAAAAAATCATTTCTCATTATACCATCATTTTGGATTTGAAGCCTCAGCTTGATACTGACATTTTGTTGATGTAGTTTGACTTTTCTTATATATTTCTATTTATTGATGGGGCAAA---------------ATGAACAAA------AAAAAAAATAACTTAATTATAAATATATTAAATAATTCATTAATTAATTTACCAACACCTTCAAATATTACATCAATATGAAATTTCGGATCATTATTAGGGTTATGTTTAATAATTCAATTAATTACAGGTATTTTTTTATCAATACATTATTCAGCTAATATTGAATTAGCTTTTTCTAGAGTTATTCATATTTGTCGAGATGTTAATAATGGATGAATTATACGACTAATACATGCAAACGGAGCTTCTTTTTTTTTTATTTGTATTTATCTTCATATTGGCCGAGGAATATATTTTGGATCTTATCATTATTTAAATACATGAACAACTGGAACATTAATTTTATTTATAGTTATAGCAGCAGCTTTTATAGGATATGTATTACCATGGGGACAAATATCATTTTGAGGAGCAACTGTAATTACAAATTTATTATCAGCTATCCCGTATATAGGAGAAATATTAGTACAATGATTATGAGGAGGATTCTCTGTTAATAATCCTACATTAACACGATTTTTTTCATTCCATTTTATTATCCCATTCATTATCACAGCTCTAGTAATAATTCATTTATTAATATTACATTCTACAGGATCAAGAAACCCTTTAGGAACAAATAGAAACTTAGATAAAATCCCATTTCACCCATACTTCACTTTTAAAGATATTATTGGATTCATTATTCTAATATTTATTCTAATTAGATTAATTTTATCAAACCCCTATTATTTAGGAGACCCTGACAATTTTATTAAAGCTAACCCTATAGTTACTCCTATACATATTAAACCAGAATGATATTTCTTATTTGCATATGCTATTTTACGATCAATTCCAAATAAATTAGGGGGAGTAATTGCCCTTTTCTTATCAATTATAATATTAATAATTTTACCTTTTTATTTTATAAAAAACTTTAAAAGAATGACATTTTACCCAATTAATCAAATAATATTTTGAAGATTTATTTCTATTGTAAGATTATTAACATGAATTGGAGCTAATGCAGTAGAATCCCCCTTTATTATTATTGGACAAATTATTACTTTTTTATATTTTTTATATTTTATTATTAATCCTATAATTACAAAATTTTGAGATTCTACCCTAAAA---------------------ATTATTTTAAATGAGTTATTTTTAAGA---ATTTTAAGATTTTTTATTTTATTAATTATAGTATTAATTGGAGTTGCTTTTTTGACTTTATTTGAACGAAAAATTTTAGGATATATTCAAATTCGTAAAGGTCCTAATAAGGTTATATTTATAGGTATTTTACAACCTTTTTGTGATGCTATTAAATTATTTTCTAAAGAGCAAATATTCCCTTTATTATCAAATTATTACCCTTATTATATTTCTCCAATTTTTAGTTTATTTTTATCATTAATTTTATGAATAATTATGCCTTATTTTACTAATATAAATTCTTTTAATTTAAGAATTTTATTCTTTTTATGTTGTACAAGAATTAGAGTTTATTCAATTATAATTTCTGGTTGGTCTTCAAATTCGAAATATGCAATATTGGGGGGGGGGCGTTCTGTAGCTCAAACAATTTCTTACGAAGTTAGAATATTGATTATTTTGATATTTTTTATTTTTTTAATTGAAAGATTTAGATTTTTAGATTTTTATAAATTTCAATTAAATTTTTGATTTATTTTTATTATATTTCCTTTGGTGGTTGTATGATTTATTATTTGTTTAGCTGAAACAAACCGTACTCCTTTTGATTTTTCTGAGGGAGAGTCTGAGTTAGTTTCTGGGTTTAATGTTGAATATAGAAGAGGAGGATTTGCTTTAATTTTTATAGCAGAATATTCAAGAATTTTATTTATGAGTATGTTGTGTATATTAATATTTGTTGGCGGTAATTTATTTAGTTTATTTTTTTATATTGGATTAGTATTTTTTTCTTTTTTATTTATTTTAATTCGAGGTACATTACCTCGCTTACGTTATGATAAATTGATAATAATAGCTTGAAAAAGATTTTTGCCAGTTTCTTTAAATTTTTTGTTTTTTATTTTAATATTAAAATTCTTTATTTTTAATATATTAATT------------------------------ATGAATTTCAAAAAAATATTTTATTATAATCAATTTGAACAAACAAAATTAAATTATATTTTATTAATAACTATAATCTTAGGAACAATACTTACAATTAATTCAATATCATGAATCAGAGCATGAATAGGTATAGAAGTTAACCTTATATGTTTTATTCCATTATTAATATTAAAAAATAAATTAATAAAATCAGCTAACCTAATAATAATATATTTTATAATTCAAGCAAGAAGATCTTGTTTACTAATATTTATAATCTTAATATATAAAGTAGAAACAATA---------------------TTTATTAAAACAAGT---ATAATAAATACATTGATTCAATTAAGATTACTAATAAAAATAGGAGCTGCCCCATTTCATTGATGAACCCCTAAAATTATTAAATCAATAAATTGAAAAAATTGTTTTATCTTATTAACCTGACAAAAATTAGCACCCTTAATTTTAATTTCAATA---ACAAATATAAGA---------------------TACTTAATGTATTACTCAATTATTATATCAACAATTATTGGAGCAATTATAGGATTAAATCAAACATCAATAAAATTAATTATTGCATACTCCTCAATTAATCATATTTCCTGAATAATAATTTCAATTATAATTAATTTAAATACTTTTATTATTTATTTTATTATTTATTCAATTACAATTCTAATAGTCTCTTTAATATTAAATAATTTAAATATTAATTACTTAAATCAATTA---TTTAAAAATAATAATATAAAT---ATATTT---------AACAAAATCAATATTATATCTTTAATACTATCAATAGGAGGAATCCCCCCATTTATCGGATTTTTACCTAAATTTAAAATTTTAATATTAATAATTAAAAATCAACTAATTATAGAAAGAATAATTTTTATTTTTTTCTCATTAATTACTTTAATATATTATTTAAATCCACTAATTTCAATAATATTAACCTCAAAAATAAGATCAAAATGAATTATAACAAAATTTAATATTATAAAAAATATATTCTTTCTTATATTA---------ATAAATTTCACAGTATTAATA---------------------------ATTATAATTTTACCTTTAAATTTTATAAAT---------ATTAAATTAATATTAATAATAATTTTAATTACTTTTTTTCTATCTATAATTATTATAATAATTGCATCAATTTTATCAAAAAAAAGATCTTATGATCGAGAAAAAAATTCACCTTTTGAATGCGGATTCGACCCATTTGGAATAACTCGAATATCATTTTCCATTCGATTTTTTTTAATCGCAGTAATTTTTTTAATTTTTGATGTAGAAATTACCTTAATATTACCCATAGTAATAACTTTATCTATTTCA---AATATTAAAATATGAATATTA---ACATCAAGATATTTTATTTTTATTTTAATTATTGGAACTTACTTCGAATGAAAATTTGGAGCATTAAATTGATTA---------------------ATTTATATAATAAATTTATTAAATTTTGTTTTTTTTATTGGTATATTAAGATTGACAATAAGTCGATTTCATTTATTAATAATTTTATTAAGATTGGAGTTTATTATTTTAGTTTTATTTTATATAATAATTATTTATTTAAGTTTACATGGTATAGAATTG---TATTTTAGAATATTTTTTTTAACTTTTAGAGTTTGTGAGGGGGTATTAGGATTATCTATTTTAGTTTTAATAATTCGATTTAATGGGAATGATTATTTTCAAGTTTTAAATTTATTA------ATTATAATGATAAAAATTATATTTTTTTTAATTTTTTTAATTCCTTTAAGATTTAATTTAAATTTT------------------------TGAATATTTCAAAATTTTTTTTTTATTTTAAGGTTTATTTTTATATTTTTAAATTTAGTTAAATTTCAA---------------ATATTTCAATTAGGGAGA------TTTTTAGGGTGTGATATTTTATCTTTTGGATTAATTTTATTAACTTTTTGAATTGGGGCATTAATATTTATATCAAGGTCTTTGATTTATGAATTAAATTTATTTAAATCTTATTTTATTTTAATTATTTTATTAATAATA---TTATTTTTATTTTTATCTTTTAGAGTAGTTGATTTATTAATATTTTATTTATTTTTTGAAAGAAGAATAATTCCTGTATTATTTTTAATTTTTGGTTGAGGATTTCAATTAGATCGTATTCAAGCAAGGTTTTATTTATTATTTTATACTTTATTTGCTTCTCTTCCTTTATTAATTTCTATTATTTATGTTTATTATAATCAATTTACTTTATGTTTATATTTATATTTTGAAGGATTT------ATT---AATTTATCTTTGAATTATTTGTATTTATTTATGATTTTA---TCTTTTTTAGTAAAAATACCTATATTTTTAGTTCATTTATGATTACCTAAGGCTCATGTTGAGGCTCCGATTTCTGGGTCAATAATTTTGGCTGCAATTATATTAAAATTGGGGGGTTATGGTTTATTGCGGGTTTTTAATATTATAATTAAT---------TTATGTAATAAATTTAATTTTATTTGAATTAGAATTAGAATAATTGGAGGTATTATTATTAGTTTAATTTGTTTATATCAAATTGATTTAAAATCTTTAATTGCTTATTCTTCTGTAGCTCATATAAGAATATTATTAGGGGGGTTAATAACTATAATAATTTGAGGGATAAGAGGTTCTTATTTATTAATAATTTCACATGGTTTATGTTCATCCGGATTATTTTGTTTAGTTAATATTATTTATGAACGATTAGGTAGGCGTAGTTTATTGATTAATAAAGGTTTAATTAATTTTATACCTAGTATAACTTTATGGTGATTTATATTATGTTCTTCTAATATGGCTGCCCCTCCTTCTTTAAATTTAATAGGTGAGATTATATTAATTAATAGATTAATTGGTTGAAGAAGATTGGTTATAATTTTATTAATTTTTTTAACTTTTTTTAGAGCTGCTTATTCTTTATATTTATATTCATTTACTCAACATGGTAATTATAATATTTCAGTTTATTCTTTTTCTTATGGTTATTTACGTGAATTCATTTTATTAATGTTACACTGAATTCCTTTAAATTTATTTATTTTAAATAGTGAATTATTTATTTTATGAATT------------------ATTAATTTGGGAATAATTTTATTTATTATATTATTTATTTTTAGGATTTTTATATTTTTTTTAGGATTAATTTTTATTTTATTTAATTTAATTTATTTTATTGAGTATAATATTATAACTATTAATTCTTGTTCAGTTGTTATAACAATTTTATTAGATTGGAAATCTTTATTTTTTATAAGTACAGTATTATTTATTTCTTCTTTTATTATATTTTATAGAAAAAATTATATAAAAGATGATTTAATGTTTAATCGTTTTATTATATTAATATTAATATTTATTTTTTCTATAATTTTATTAATTATTAGACCTAATTTAATTAGAATTTTATTGGGTTGGGATGGATTAGGATTAATTTCTTATTGTTTAGTAATTTATTTTCAAAATTTAAAATCCTTTAATGCGGGTATAATTACTGTTCTTTCAAATCGTATTGGTGATGTAGCTTTATTGATATCAATTGCTTGAATATTAAATTATGGGTCATGAAATTACATTTTTTATGTAGATTTTTTAATAAATGATAGTATTATGATTTTAATTTCAATTTTAATTTTTATTGCTGCTTTTACTAAGAGAGCTCAAATTCCATTTTCTTCTTGATTACCTGCTGCAATAGCGGCTCCGACTCCCGTATCTTCTTTAGTTCATTCTTCTACTTTAGTTACCGCTGGGGTTTATTTATTAATTCGATTTGAATCATTATTTCAT---GATATAAGTATTAAATATTTATTTTTGTTAATTTCTAGATTAACAATATTAATATCTGGATTAAGAGCAAATTTTGAGTTTGATTTAAAAAAAATTATTGCTTTATCAACTTTAAGTCAATTAGGAATAATAATAAGAATTTTATTTTTGGGATTTAAAGAATTGGCATTTTTTCACTTATTAATACATGCTTTTTTTAAAGCATTATTATTTATATGCGCAGGAATTTTAATTCACAGAATATTTGATTTACAGGATATTCGAATAATAGGATCAATTTGTAATCAAATACCTTTAGTTTCAATTTGTTTTAATTTTTCAAATTTAGCTTTATGTGGGTTTCCTTTTTTATCTGGATTTTATTCTAAGGATTTAATTTTAGAAATAATAATAATAATTAATTTTAATTTTTTGATTGTTCTGATTTTGTTATTTTCTTCATTGTTAACTGTAAGTTATACTTTTCGTTTAATTTATTTTTCTATAATTGGGACTTTTAAAATATTTTCTTTAAATTTATTTAGAGATTTTTTT---------AGAGAA---TTGAATAAAAGTTTGTTAGGTTTAATATTTATAGTATTATTTAGAGGTAGATTAATAAGTTGAATTTTATTTCCTCTACCCCTAATAATTTGTTTACCTTTATATTTGAAATTAATACCTTTATATTTAATTTTAAGGGGTATTTTTATAGGGTATTATTTTTATTATTTAAGTTTAAAGACTATA------AAAATTAATTTCTATAATTTTATTATATATTTTAGTACAATATGATTTATACCTATTATTTCTACTTATGGTATAATTAAAAATTTTATATTATTAAGAAAGTTTTTTATAGTTTATGGTGATCAAGAATGAACA---GAATTTTATTTAGGTCAGGGTTATTTGGTTTAT---TTAAATAAATTTTCTTCTTTATTAGATTTATTGAGATTTTATTTAAATAATTTAATTAATTTAATATTAATTTTTTTTTTTTTGATATTTTTTTTAATTTTGAAT------------------------------------------------------------------------------ATATCAAAAATTTTAATATTAATAATATTTTTAAATAGAATTAACTTTTTAACTTGCAAAACACCTCTATCAATAGGA---TTAATTTTATTAATTCAAACATTAATAATTTCATTAAATTCTAATTTAAATATCCTAAATTCTTGATTTTCATATATTTTATTTTTAATTATATTAGGAGGAATAATAATTTTATTTATTTATATTACAAGACTAACTTCAAATTTAAAATTTAAATTCAATAAAAAA---------------------TTAATTTTTATTAATATTATTTCATTTTTAATATTAATACATTTTATTTTTAATAATAATGGTATAATA------------TGACACTTAGATTTTTTAAATATAAATACTACAGATTTAGAAATAAATTTCACCATTAAATATTAT---------TTAAAAAAAATATTTTTTTATCCTAATTATAAAATTTTATTAATAATAATTAATTATCTTTTATTAACTCTTTTTATTGTAGTAAAAATTATTAATATTAATAAAGGACCTTTACGAAAAACT---------T----TTTAAAAAAAAAATTATTAATTTTGTTT------------------GATTTATTT----------ATATTTTTTAATTTAATTAAAATTATTTAATTTT---------------GTTTAAGTATATTTTATA-------------------GAAAAAATTTTTTGTTATTATAGTTTAAT-ATTATTGTAGAAG--AATTTTGAAA----TAT-----TATGAAATTTATTTATTTAGAAGTAATATT--------TAATTTGT-GTACCTTGT---GTATCAGGGT----TTATTAAAAT----------TATTTCATT-------------TAAATTGAATTTTTCT-AA--TTTGAAAGAT-----------CTA---AATA-TTTATGAAATTTTTATTGTGTTATT----AATATTTTAAATTTATATTTAG-TAATGAAATGTTATTCGTTTTTAAAGTTAT--TTAATTTTTTAATAAATAAATTTAATTTATATATT--ATTTTT---GAATTAATAATTTTTTATTAT----------TATTTTT---------------------------------------------------------------ATT--------------TAATATTTATATTTTAAGGG--ATAAGCTTTAAAATAAATTATTATAATATTTTATT------------------------------------------------TATTATTTTTGAATTAAT-----ATTTTATAGTCTTAAAAATAGATTTTATAAAAAAAAATGT------TTTAATTT------ATTA-------TTGATTTTATAAAATTTGTTAATTA---ATTTAATT--TTTTATTAAAATTTTTA-ATTAAAT-AAATTTATTTAATTAAAAATGATAAAATTAGTATATTT------------------------------------------ATATATTTATTTAATTAAAAA-----------TTATTTGTTAGGTTATATTAAGGAATTCGGCAAA---------------AATTTTA-TATTTGCTTGTTTAACAAAAACATCGTTTTTTGAATA--TAATTTAAAATTTAATCTGCTCAATGAAT--TTATTAATTTAAATAGCCGCAGTATTTTGACTGTGCAAAGGTAGCATAATAATTAGTCTTTTAATTGAA-GGCTGGAATGAAAGATTTGACATGATATAAACTGTCTTAATTTAAATTAAAATTGAATTTAATTTTTAAGTTAAAAAGCTTAAATTTTTTTAAAGGACGAGAAGACCCTATAGAGTTTTATAAT-------TTTTCTTATTTAATAATTTTAAT----TTTATTTTAAATAAGAAAA-ATTA--TTTTGTTGGGGTGATAGAAAAATTTAATAAACTTTT------TT--ATA-AATTATACATTTATTTATGAAT------------------------------------------------------------TTTTGATCCTGAATTTTTTGGATTAATAGATTAAATTACCTTAGGGATAACAGCGTAATTTTTTTT-AGAGTTCTTATCGATTTAAAAGATTGCGACCTCGATGTTGGATTAAAA-TTTAATTTAGGTGAAGAAGCTTAAA-ATTTAGGTCTGTTCGACCTTTAAAATTTTACATGATCTGAGTTCAAACCGGTGTAAGCCAGGTTGGATTCTATCCTTAAATTTT-ATTA--AATTTTTAGTACGAAAGGAATTAAAT-T--TAAATTTGTAATT------------------------TTTATA-----------------------ATTGATTAAAATTAATAGGTTAA------------------------------------------------------------------------------------------------------------------------------------------------------------------------------------------------------------------------------------------------------------------------------------------------------------------------------------------------------------------------------------AAAAAGTTTGATTTTAGCTTATGTATATTTAAATAATAAT---------TATTTTGCATGTAAATTTTTGTGGGA-----------TTTTAATTTAATTTTAAAAAAATTATTTATTTATTTA--------TATTTGCAGCATTTAATTTTAATAATTAAATAT-----------TTTTAGAATTATTAATTATTTTAG---TATAGGCAAAAATTGTGCCAGCAG-CTGCGGTTAAACA-ATT----TATATAATTAAATAT---TATTAATTTATAAA----------------TTTATTAAATT-ATAGGTTGTAATTTATTATTTTAAT--------AATTAGGTGAAATTATTT--ATTAA-TAAGTAT----TGTTAAAAAAAAT----TATTTAATTTATGAAATCTAATTAATAAAC-------------------------------------TAGGATTAGATACCCTATTATTTTAGA--ATTAAATTTT----------------------------------------------------------------------------------------------------------------------------TATTAATTTAAGAACTAATAGTTATGTTCTTTAAACTTAAAAAAATTGGCGGTATTTAAATCTAATTAGGGGAATTTGTTTTTT-AATTGATGATCCTCAAGGTACCTTACTTTATTTATA-------------------------AAATTTGTTTATTGTCGTTAACAAAATATTTTTAAAGAA-TTAT----TAATTTTTAAAAATTATTA----------------AAATAATTTATTTCAGATCATAGTGCAGTT--ATATTAAAGTTAAAATGAATTACAATAAA---TTTTATTTAA---ATGAATTTATAATTGAAAT--ATTATAATAAAAGTGGACTTAATAGTAAAATT--AAATTATTAGTATATTAATTTGAATTAAGAATT-AAATGTGTACATATTGCCCGTCACTCTCATT-------TTAAAATGAGATAAGTCGTAACAAAGTAAGTGTATTGGAAAATGTACTTAGTAAGTTAA--------------
>KX257357_Trachelus_iudaicus 
ATGATAACAAACCTATTTTCAATCTTCGACCCCTCATCATCTATAATAATATTACCAATTAACTGAAGAAGATCTTTAATCAGATTAATTATCCTACCCTATATATTTTGACTAATCCCTTCCCGATATACCATGGCATGAATTCAATTATTAAAATTTATTAATAAAGAATTAAAAATTTTAATTAAT---AAAAATGCCCTAGGAAGTAATATTATTTTTACAACTATATTTATCTTTATTATAATTAATAATTTTATAGGGCTATTCCCATATATTTTTACAAGATCAAGACATATATCCATAACATTAAGATTATCTCTCCCTCTATGAATTTCATTTATAATTTTCGGATGAATAAATTTCTACAATAATATATTCGCTCACATAGTACCCACAGGAACCCCCCCAATTTTAATACCATTTATAGTAATAATTGAATCAATTAGAAATCTAATTCGACCGGGAACACTAGCTATCCGTCTAGCAGCAAACATAATTGCCGGACACTTACTTATTACATTAATTAGTTCTACGGGACCTTCATCTAGAATAATTATTGTAAGATTAATAATCTTA---GCCCAAATTCTACTATTAACATTAGAAAGAGCAGTTGCTATTATTCAGGCTTACGTATTTTCAGTATTAAGAACCTTGTATTCAAATGAA---ATTAAA---------------------ATTCCACAAATATCACCAATAAACTGATTAACATTAATAATTATATTTACTGTAATTCTAATTACATGCATCTCATTAATTTACTTTATTTATCATCAATTTACTTTAATTTATACCCCTCTAAATTTTAATAAAACCCCAAATAATTTAAAAAAATTT---------AAAAATCTAAATTGAAAATGA------------------ATGCAAAAATGATTATTTTCAACAAATCATAAAAATATTGGTATCTTATATTTTATTTTTGGAATTTGGGCAGGAATACTAGGAACATCACTAAGATTGATTATCCGAACAGAATTAGGTACCCCCGGCCCATTAATCAACAACGATCAAATTTATAATTCAATTGTTACAGCTCATGCATTTATTATAATTTTTTTTATAATTATACCTATTATAATTGGAGGATTTGGCAACTGATTAATCCCCCTAATATTAGGAGCCCCCGATATAGCTTTCCCTCGAATAAACAACATAAGATTCTGACTACTACCCCCATCAATTACATTATTATTAATCAGAAGATTAATTAATCAAGGAGCAGGAACAGGATGAACCGTATACCCACCTCTATCAAACAACTTATACCACAGAGGTACATCAGTAGATTTAGCAATCTTTTCTTTACACTTAGCAGGAATATCCTCCATTATAGGAGCCATTAATTTTATCTCCACAATTATTAACATACGCCCCCGAGGACTAAAATTAGAACAAATATCACTTTTTACTTGAGCCGTAGGAATTACAGCAATTTTATTACTACTCTCACTACCCGTATTAGCAGGAGCTATTACAATACTATTAACAGACCGAAATTTAAATACAACTTTTTTTGACCCTGCAGGAGGGGGAGACCCAATTTTATACCAACATTTATTTTGATTTTTTGGTCACCCAGAAGTTTACATTTTAATTTTACCAGGATTTGGAATAATCTCACATATAATTTTCACAGAAACAGGAAAAAAAGAAACCTTTGGAATATTAGGAATAATTTACGCAATAACAGCAATTGGAATCCTGGGTTTTGTAGTATGAGCCCACCATATGTTTACAGTAGGAATAGACGTAGACACACGGGCATACTTCACATCTGCAACTTTAATTATTGCAGTTCCCACAGGAATTAAAGTATTTAGTTGACTAGCAACATTACATGGATTTAAATTCAACAATTCACCAACTATACTATGATCAATTGGATTTATTTTTTTATTTACTCTCGGAGGATTAACCGGAATCACATTAGCAAACTCATCAATTGATATTATTTTACATGATACATATTACGTTGTTGCTCATTTTCACTATGTATTATCAATAGGAGCAGTATTTGCAATTATAGGAGGATTTATCCACTGATACCCTCTAATTAGAGGATTAACTATAAATCCATTTTGATTAAATAACCAATTCATACTAATATTTATTGGTGTAAACACTACATTTTTCCCCCAACATTTTTTAGGATTATCAGGAATACCCCGACGATACTCTGATTATCCAGACGCATTTTTATCGTGAAATATTCTCTCATCCATTGGATCATTAATTTCACTAATAAGAATTATATTATTCATTTTTATTTTATGAGAATCCCTAGTATCTAACCGACAAATTATTTTTAATGAAAGAACAACCTCCTCAATTGAATGAATACAAATATTCCCTCCTACAGAACACAGATATATAGAAATTCCTATTTTAATTAAA---------------ATGTGTACATGATCAATAATTTCATTACAAGATGCCAACTCCCCCACAATAGAACATTTAACCATATTTCATGATCATACTTTAATAATTAATATTTTAATTACTACATTAGTAATCTATATTATCGTATCAATTTATTTAAATAAAATTATAAATCGAACTACAATACAAAATCAAATAATTGAACTAATTTGAACATTTATCCCCATAATTATTTTAATTTTCATAGCTTTTCCCTCTATTAAAATTTTATACTTAATAGACGAAATCTTAACCCCTATAATTACAATTAAATGTATAGGACATCAATGATATTGAAGATATGAATATTCAGATTTTAATAAT------ATTGAATTTGACTCATTTATAACTCCAACAGAAAATCTAAATAACAATGAATTTCGATTATTAGAAGTAAGAGATCGAATAATTATCCCCTTTAACACTCAAATTCGATTATTAATTTCTTCTGTTGACGTAATTCATTCATGAACAATTCCCGCCATAGGAATTAAAGTAGATGCAACTCCTGGACGAATTAATCAAACTAATATACTCAGTATCCGTCCAGGATTATTTTACGGCCAATGTTCTGAAATTTGCGGAGCAAACCATAGATTTATACCCATCATTGTAGAATCAACTAATTTAAGCTCATTTATTTCTTGAATTAAAAATTTTAAT------ATATTAAAACAAATTAAACTTTTAATAATGTCAATAAACAATCACCCATTCCATATAGTAGAAAAAAGCCCATGACCATTAACTTCCTCAATAGGAATAATTATTATTACCATAGGATTTATTAAATGATTTCACTATAAAAATCCAATTATATTTATTGTTGGAATTATAATTATAGTGATATCATCATACCAATGATGACGAGACATCACCCGAGAAGCAACATACCAAGGGTTACACTCCAAAGAAGTATACTTAAATATAAACTGAGGAATAATTTTATTTATTACATCAGAAGTA------------TTTTTTTTTTTATCTTTTTTTTGAGCATACTTTCACGCTTCCCTATCCCCTAGAATTGAAATTGGAAGAATATGACCACCCAATGGTATCATTACATTTAATCCCTACCATATCCCCCTTTTAAACACAATCATTTTAATTTCATCAGGAGCAAGAATCACATGATCCCACCACAGATTAATCAATAAAAATTATAATCAAAGAATAATTAGATTAACAATTACTATTATTCTAGGAATTTATTTTAGAATTTTACAAAAATATGAATACAACGACGCATACTTTACTATTGCAGATTCAATTTACGGATCAACATTTTATATAGCAACAGGATTCCACGGAATACACGTATTAATTGGAACAATATTTTTAACAGTATGCTTATACCGATTAAAAAAAAACCACTTTTCTAGGACACATCATTTTGGCTACGAAGCAGCTTCATGGTACTGACATTTTGTTGATGTAGTATGACTATTCCTATATATTTCAATTTACTGATGAAGATTTAAT------------ATGTTAACAACCATAATTAAAACAAATCCAATCATTAAAATTGCTTACAATAGACTAATTAAACTACCGACCCCTTTAAATATCTCTATCTGATGAAACTTTGGATCATTGCTAGGGCTATGTTTAATAATTCAAATTATCTCAGGATTATTTCTATCTATACATTATTGCCCTAATACAAACTACGCATTTAATAGAATTATTCATATTTGCCGGGATGTAAATTACGGATGACTAATACGGTTAATACATATAAACGGAGCGTCTTTTTTTTTTATTTGCATATACACCCATATAGGACGAGGCCTATACTATATATCATATAAATTTCATAAAGTATGAACTGTAGGAATCATTATTCTTTTTATAACTATAGCCACTGCCTTCCTAGGATACGTTCTCCCTTGAGGACAAATATCCTTCTGAGGAGCAACAGTCATTACAAACTTAATTTCGGCAATCCCATACTTAGGAGAATCAATTGTTTTATGAATTTGAGGTAGTTTCTCTGTAGATAACTCAACTCTAAACCGATTCTATACAATCCACTTTATTCTTCCTTTCATAATCATGGCTATAGTTATCATTCACTTAACATTCCTACATTTAACAGGATCTAATAACCCCCTGGGAACAAATAGTAATTTATATAAAATTAGATTCCACCCTTATTTTACAATTAAGGATTCACTAGGATTTATTATATTAATCTTTAGACTATTAATATTAATTATAATTAACCCATATCTAATAGGAGACCCAGAAAATTTCTCACCGGCCAACCCCTTTGTCACCCCAGTTCATATTCAACCAGAATGATATTTCTTATTCGCATATGCAATTCTTCGTTCAATTCCAAATAAACTTGGAGGTGTAATCGCACTATTTATATCTATTAGAGTATTTCTAATTATACCCTTAATTAAAAATAACATCATATTTACATCAAAATTCTACCCCCTAAATCAAACCCTATTTTGATCAATAATTAACATTTTTTTAATCTTAACGTGATTAGGAGCCCAACCAGTAGAATCTCCATTTATTGTCATATCACAAATTATGACAATTATATACTTTAGATATTTTCTAATATTACCCATAATTATAAAATTATGAGAAATATTAATTTTTAAA------------------------ATAATAAGTTTTATTTTAATA---TTAATAAGTTATTTGGTTATATTAATTAATGTTTTAATTGGCGTTGCTTTTTTAACGTTGTATGAGCGTAAGATTTTGGGCTATGTTCAAGCCCGTAAGGGTCCTAATAAAATGGGATTTTTGGGAATTTTACAGCCCTTTAATGATGCTATTAAGTTATTTAGAAAAGAGTATATTTTAAGGTATAATTTTAATTATTATATTTATATAATTTCTCCTCTTTTTATATTATTATTAAGATTATTTATTTGGGTTTTAGTTCCCTTAATGGTAAATATTTGAGAGATAAGGATAGGTGTATTGTTTTTATTAAGATTGTTGAGAATTAGCGTTTATTTTGTTATATACTCGGGGTGGGCCTCTAATTCAATTTATTCTTTATTAGGTTCTTTGCGATCTATTGCTCAGACGATTTCTTATGAGGTAAGGCTAGCTTTAATTTTAGTTATTTTTATTTTTTTAGTGGATAGATTTAATTTTTATGATATAATGATTTATCAGTTAAATTTGTCATTTTTATTTTATATAGTTCCTTTATTTTTTATATTTTTAGTTAGTTCTCTCGCTGAACTGAATCGTTCACCTTTTGATTTTGTTGAGGGGGAGTCTGAGTTAGTTTCTGGATTTAATATTGAATATGCAAGAGGGGTATTTGCATTTTTATTTTTGGCAGAATATTCAATGATTTTATTTTTTAGAATAATATTAATATTGATATTTTGGGGGTTTATATGGTTTAATATATTATCATATTTTTTTATTATAATATTTTTTAGGTTGATTATTTTGATTCGTGGTACGTATCCTCGGTTTCGTTATGATATATTGATAAGATTGGCATGAAAAAAGTTTTTACCTTTTATTTTAACTTATTTGATTTTTATTTTGGGGGTTAAGTTTTTAATTTATATAATTATTATT---------------------------------------------------------------------AAATTATTTATTATATTAATTTTTTATTTTATATTAACACTAAGTACCCTAATTGCAATATCATCCAATTCATGAATAATTATTTGAATAATACTAGAAATCAATTTAATAAGATTTACCCCTATCATAATAATAAAA---------ATAAATCAAAATAATTTCTTATTTAAATATTTTATTGTACAAACAATTAGTTCAAGTAGATTTTTAATCAGAATTATAATATTATGAATAAACAATTAT------------AACATATTATTAATAAATATAAAT---TTCATAAATAGATTAATTATAATAGCTATAATATTAAAAATAGGATTGATACCTTTCCACTGATGATACATTGAAATTATAATAAATCTAAATTGAATAAGATTTTTTTTAATATCAACATGACAAAAAATTATTCCATTAATAATCATCTCATAT---TTTAATATAAAT---------------------TCAATTATTCAACTAACAGTAATAATATCATCATTAATAAGATCAATTCAAGGAATATATCAAATAAATATTCGTAAAATTTTTTCATTTTCATCGATTAATCAAACAAGATGAATAATAATCAATTCCTCCATATCAATATATTTAATAATTACTTACATAATATTATATATAATAATCTCATTTCCTATTATATATATATTTAATCTAAATAACTTCTCTTATACCCATGAAATT---TATTTATTAAATAATTACCAT---TACTTA---------ACTAAATTATTTTTATTTATAAATATTATATCTTTAGCCGGGTTACCTCCATTATTAGGATTTTTTATAAAATTTATTTCAATTAAATTCATAATTTATAACAAAATATTTTTAATATGTTACATTTTAATTATTTCTTCACTAATAACTATATTTTTCTATTTACGTTTAAGGTTTTCTTCCATAATTTTAACTAATTCTAAAAATAAAATAATGTTATTAAATTTTACAATAAAAAATTGTTATAATAAAAATTTAATA------ATAATAAAAAACTTAATATTAATATTATTAATAACCAGAATTAATTTTTTTCTTATAATTATTGCAACATTTTTTATTTTTTAT------ATCTTTATAATAATATACATATTTACTGCCTGCCTTATTTTAACTATAATTATAATATCAATTAATATAATTATTTCAAAAAAAAAAATAACAGATCGAGAAAAATCATCTCCCTTTGAATGTGGATTTGACCCTCTTTCTTCCACTCGAACTCCATTTTCTTTACGATTTTACCTAATTAGAATTATCTTTTTAATTTTCGACATTGAAATTGTAATTTTATTCCCTTTAATTCCATCTACATGATTTAGA---AACCCAATAATCTGAATTATA---ATATTTTTAATTTTTAGAATTATATTAATTTGAGGAGTAATTTTAGAATGAAATGACGGATCATTATATTGAATAAAA---ATG---------TTAATATATTTTTTATATTATGGACTTACTTTAATGTTTATATCTTTGATAATTTTTCTTAAGTTTAATAAACATATTTTGTTGATTTTAATAGGCTTAGAGTTTTTTGTTATTGTTATATTTTTTGTTTGATTTACTTATCTTAGAATATTAGATATCAGGCAT---TTTATGTCTTTGTATTATTTAATTTTTGCGGTTAATGAAAGAGTTTTAGGTCTTACTATTATGATTGTGATTATGCGTGCCTACGGGAATGATTATTTAAATTCTTTAATTTTATTGAAATGA------ATGATAAAATATATTTTTATAATTATGTCGATTAAATTTTTGTTTTTTTATTGTAAAAAGAAT---------TACATAATAAATATTATTTTTCAAAATATTATTATTGTGCTTATGAGTTTATTTATGATTAATTATATATATATTAGTTTAGGAATTTTAGAT---TTTTATGCTGTTCATTAT------TCTTGGGGGTTGGATTTTTTTTCTTTTTGAATGATTAATCTTTCTTTTTGGATTATTGCTTTAATAATATTGTCTAGGTTAAAGGTTATTAAGTGTAAAAAATTTGTTTTTTTGTTTATTTTAAATTTAATGTTTATGTTA---TTTTTTTTGTTTATAACTTTTGGGGCATTAAATTTGTTAATGTTTTATATTATATTTGAAGCTAGTCTTATTCCAACTTTATTTTTAATTTTGGGGTGGGGGTATCAGGTTGAACGTATTCGTGCCGGTGTTTATATAATATTATATACTTTGTTTTTTTCTTTACCTTTTTTATTGGTAATGCTTTATATTAATAATTTAATTTATTCAGTTGATATAGAGTATCTTAATATAAAAAAA------TTA---AATTTTGAT---ATATTTTTATATAATATTATTATATTG---GCTTTTTTGGTTAAGATTCCTATGTTTTCGTTACATTTATGATTGCCTAAAGCTCATGTAGAGGCTCCCGTTTCAGGGTCAATAATTTTAGCAGGTGTTATGCTTAAGTTAGGGGGGTATGGAATTTATCGGCTAATATATATTATGTGTGAT---------GACTTAAATAATAATAGTTTGTTTATTATAATTTACAGTTTACTTGGTTCTGTTTATCTGAGGTTTGTATGTATACGTCAGGTTGATATGAAGTCTTTGGTCGCTTACTCTTCAGTTGTACACATAGGGTTAGTATTGGGGGGTTTATTTTCATTAAATTTTATTGGGTTGCATGGGGCCTTTTTAATGATGATTTCTCATGGATTGTGCTCTTCGGGTTTATTTTGCATGGTTAATATATTTTATGAGCGAACTTTAAGTCGGAGGTTGATTATTAATAAAGGAATATTGTCTTATTGTTCTCCTATGATAATTATGTGATTTTTATTGTGTATAGGTAATATATCTGCCCCTCCCACTTTAAATTTAATTAGAGAGATTTTTCTGTTAATTGGATTGGTTAGAATGACAAGCTTTATTATTGTAATTTTAATTATGTTTTTATTTTTTAGAAGATGTTATTCTTTATATTTATATTCGTATGTGTGCTATGGTAAATCATTA---GGGTTTTATAGGTTTTCTAGATTTTCGGTGCGAGAGTTTATTTTAATTTTAATACATTTAATTCCTTTAAATTTTTTGATTTTAAAAATTGATATTTTTATA------------------------------ATGATCAGATTATTTGTGAGATTTTTTTTTTTTTTGTGGGGAATTATTATATTTATAGTTAGTATTATTTTTTTATTTAATAAATATATTTATATATTAGAGTGAAATGTATTTTCTTTGAATTCGGTTGATTTTTGTATATTATTTATATTTGATTGAATATCTTTGATATTTATAAGTTTTGTTCTTTTTATTTCTTCTATAGTTTTAATTTATAGATTTGATTATATAAGAAGAGATTTTTATTTTAGTCGGTTTATTATGTTAATTTTTTTGTTTGTTATTTCTATGTTGTTGATAATTATAAGTCCTAATTTATTTAGAATTTTATTGGGGTGGGATGGATTGGGATTAATTTCTTATTGTTTAGTGGCTTATTATCAAAATATTAAGTCTTATAATGCTTCAATGCTAACTGTCCTAATAAATCGGTTTGGTGATACTGGTTTAATGATGTCATTAAGAGTTGCATATTATTTAGGATCTTGGAATTTAATTTTATAT------------------GACTGAGTTGATGTTTTAATTGTTATTTTATTCTGTTTAGCTGCTTTTACTAAAAGAGCTCAGATTCCATTTTCTTCTTGACTTCCTGCGGCAATAGCAGCTCCTACTCCTATTTCATCATTAGTTCACTCTTCAACTTTAGTTACAGCCGGTGTTTATTTAATTATTCGTTTTAATCATTTACTAATA---GTTAGGGGATTTAATCAATTAATTTTAATTTTATCTGTGTTAACTATATTTATGGCGGGTGTTAGAGCTAATTGAGAGTATGATTTAAAAAAAATTATTGCTCTTTCAACTTTAAGACAGTTAGGGTTGATGATAAGTATTTTATCTTTAGGGGGTGTTTATATGGCTTTTTTTCATTTGTTGACTCATGCTATATTTAAGGCTTTGTTATTTATGTGTGCGGGGGTGATTATTCATTCTATAAAAAATTTTCAGGATATTCGATTTATGGGGGGCATGGTTTATCTAATGCCCTATACTTTGTTATGTTTTAATGTGGCTAATTTGAGATTAATAGGCATACCTTTTTTATCTGGGTTTTATTCTAAGGATTTAATTTTGGAACAATTGATATTTATAGGGGAGAGAATGTTAATTTTATTTTTATTTTTAATTTCTATTGGATTAACTGTTTCTTATAGATTACGAATATTTATGTATAGTTTATTTTCTGAGATAAAAATATCAAGATGTTTTAGGTTGGCTGACAGTAAT---------TTATTT---ATGAATTTAAGAATAATTTTTATAATATTGATATCTTTAGTTAGAGGTAAATTATTATATGGGTTTATATTTTTTAAGTTTAGGGTTATTGTTTTACCAAAAATATTAAAATTAATAGTTTTATATTTTAGATTGGGGGGGGGGCTATTTGGTTTATTAATTTTTTATATAAATTTTATTTATAAT---------AAAAAATTATTGGTTTTAAAGAATTTTTTTAATAAAATATGATTTTTATTTGATTTGTTTTATAATATATTGTTTGTATTTTTTTATTTTTCTGGCAAGATTATTGTTTTAAAT---GAAAATTTATGGAAT---GAGGCTGCC---TATAAGGGAATTTTATTTCAA---TTAAAATATTTTATAAAAAATATTGAT------TATTTTTATTTTAATTCATTTAAATTAGTTATATTTGTATATTTTTATATGTTATTTATATTAATAATTTATATATTT---------------ATGTCAACATTAATAATTAATTGAATTTTAATCAAACCTAATGAAATAACACTTAATTTTTTATTAATATTATCATCAATATTAATTATATTAATTATCTTAATAAATAAAAGCACCCACCCCGTCGAATTAATA---ATTTATTTAATTTTATTCTCAATTATCATATGCTTAAAAATAAGAATAATATATAAAAATTTTTGATTCTCGTATATATTATTTTTAACGATAATTGGAGGAATTTTAATTTTATTCTTATACTTTGTAAGTACTGCTTCCAATGAAAAAATATATAATTCTAAGTAT---AATTACACCAAAATTATAATAATTTCAATCTCTATATTTATAATTATAATTTATATCATATACATACACCTCGATTACTTTTCAACTAATATAATAGAATATAGTTTTAATTACAAACTTTCCTTAAAAATAAAT---AACTGATCAAATATAAATAATAAAAAA---------ATATTTCAAATATTCAATAAA---AATTATAAAATCACCTTAATAATAATAATCTACTTATTATTTACACTTTATTCAGTAATAAAAATATCAATAAAAATATACGGTCCACTACGGCAATATCTT------TTTTAGGATAATATTAATGTATTTTTTTTATAA-----------TTTGAGGATTTAATT-------------TTTATTTATTTAAAGTGGTATTAATAAAT---T-----------TTTGTTTTAGTATT-TATTTA-------------------TAAATAATAGGCAT-ATTTTT-----------AAATGTAAATT--ATTAGTGAAA----TAA----AATTAAAAAATTTTAATAATAAAGTAAAATT--------TATTTTTT-GTACCTTTT---GTATCAGGGT----TTATTAAT---------TA-AGTATTATT---------------TATTTAGTTTTCTCGAA--TTAATTAGAG-----------TTA---ATAT-ATTAT--TTAAGTTAATGTGTAATT----ATTATTTAAAATATTATATTAG-GGGAGATATTCTAGTCAATAATTAAGATAT--CTAGTTTTTTTAGAAATAAATTTAATTTATTTATT--AAAGTTT-AAAATATTTAAAATTTT-TATT---------TTTATTT-----------------------------------------------------------------ATT---------TGTTTAATAGAAAGAATTTAAGGG--ATTAGCTTTAAATTTAAAATTAAAAATTG------------------------------------------------------ATATAGATTAAAATAAT------AAATTATAGATTTAAAAATGGTTATTAA-TTAAAATTTTT------AATAATTT------ATTT-TATA--TTT--TAATAATTGATTTTTTTTTG---TTTTAATT--ATTTATAAAAATATTAA-AATTAAT-AATTTATTTTGAGTAATAATGATAAAATTATTATAATTTGA-T-TT----------------------------------ATGTAATTGTTTATTTGT---------------AAAAATAAATATWATTWTAAGGAATTAGACAAA------------------AGTAATATTTACCTGTTTAACAAWAACAWAGYWWTWTKATTT--TAATTTAAAGTCTAATCTGCCCACTG-------ATAAAATTAAATGGCCGCGGTATTTTGACCGTGCAAAGGTAGCATAATCATTAGTTTTTTAATTGAA-AGCTTGTATGAACGATTGAATAAGATATTTATTGTCTCATAATTATTTGGTTTAAAATTTAATTTTTAAATTAAAAAGTTTAAATATTATTATAGGACGAGAAGACCCTATAGATTTTTATAATTA----AATAATTTAATTTTA--ATTTAATTTATTTATTGAGATTAATATTTA-ATTG--TTTTGTTGGGGTGACATTAAAATTAAATTAACTTTT------AA--TTT-AAATATACATTAATTTATGATATTTTA-----------------ATAT-------------------TTTTTTATTGAT---TTTTGATCCT--ATATTTTAGATTAGTAAATTTAAATACCTTAGGGATAACAGCGTAATTCATTTGGAGAGATCACATTAATAAATGAGTTTGCGACCTCGATGTTGAATTAAGA-TAATATTTAGGTGGAGATACTTAAATAAATAGGTCTGTTCGACCTTTAAATTCTTACATGATTTGAGTTCAGATCGGCGTAAGCCAGATCGGATTCTATCCTTAATTAAT-TATTAGATATTTTTGTACGAAAGGACTTAATATT--TTAAATATTTTAT------------------------TATCAG-----------------------GTTGAATTGGATTAAATTTTTAAA----------------------------------------------------------TATGAGGTAGGCGGGTTATTATTTAACT-------------------TTATATT----------------------------------------------------------------------------------------------------------------TTATTTTTATAGTATTTTCATTTTATTAGATCCGTTAAAAATTCTA--------CTAAATTAAATTTT--AGTTAGTACGTTGGGTT------------------------ATTTTTTTTATGTTATTGTGTTATTT--TTTTTTTTATAAAGTTTAATTCTGACTTT--GAGATTTATTATAAATT--------TTATTTAGTATATAAATTTTTGTGTTA-------------TTCATTTATTTTTAAATAAAATAATTGATTTTTTAATT-----------TAGTATATAAAATTATATTTAAATAAAAATAGTTTTTTTTATAGAATTATATTTATTTAA-----GATGGAACAAGCTTGTGCCAGCAT-TCGCGGTTAGACAGGCT----AATCTAAGTAAATTT---TTTAAACTTTAAAG----------------ATATTAATAGTTATTTGTTTTATTTAGTAAATTTAAT-----TAAATTAAGGTGAAATTTTATTAATTT--TTATATTAAATATTATATTATTATT-TAATAATATTTTTTGAAAGTTTATTTGTAGAC-------------------------------------TAGGATTAGATACCCTATTATTTA-AA-TTGTAAATTTT-----------------------------------------------------------ATTGTTGTTTA------TTATTTA-------TTTTTATTTTATTTTATTTTAT-------TAATTAGGTTGGTTAGGTAGTATTAGTTATGGTCTTGAAACTTTAAGAATTTGACGGTAATTCATTCATTTTAGAGGAACTTGTTTTTT-AATTGATGGTCCACGATATTATCTACCTAATTTAT--------------------------TTGTTTGTATACCGTCGTTTTAAAAGAATTTTTTAAGGA--TAT----TAATTTTTAAAATATAATTA----TTTAATGAAATTGTTATAGAAATTCAGATCAAGGTGCAGCTTTTTATTTAGGTTAAAATGAGTTACAATAA----ATTTAATTTA--TACGGATTTTAAATATTAAAA-ATTTAAATAAAGGCGGATTTAAAAGTAAATTT--AAA----TAATTATTTAATTTGATAGTTGTTTTGAATTATGTACATATCGCCCGTCGCTCTCGTC-------ATAAGATGAGATAAGTCGTAACAAAGTAAAAGTACTGGAAAGTGTTTTTAGAATAATGATTTAC---------
>KX257358_Trachelus_tabidus 
ATGATAACAAATTTATTTTCAATCTTTGACCCAGCATCTTCAATTATAATACTTCCTATTAACTGAATAAGATCTTTTATTAGATTAATCATTCTACCATATATTTTTTGATTAATCCCCTCTCGTTATAATATAATATGAATTCAACTAATAATATTTATTAATAAAGAATTAAAAATTTTAATTAAC---AAAAATGCCTTAGGAAGAAATATTATTTTCACATCTATTTTTATATTTATTATAATTAATAATTTTATAGGATTATTCCCCTATATTTTTACTAGATCAAGACATATATCTATAACTTTAAGACTATCTCTTCCATTATGATTATCTTTAATAATCTTTGGATGAATAAAATTCTATAATAATATATTTGCACATATAGTACCAATAGGAACTCCTCCTATTTTAATACCTTTTATAGTCCTAATTGAATCAATTAGAAATTTAATTCGACCAGGAACATTAGCAATCCGAATAGCAGCAAACATAATTGCAGGCCATTTACTTATTACTTTAATTAGATCAACAGGCCCCTCTTCCAGAATAATTTTAATTAGACTTATAGTCTTA---GCCCAAATTTTATTATTAACTCTAGAAAGAGCTGTAGCAATTATTCAAGCATACGTATTTTCAGTTCTAAGAACTTTATATTCAAATGAA---ATTAAA---------------------ATTCCACAAATATCTCCTATAAACTGATTAGCATTAATAATTATATTTACATTAATTTTAATTCTATGTATCTCATTAATATATTTTACATATATACCAATAAAATTTAATCAAAAAGTAAATAATTATGATAAAAAAATTACTAAA------------------------ACATTAAACTGAAAATGA------------------ATGCAAAAATGATTGTTTTCAACAAATCATAAAAATATTGGTATCTTATATTTTATTTTTGGAATTTGAGCTGGAATATTAGGAACATCCTTAAGATTAATTATTCGAGCAGAATTAGGAACCCCCGGCCCATTAATTAATAATGATCAAATTTATAATTCAATTGTAACAGCCCATGCTTTTATTATAATTTTCTTTATAATTATACCTATTATAATTGGAGGGTTTGGTAATTGATTAATTCCTTTAATATTAGGAGCTCCTGACATAGCATTTCCACGAATAAACAATATAAGATTTTGATTACTTCCACCATCACTAATTTTATTATTATCCAGAAGACTAGTAAATCAAGGAGCAGGAACAGGTTGAACTGTATACCCTCCTCTATCAAATAACCTATATCATAGTGGACCCTCAGTAGACTTAGCTATCTTTTCTCTCCATTTAGCTGGTATATCTTCTATTATAGGAGCCATTAATTTTATCTCAACAATTATTAATATACGACCAATAGGTCTTAACTTAGACCAAATATCATTATTTAGATGAGCAGTAGGAATCACAGCAATTTTACTATTATTATCACTTCCAGTATTAGCAGGAGCTATCACAATGCTTTTAACTGATCGAAATTTAAATACAACTTTCTTTGACCCCGCAGGAGGTGGAGATCCAATTTTATACCAACATTTATTTTGATTCTTTGGACATCCTGAAGTTTATATTTTAATTCTTCCAGGATTTGGTATAATTTCACATATAATTTTCACAGAAACAGGAAAAAAGGAAACTTTTGGAATATTAGGTATAATTTATGCTATAACAGCAATCGGTATTTTAGGATTTGTAGTATGAGCTCACCATATATTTACAGTAGGAATAGATGTAGATACTCGAGCATATTTTACATCCGCAACCTTAATTATTGCTGTACCAACAGGAATTAAAGTATTTAGATGACTAGCTACACTACATGGATTTAAGTTCAATAATTCACCAACAATATATTGATCAATTGGATTTATTTTTTTATTTACATTAGGGGGATTGACAGGCATTACCTTAGCTAATTCTTCAATTGATATTATTCTTCATGATACATATTATGTAGTTGCCCATTTTCACTATGTATTATCAATAGGAGCTGTATTTGCAATTATAGGAGGATTTATTCATTGATACCCATTAATTACAGGTTTAACTCTAAATCCATTTTGACTAAATAATCAATTTATAATAATATTTTTAGGAGTAAATACTACATTTTTCCCGCAACATTTTTTAGGTCTTTCAGGAATACCTCGACGATATTCAGATTATCCAGATGCCTTTTTATCCTGAAATATTATTTCATCTATTGGGTCTTTAATTTCTTTAATAAGAATTATTCTATTTATTTTTATTTTATGAGAATCCTTAATTTCTAATCGACAAATTATTTTTAATGAAAGGACATCATCATCAATTGAATGAATACAAAATTACCCTCCTATAGAACACAGATACATAGAACTACCAGTTCTAATTAAA---------------ATGTGTACATGATCAATAATTTCTCTTCAAGATGCCAACTCTCCTACAATAGAACATTTAACAATATTTCACGACCATACCTTAATAATTAATATTTTAATCACCGTATTAGTATTATATATTATTATTTCAACTTGTTTAAATAAAATTATTAATCGAGTAACAATACAAAATCAATTAATTGAACTTATTTGAACTTTCATCCCTATAATTATTTTAATCTTTATAGCTTTCCCATCAATTAAAATTTTATACCTAATAGATGAAATTTTCTACCCAATAATTACTATTAAATGCATAGGTCATCAATGATACTGAAGATACGAATATTCAGATTTCAGTAAT------ATTGAATTTGATTCATTCATAGTCCCTACAGAAGAATTAATTAATAATGAATTTCGATTATTAGAAGTAAGTAATCGAATAGTTATTCCATTTAATATACAAATTCGATTATTAATTTCTTCAGTAGATGTTATTCATTCATGAGCTATACCTTCAATAGGAATCAAAGTTGATGCAACCCCAGGACGAATTAATCAATCTAATCTATTAGCTATTCGACCAGGATTATTCTATGGGCAATGTTCTGAAATTTGCGGAGCAAATCACAGATTTATACCTATTGTTGTTGAATCTACAAGATTAAAATCTTTTATTTCATGAATTAAAAAATTTAAT------------------------ATATATTTAATGTCAATAAATAACCATCCTTTTCATATAGTAGAAAAAAGACCCTGACCTTTAACCTCTTCATTAGGAATAATTATCCTTACTAGAGGATTTATTAAATGATTCCATTATAAAAATTATTTTATATTTATAGTAGGTATTATAATTATAATTTTATCATCATATCAATGATGACGAGATGTAACTCGAGAAGCTACATTTCAAGGACTTCATTCTAAGGAAGTATATTTAAATATGAACTGAGGAATAATTTTATTTATTACCTCAGAAGTA------------TTTTTTTTTTTATCTTTCTTTTGAGCGTACTTTCACGCTTCATTATCTCCTAACATTGAAATTGGAAGAATGTGACCGCCTAACGGAATTATTCCGTTTAATCCTTACCATATCCCACTATTAAATACTATTATTTTAATTTCTTCAGGAGCAAGAATTACATGATCCCATCACAGACTAATTAATAAAAACTATAAACAAAGATCAATTAGATTATTAATTACTGTTATTTTAGGAGTTTACTTTAGAATTTTACAAAAATATGAATATAATGATGCATACTTTACTATTGCAGACTCAATTTATGGATCAACATTTTATATAGCAACAGGATTTCATGGTATTCATGTTCTAATTGGAACAATATTCTTAATAGTTTGTTTTTATCGACTTAAAAAAAATCATTTCTCTGAAACCCATCACTTTGGGTTTGAAGCAGCATCATGATACTGACACTTCGTAGATGTAGTATGATTATTTTTATATATTTCAATTTATTGATGAAGATTTAAC------------ATGTTAACAAACATATTAAAAACCAACCCGATTATCAAAATTGCTTATAATAGTCTAGTAAAACTCCCCACACCCCTAAATATTTCTATTTGATGAAATTTTGGATCTCTACTAGGATTATGTTTAATAATTCAAATTATTTCAGGATTATTTTTATCAATACACTACTGCCCCAATACAAATTATGCATTTAATAGAATTATTCACATCTGTCGAGATGTAAATTATGGATGATTAATACGATTAATTCACATAAATGGAGCATCCTTCTTTTTTATTTGCTTATACAGCCACATAGGACGAGGATTATATTATATATCTTACAAATTAAACAAAGTATGAACAGTAGGAATTTTAATCTTTATTTTTACTATAGCAACTGCTTTTTTAGGATATGTATTACCATGAGGACAAATATCTTTTTGAGGAGCTACAGTAATTACAAATTTAATCTCTGCTATTCCATACCTAGGAGAATCAATTGTACTATGAATTTGAGGTAGATTCTCCGTAGATAATGCAACATTAAACCGATTTTATTCATTACATTTTATTCTGCCTTTCATCATTATAGCAATAGTAATTATCCATTTGACCTTCCTACACCTAACAGGATCAAACAATCCTTTAGGGACAAATAGAAATATATATAAAATTACATTTCATCCCTATTTTACTATCAAAGATTCATTAGGATTTGTTATGTTAATCTTTATTTTATTAATATTAATTATATTAAATCCTTACCTAATAGGAGACCCAGAAAACTTCTCTCCTGCTAACCCATTTGTTACACCTATTCATATTCAACCAGAATGATATTTTCTATTCGCCTATGCTATTCTTCGATCTATCCCAAATAAATTAGGAGGAGTTATTGCATTATTTATATCTATTAGAGTATTTTTCATTATACCTATAATTAAAAATAATATTATATTCACATCAAAATTTTACCCTTTAAATCAAATTTTATTTTGATCTATAATTAATATTTTTTTACTACTAACCTGATTAGGGGCCCAACCAGTAGAATCCCCATTTATTGTAATATCTCAAATTATAACAATTTTATATTTTACCTATTTTATTATTTTACCTATAATTATAAAATTATGGGAAATTTTAATTTTTAAA------------------------ATGATAAATTTTATCTTAATA---TTTATAAGTTACTTAGTTTTATTAATTAATGTATTAATTGGAGTTGCTTTTTTAACTTTATATGAGCGTAAAGTTCTTGGATATGTTCAAGCCCGTAAAGGCCCTAATAAAATAGGATTTTTAGGGATTATGCAACCTTTTAATGATGCAATTAAATTATTTAGAAAGGAGTATATTTTAAGATATAATTTTAATTATTATATTTATATAATTTCTCCGTTATTTATATTATTATTGAGATTGTTTATTTGAGTGTTAATGCCTTTTATGTTTAATTTATGAGAGATAAATTTAGGGGTTTTATTTTTGTTAAGTGTGTTAAGAATTAGTGTTTATTTTACAATATATTCAGGGTGATCATCAAACTCTATTTATTCATTATTAGGGGCTTTACGAGCTATTGCTCAAACAATTTCATATGAAGTTAGGTTAGCGTTAATTTTAGTTATTTTTATTTTTTTAATTGATAGATTTAATTTTTATGATTTAATAATTTTTCAATTAAATTTACCAATATTAATTTACTTAATTCCATTATTTTTTATATTTTTAGTAAGATCTATTGCTGAATTAAATCGGTCACCATTTGATTTTGTTGAAGGTGAATCTGAGTTAGTATCTGGATTTAATATTGAGTATGCTAGAGGGATGTTTGCATTTTTATTTTTAGCTGAATATTCAATAATTTTATTTTTTAGAATAATATGAATATTAATATTTTTAGGTTTTACATGATTTAATATATTTTCTTATATTTTTATTATGATATTTTTTAGTCTTATTATTTTAATTCGAGGGACATATCCTCGATTTCGGTATGATATATTAATAGGGTTGGCATGAAAAAAGTTTTTACCTTTTATTTTAACTTATTTAATTTTTATTTTAGGTGTAAAATTTTTATTTTATATAATTATTGTT---------------------------------------------------------ATTTTATTAAATAAATTGTTCATTATATTAATTTTCTATACTACATTAATTATTAGAACTCTAATTGCAATATCATCACATTCGTGAATAATCATTTGAATAATATTAGAAATTAATTTAATAAGATTTATTCCTATTATTATATTAAAA---------ATAAATCATAATAATTTTTTATTCAAATATTTTATTGTTCAAACAATCGGTTCATCTGTATTTTTAATTGGAATTGTCCTTTTATGAATAAATAATTAT---------------GATAACGTAATTAATACAAAT---TTTATAAATACTATAATTATTATATCAATAATCATAAAAATAGGAATAATTCCATTTCATTGATGATACATTGAAATTATAATAAATTTATCTTGAATAAGATTTTTTTTAATATCTACATGACAAAAATTTATTCCATTAATAATTATTTCATAC---TTTAATATAAAT---------------------ATAATTATTCATATAACAGTAATTATTTCTTCTTTAATAAGAGCCCTTCAAGGAATACACCAAATAAATATTCGAAAAATTTTAACATTCTCATCAATTAATCAAACCAGATGAATAACAATTAATTCCTCTATATCAATTTATTTAATAATAATTTATATAATAATTTATATAATAATTTCATTCCCCATTATATACATATTTAATTTAAATAATTTTTCTTATATTCATGAAATA---TATTTATTAAATAATTATCAC---TATCTT---------ATTAAATTATTTTTATCTATAAATATTTTATCTTTAGCCGGATTACCTCCCATATTAGGATTCTTTATAAAATTTATTTCCATTAAATTTTTAATTTTTAACAAATTATTTTTTGTATCTACAATTTTAATTTTATCCTCACTAATAACTTTATTTTTTTATTTACGATTAATTTTTTCAACCATAATTTTAAATAATACTAAAACTAAGACAATATTATTAAACAATATAATAAAAAATTATTATAATGTAAATATACTA------AAACTTAATAATTTAATATTCACA------ATAACAAGAATAAACTTATTTATTATAATCATTATTTCAATATTTATTTTTCAT------ATTTTCATAATAATATACTTATTTATTACATGCTTAATATTAACGATTATCATAATATCAATAAACATTATTATTTCAAAAAAAAAAATAATAGACCGAGAAAAATCATCTCCATTTGAATGTGGATTTGATCCTATCTCATCCCCTCGAACCCCATTTTCCCTTCGATTTTACTTAATTAGAATTATTTTCTTAATTTTTGATATTGAAATTGTAATCTTATTCCCTCTAATTCCTTCTATATGATTTAGA---AATCCAATAATTTGAATCTTT---ATATTTTTAATTTTTAGAGTATTATTAATTTGAGGTGTGTACATCGAATGAAATGACGGGTCCTTATACTGAATAAAA---ATG---------TTAATATTTTCTTTATTTTTTAGATTAATTTTATTAATAATAACTTTAATAATTTTTATAAAATTTAATAAACATATTTTATTGATTTTAATAAGATTGGAGTTTTTTGTGATTATAATATTTTATGTTTGATTTTCATATTTTAGTTTATTGGATATAAATCAA---TTTATGTCTTTATATTATTTAATTTTTTCAGTGAATGAAAGTGTTTTAGGTTTAACAATTATAATTATTGTAATACGAAGAGAGGGGAATGATTATTTAAGATCTTTAAGTGTGTTGAAATGA------ATGATAAAATATACAATTATAATTATATTGATTAAGTTTTTATTTTTTAGATTTAATAAAAAA---------TGTATGTTAAATATTTTATTTCAAAATATTTTAATTACATTGATAGTAATTTTTATATTAAATTATAGATATATTAGGTTAAATATAATAGAT---TTTTATGCTATTCAATAC------CTTTGGGCATTAGATTTTTTTTCATTTTGAATAATTAATTTGTCATTTTGAATTATTGTACTAATAATATTAGCTAGATTAAAGGTTGTCAAATACAGTAAGTTTTTATTTTTATTTATTTTAAATTTATTAATTATGTTG---TTTTTTTTAATTATAACTTTTAGTGTATTGAATTTACTTGCATTTTATATTATATTTGAAGCTAGATTAATTCCTACTTTATTTTTAATTTTAGGGTGGGGGTATCAAGTTGAGCGTATTCAAGCTGGGATATATATAATATTGTATACTTTATTTTTTTCTCTCCCCTTTTTATTGGTTATATTATATATTAATAATTTTATATATTCTGTAGATATTGAATATCTTAATCTTAAAAAA------ATA---GATTTTGAT---ATATTTTTATATAATATTATTATATTA---GCTTTTCTTGTTAAGATTCCTATATTTAGGTTACATTTATGATTACCTAAGGCTCATGTAGAGGCCCCTGTTTCGGGTTCAATAATTTTAGCGGGGGTAATACTTAAGTTAGGGGGATATGGAATTTATCGGTTAATATTTATTTGTGATAAA------------TTAATAAATAATAGTATAATAATTATAATTTATAGACTAGTGGGATCTGTTTATTTAAGATTTGTCTGTATACGTCAAGTTGATATGAAGTCTTTAGTTGCTTATTCATCTGTAGTTCATATGGGACTAGTAGTGGGGGGCTTGTTTTCTTTAGAATTAATTGGAATTCAAGGTGCTTTTTTAATAATAATTTCTCATGGATTATGCTCTTCCGGCCTATTTTGTATAGTAAATATATTTTATGAACGAACATTAAGTCGAAGATTAATTATTAATAAAGGAATACTATCATATTGCCCTTCAATAATAATAATATGATTTTTGTTATGTATAGGAAATATATCGGCCCCTCCTAGATTAAATTTAATTAGTGAGATTTATTTATTAATTAGTTTAGTAAGATTAACTGGTTATATTATTATTATTTTAATAATGTTTTTATTTTTTAGAAGTTGTTATTCACTATATTTATATTCTTATGTCTGTTATGGTAAATCATTA---GGATTTTATAGATTTTCTAGGTTTTCAGTTCGAGAATTTATTTTAATTTTAATACATTTAATTCCTTTAAATTTCTTAATTTTAAAAATTGATATATTTTTT------------------------------ATGATAAGATTGTTTGTAAGATTTTTTTTTTTTTTTGTGGGAATTATTTTATTTACAATCAGACTTATGTTTTTATTTAATAAATATATTTATATATTAGAATGGAATATTGTTTCTTTAAATTCTGTGGATATTTATATATTATTAATGTTTGATTGAATATCTTTATTATTTATGAGATTTGTTCTTTTTATTTCTTCAATAGTTTTAATTTATAGATTTGACTATATAAGTGAAGATTTATATTTTAATCGATTTATTATGTTAATTTTATTATTTGTATTTTCTATGTTGTTAATAATTATAAGACCTAATTTAATTAGAATTTTATTAGGATGAGATGGATTGGGCTTAATTTCTTATTGTTTAGTAGCTTATTATCAAAATATTAAATCTTATAATGCTGCTATATTAACTGTTTTAATGAATCGATTTGGAGATACTGGTTTAATAATATCTTTAAGAGTAATGTATTATTTAGGTTCTTGAAACTTAATATTATAT------------------GATTGAGTGGATATTTTAATTATTATTTTACTCTGTTTGGCTGCTTTTACTAAAAGAGCACAAATTCCATTTTCTTCTTGATTACCTGCGGCAATAGCTGCTCCTACACCTATTTCTTCTTTAGTTCATTCTTCAACTTTGGTAACTGCCGGAGTTTATTTAATTATTCGTTTTAATAATTTATTGATA---ATGAGTGGATTTAATGAATTGATTATAATTTTATCAATTTTAACTATATTTATAGCTGGTGTTAGAGCTAATTGAGAGTATGATTTAAAGAAAATTATTGCTTTATCAACTTTAAGCCAATTAGGGTTAATAATAAGAATTTTATCTTTGGGAGGTGTTTATATGGCTTTTTTTCATTTACTTACTCATGCAATATTTAAAGCTTTATTATTTATATGTGCCGGGGTGATTATTCATTCTATAAAAAATTTTCAGGATATTCGATTTATGGGGGGCATGGTTTATCTAATGCCCTATACTTTGTTATGTTTTAATGTGGCTAATTTGAGATTAATAGGCATACCTTTTTTATCTGGGTTTTATTCTAAGGATTTAATTTTGGAACAATTGATATTTATAGGGGAGAGAATGTTAATTTTATTTTTATTTTTAATTTCTATTGGATTAACTGTTTCTTATAGATTACGAATATTTATGTATAGTTTATTTTCTGAGATAAAAATATCAAGATGTTTTAGGTTGGCTGACAGTAAT---------TTATTT---ATGAATTTAAGAATAATTTTTATAATATTGATATCTTTAGTTAGAGGTAAATTATTATATGGGTTTATATTTTTTAAGTTTAGGGTTATTGTTTTACCAAAAATATTAAAATTAATAGTTTTATATTTTAGATTGGGGGGGGGGCTATTTGGTTTATTAATTTTTTATATAAATTTTATTTATAAT---------AAAAAATTATTGGTTTTAAAGAATTTTTTTAATAAAATATGATTTTTATTTGATTTGTTTTATAATATATTGTTTGTATTTTTTTATTTTTCTGGCAAGATTATTGTTTTAAAT---GAAAATTTATGGAAT---GAGGCTGCC---TATAAGGGAATTTTATTTCAA---TTAAAATATTTTATAAAAAATATTGAT------TATTTTTATTTTAATTCATTTAAATTAGTTATATTTGTATATTTTTATATGTTATTTATATTAATAATTTATATATTT---------------ATGTTAACATTAACACATTGATTTTTAACTAGTCTTAAAGAAATAATAACATTAAACTTTATTCTAATATACTTATCTATATTAATAATTTCTATTATTATAACAATAAAAAATAATCACCCTATTGAATTAATA---ATTTATTTAATTTTATTTTCAATTATTATATGCTTAAAGGTAGGAATAATATATAAAAACTTTTGATTTTCTTATATATTATTCTTAACTATAATTGGAGGAATTTTAATTTTATTCTTATATTTTGTTAGAACAGCATCAAATGAAAAAATAAATTTATCAAAATAT---AACTATAATAAAATTTTTATTATTTCAATCTCCATTTTAATTGGTATATTGTGTATCATACAC---TCCTTTGATTATTTTTCTATTAATATAATTGAATACTCTATAAATAACAAATTATCTATAAAAATAAAT---AATTGATCAAATGCACACAATTACAGC---------ATGTTTCAAATATTTAATAAT---AATTATAAAATTACTTTAATAATAATAATCTACTTACTATTTACTCTTTATTCAGTTATAAAAATATGTATAAAGATATATGGACCATTACGACAGTACCTA------T-TAATAGTAATTATAATGTTTAATTTTGTTAAG----------TTTGATTAAGTGATT-------------TATTTTTATTTAAAGTAATATTAATAATTTT-------------TTTGTTTTAGTATT-AAATTA-------------------TAAATAATAATTAT-ATTTTT-----------AAATGTAAATG--ATTTTTGAAA----TAA----ATTAAAAAT-TTTTATTATAAAAGTAAAATT--------AAATTTTT-GTACCTTTT---GTATCAGGGT----TTATTAAC---------TA-AATATTATCT------------TATTGTTAATTATCTCGAA--TTAATTAGAG-----------TTA---ATAT-ATTAT--TTAAGTTAATGTTTAATT----ATTATTTAAAATAATATATTAG-TGGAGAAATTCTAGTCAATAGTTAAGATAT--CTAGTTTTTTTAGAAATAAATTTAATTTATCTATT--AAAATA----AATATTTTAATTATT-TTGT---------TTTATTT-----------------------------------------------------------------ATT---------TGTTTAATAGAAAAAATTTAAGGG--ATTAGCTTTACATTTTAAATTAAAAATAAAAGTTTTTAA--------TTTTAATACATC-------ATAGGCTTTT------GATATAGATTAAAATAAT------AAATTATAGATTTAAAAATGGTTATTAA-TTAAAATTTTT------AATAATTT------ATTT-TATA--TTT--TAATAATTGATTTTTTTTTG---TTTTAATT--ATTTATAAAAATATTAA-AATTAAT-AATTTATTTTGAGTAATAATGATAAAATTATTATAATTTGA-T-TT----------------------------------ATGTTTTTATTAATATTTAT----------------TTTAAATATAATTATAAGGAATTAGACAAA------------------AGTAATATTTACCTGTTTAACAAAAAC--GTCTTTTTGAAAT--TAATTTAAAGTCTAATCTGCCCAATG-------ATAAAATAGAATGGCCGCGGTATTTTTACCGTGCAAAGGGAGCATAATCATTAGTTTTTTAATTGAG-AGCTTGTATGAACGATTGAATAAAATATATATTGTCTCATAATTATTTGGTTTATAATTTAATTTTTATATTAAAAAGTTTATATTTTTTTATAGGGCGAGAAGACCCTATAGATTTTTATATTTA-----AGTATTTAGTTTTT---TTTTATTTATTTATTAAGCTTAA-ATTTA-ATTA--TTTTGTTGGGGTGACACTAAAATTAGATTAACTTTT------AA--TTT-AATTAAACATTAATTTATGAAATTTTA-----------------ATATATATATA--TATATATAT-ATATTTATTAAT---TTTTGATCCT--ATATTTTAGATTAGTAAATTTAAATACCTTAGGGATAACAGCGTAATTTATTTGGAGAGATCATATTAATAAATAAGTTTGCGACCTCGATGTTGAATTAAGA-TAATGTTTAGGTGGAGATACTTAAAT-AATAGGTCTGTTCGACCTTTAAATTCTTACATGATTTGAGTTCAGATCGGCGTGAGCCAGATCGGATTCTATCCTTAATAAAT-AGATA-ATATTTTTGTACGAAAGGACTTAATATT--TTAAATATTTTATTG----------------------TATATA-----------------------ATTGATTAAAATTAATT-------------------------------ATTTAGTTATTAATTTTTTATTAGTTTAAATAAATAAAATAATATATAATAAATATTTT--------------------------------------------------------------------------------------------------------------------------------------------------ATAGTAATATTTTAAATAAATTTTAATAA-ATAATATTAC---------TAATATTAATTTTT---TCTAGTAACTTAGGTT------------------------TTTTTAATATTATTAAAAATTTTATT--TTTTTTATATAAAGTTTAATTCTGACTTT--GAAATTTATTATAAATT--------TTATTTAATATATAAGTCTTAGTGTTT--------------AAGTTATTTTTTAAATAAAAATA--ATTTAGTTAGAT-----------TAGTATATAAAATTATATTTAAATAAAAATAATTTTTTTTATAGAATTATATTTAATTAA-----GATGGAAAAAATTTGTGCCAGCAT-TCGCGGTTAGACAAATT----AATCTAAGTAAATTT---ATTAAATCTTAAAGG------------TATTTATTTATATT-TTTAATTTTATTTAATAAACTAGAT-----TAAATTAAGGTGAAATTTTATTAATTT--ATATATT----AAATTATTAAAATA--TAAAATATTTTTTGAAAATTTTTTTGTAAAC-------------------------------------TAGGATTAGATACCCTATTATTTA-AA-TTGTAAATTTT-----------------------------------------------------------GTATTTGTTTATTAATTTAAATTG-------TTTAAAAATAGTATTATATAA---------AATAAGTTGGGTTAGGTAGTATTAGTTATGATCTTGAAACTTTAAGAATTTGACGGTAATTCATTCACTTTAGAGGAACTTGTTTTTTAAATTGATAATCCACGATAGTATTAACCTAATTTATTT------------------------TTGTTTGTATATCGTCGTTTTAAAAAAATTTTTAAAGAA-TTAT----AAATTTTTATAATATAAGCA--------TATTTAAATTTATATGAATTCAGATCAAGGTGCAGCTATTTATTTAGGATAAAATGAGTTACAATAA----ATTTAATTTA--AACGGATTTTAAGTTTTAATA-ATTTAAATTAAGGTGGATTTAAAAGTAAATTT--AAA----TAATTATTTAAGTTGAGAGTTGTTTTGAATTATGTACATATCGCCCGTCGCTCTCGTT-------ATAAAATGAGATAAGTCGTAACAAAGTAAAAGTACTGGAAAGTGTTTTTAGAATGAAATTTTT----------
>KX821680_Megaloptera_Neochauliodes_parasparsus 
ATGATAACTAATTTATTTAGAGTTTTTGACCCTAGTACAAGTATTCTAAATTTATCATTAAACTGGATAAGAACATTTTTAGGATTAATAATTATTCCTTATTTATACTGACTTTTACCCTCACGATTTTCTTATTTATGATTTAATATCCTATTCACCCTTCATAAAGAATTTAAAACTCTTTTAGGGCCAAATAGATTTCAAGGTTCAACATTTATTTTTATTAATTTATTTAGAATAATTTTGTTTAATAATTTTTTAGGATTATTCCCTTATATTTTTACTAGAACAAGTCACTTAACTATAACTCTTACAATAGCTCTCCCACTTTGATTAAGTTTTATAATTTATGGATGAATTAACCATACACAACATATATTTGCTCATTTAGTTCCTCAAGGAACTCCTCCAATTTTAATACCTTTTATAGTATGTATCGAAACTGTCAGTAATATTATTCGACCGGGGACATTGGCTGTTCGACTAGCTGCTAACATAATTGCTGGTCATCTATTATTAACTTTACTTGGAAATACAGGGCCATCAATAACTATATCTTTATTAACAATTCTAATTATT---GGTCAATTGCTTTTACTTACATTAGAAGCAGCAGTTGCTATTATCCAATCATATGTATTTGCTATTTTAAGAACTTTATATTCTAGAGAA---GTAAAT---------------------ATTCCTCAAATAGCCCCTTTAAATTGATTAATTCTTTTTATTTTTTTTATTATTTTATTTATTATATTTAATATTATAAACTACTTTATAATTTCCCCATCT---------CCCAGCTCTCCATCTTCTCATAATCTAAAAAATTAT------------------------CCCTTAACTTGAAAATGAATTCTA------------TCGCGAAAATGATTATTTTCTACAAATCATAAAGATATTGGAACTTTATATTTTCTTTTTGGTGCTTGATCAGGTATGGTCGGTACATCTCTTAGTTTATTAATTCGTGCTGAATTGGGTCAACCCGGATCATTAATTGGGGATGATCAAATTTACAATGTAATCGTTACAGCTCATGCATTTGTAATAATTTTTTTTATGGTAATACCAGTTATAATTGGAGGATTTGGTAATTGACTTGTTCCCCTTATATTAGGGGCTCCCGATATAGCTTTTCCTCGAATGAATAATATAAGATTTTGATTATTACCCCCTTCTTTAACCTTACTATTATCCAGCTCTTTTGTCGAAAGAGGTGCTGGGACAGGTTGAACCGTTTACCCACCATTAGCCTCTGGAATCGCTCATGCAGGAGCTTCCGTTGATTTAGCTATTTTTAGTTTACACCTTGCGGGGGTATCTTCAATTTTAGGAGCAGTTAATTTTATTACTACTGTTATTAATATACGATCTCCTGGTATAACATTTGACCGAATACCTCTCTTTGTATGATCTGTAGCAATTACTGCTTTACTTCTCCTATTATCCTTACCTGTATTAGCCGGAGCAATCACAATATTACTCACAGACCGAAATTTAAATACATCATTTTTTGACCCCGCAGGTGGGGGAGATCCAATTCTTTACCAACACTTATTCTGATTCTTTGGTCACCCAGAAGTATATATTTTAATTCTCCCAGGATTTGGAATAATCTCCCATATTATTAGCCAAGAAAGAGGAAAAAAGGAAACTTTTGGATCTTTAGGTATAATTTATGCTATATTAGCCATTGGTTTATTGGGATTCATTGTATGAGCTCATCATATATTTACAGTGGGTATAGATGTTGATACCCGAGCATATTTTACTTCAGCTACAATAATTATTGCTGTACCTACAGGAATTAAAATTTTTAGATGACTAGCCACTCTCCATGGATCACAATTAAATTACAGACCAGCTCTTTTATGAGCTTTAGGATTTATTTTCTTATTTACAGTAGGGGGCTTAACAGGAGTTGTTCTTGCTAATTCATCCATTGATATTATTCTTCACGACACTTACTATGTTGTAGCCCATTTTCATTATGTGCTTTCTATAGGAGCTGTATTTGCTATTATAGGGGGTTTTATTCAATGATATCCATTATTTACTGGGTTATCAATAAATCCTTTATGATTAAAAATTCAATTTTTTGTAATATTTATTGGAGTAAATTTAACATTCTTCCCCCAACATTTCTTAGGATTAAGTGGGATACCCCGACGATATTCTGATTATCCTGATGCTTACACTTCATGAAATGTAGTTTCATCAATTGGATCAACTATCTCTTTAATTGGAGTTTTAATATTACTTTTTATTATTTGAGAAAGAATAATTTCTCATCGAACAGTTCTCTTTCCAACTCAAATAACTTCTTCTATCGAATGATTCCATAAACTTCCTCCAACTGAACACAGTTATTCTGAACTTCCTATATTAACTAAT---------------ATGGCAACATGATCAAATCTAAATCTTCAAGACAGAGCCTCCCCCCTTATAGAACAATTAACGTTTTTTCATGATCATACTCTATTGATTTTAATTATAATTACTATTCTTGTTGGATATTTAATAAGAACTTTATTTTTTAATAAATTTACTAATCGATTATTATTAGAAGGACAAACAATTGAAATTATTTGAACAATCCTCCCTGCTGTTACATTAATTTTTATTGCATTACCTTCTTTACGATTATTATATTTATTAGATGAAATCTCAGACCCTTCAATTACCTTAAAATCAATTGGCCATCAATGATATTGATCCTATGAATATTCAGATTTTTCAGAT------ATTGAATTTGATTCTTACATGATTCCCTATAATGAAATAACTAGAGATGGATTTCGTTTATTAGATGTTGATAATCGAATTATCTTACCGATACTTTCTCAAATCCGAATCTTAGTTACTGCTGCTGATGTCCTCCATTCTTGAACGATCCCTGCTCTAGGGGTAAAAATTGATGCTACCCCTGGTCGATTAAATCAAGCTAGTTTTTTTATTAACCGACCAGGATTATTCTATGGACAATGTTCAGAAATTTGTGGGGCGAATCATAGATTTATACCAATTGTTATTGAAAGTATTCCTACAACAAAATTTATTAATTGAATTAAAAAGAAC---------------------------------ATGTCAACACACCCAAATCACCCCTTTCATTTAGTTGATTATAGACCTTGACCTTTAACAGGAGCATTAGGAGCCTTCTCTACTGTCTCAGGATTAATCATATGATTCCACCAATACAGCCCTAACCTTCTTATTCTAGGTAATCTAATTATTCTATTAACTATATTTCAATGATGACGAGATGTTACTCGTGAAGGAACATTCCAAGGACATCATACTTTAATTGTAACAACAGGATTACGGTGAGGAATAATCTTATTTATTATTTCTGAAGTT------------TTCTTCTTTCTGAGATTCTTTTGAGCTTTTTTTCATAGAAGCCTATCCCCATCAATTGAACTAGGGGCAATCTGACCACCAACAGGAATTACACCTTTTAACCCTTTTCAAATTCCTTTACTTAATACAGCCATTTTACTAACATCTGGGGTTACTGTTACATGAGCTCATCATAGTTTAATAGAAGGAAATTATTCTCAAACAATTCAAGGATTATTCTTTACTGTAATTCTAGGAATTTATTTCAGTTTACTTCAAGGATATGAATACAATGAAGCTTCTTTCACTATTGCCGATGCAGTTTATGGATCAACATTTTATATAGCAACAGGATTTCACGGATTACATGTAATTATTGGAACAACCTTCCTTCTGATTTGTCTAATTCGACAAATTAATTGTCATTTTTCAGCAAATCATCATTTTGGGTTTGAAGCAGCTGCATGATACTGACATTTTGTTGATGTAGTATGATTATTTCTTTATATTTCTATTTATTGATGAGGTAGT---------------ATGAATAAACCAATACGCCTTAGACACCCAATTTTTAAAATTGTTAATAATTCATTAATTGACTTACCCACCCCCTCTAATATTTCAGCCTGATGAAATTTTGGATCTTTATTAGGATTATGTCTTGGGGTACAAATTGTAACCGGACTATTTTTAGCAATACATTATTCAACTGATATCTCCTTAGCCTTCTCATCCATTAGACATATTTGTCGTGATGTAAATTATGGATGATTCCTTCGAACTCTTCATGCTAATGGGGCTTCCTTTTTTTTTATTTGCATTTACTTACATATTGGACGAGGAATATATTATGGATCTTATAAATTTATATACACATGAATAGTAGGAGTTCTTTTACTTTTTGTAACTATAGCTACTGCTTTCCTAGGATATGTTTTACCTTGAGGACAAATATCATTCTGAGGAGCGACAGTAATTACTAATTTACTTTCCGCAATTCCTTACCTAGGATCTTATTTAGTACAATGAATTTGAGGAGGATTTGCTATTGATAATGCCACTTTAACCCGATTTTTTACATTCCATTTTTTATTTCCTTTTATTATTGCTGCAATAACAATAATTCACTTACTATTCCTTCATCAAACAGGTTCAAATAATCCCATCGGAATTAATAGAAACTTAGATAAAATTCCCTTTCATCCCTATTTCTCCTTAAAAGATTTAGTAGGATTTTTTTTTATACTATTTATATTAATTTTATTAACATTATTAAATCCCTATTTATTAGGAGACCCAGATAATTTTATTCCTGCAAATCCTTTAGTTACCCCTGTCCATATTCAACCAGAATGATACTTCTTATTTGCATATGCAATTCTTCGTTCAATCCCAAATAAATTAGGGGGAGTAATTGCCTTAGTAATATCAATTGCTATTTTATTCATTCTACCATTCACGAATTTCTCCAAATTCCAAGGAATCCAGTTTTATCCTATTAATCAATTTTTATTTTGATTTATAGTAGGAATTATTACACTTCTTACTTGAATTGGAGCCCGACCAGTAGAAGATCCTTATATTACTACTGGGCAAATTTTGACAATTTTATACTTTATATATTTTATTATCAACCCAATAATCTTAAAACTATGAGATAATTTATTAAAT---------------------TTGGTTATAAGTGATTTCTTAATTTCT---TTTGTTAATAGTTTAATTTTAATAGTTTGTGTATTAATTGGTGTAGCATTTTTAACTTTATTAGAGCGTAAAGTATTAGGTTATATTCAGATTCGTAAAGGTCCTAATAAGGTAGGTATTGTAGGGTTACCTCAGCCTTTTTGCGATGCTATTAAATTATTTACTAAGGAAGTAACTTATCCTACTTTATCTAATTATATAAGATATTATATTTCCCCAATTGTTAGTTTATTTTTAATTTTATTTTTATGGATAGTTTTTCCATTATTTTGAGGAATATGAAGATTTAATTTAGGTATTTTATTTTTTTTATGTTGTACTAGAATAGGTGTTTATACAGTAATAATTGCTGGGTGATCATCTAATTCTAATTATGCCTTATTAGGTGGATTACGGGCTGTTGCTCAAACTATTTCTTATGAGGTAAGTTTAGCATTGATTTTTATATCTTTAATTTTATTAATTTCTGGATTTTCTTTAATTGATTTATATTATTATCAAGAATATATTTGATTTATTATAATTGGGTTTCCTTTAGGGTTGAGTTTTTTTGCTTCGTGTTTAGCAGAAACAAATCGAACACCTTTTGATTTTGCTGAAGGAGAGTCTGAGTTAGTTTCAGGTTTTAATGTAGAATATAGAAGAGGAGGATTTGCTTTAATTTTTTTAGCTGAATATGCTAGAATTTTATTTATAAGAATATTATTTAGATTGATATTTTTAGGTGGTGATGTTATGAATTTTATTTTTTATATTAAATTGAGATTGATTGGATTTTTATTTATTTGAGTTCGTGGTACTTTACCTCGTTATCGTTATGATAAATTGATGTTTTTAGCTTGAAAAAGTTATTTGCCTATATCATTAAATTTTCTATTTTTTTTTGTTGGGTTAAAAATTTGATTTATATTATTTTAT------------------------------------------------------------------ATTTTCATTAATTCATCTAAAGTAATTTTTATTTCTTGCCTAATTTTAGGTACTCTATTAGCAATTTCTTCTAATTCTTGATTAGGAGCCTGAATAGGCTTAGAAATTAATTTATTATCATTTATTCCCCTGATGAGCAATTCT---AAAAATATTTTATCTAATGAATCAGCTTTAAAATATTTTTTAGTGCAAGCCTTAGCCTCATCTATTTTATTATTCTCAGTTATTTTGTTTTTTATTAGCAATTCT---------------TATTTAGTCATTAAATACCAACCATTAAGACAATTAATAATTAATTCTGCACTTTTATTAAAAATGGGAGCAGCCCCATTCCATTTTTGATTTCCTAGTGTAATAGAAAATTTAAGTTGAATTAATTGCTTAATCTTAATATCATGACAAAAATTAGCCCCTTTAATATTAATTTCTTATTGTTTAAATAATAGT------------------------TTCATCTATTTTATTACCATAATAAGCTTAACAATTGGAGCCATTGGAGGATTTAACCAATTAAATCTCCGCTCTTTAATGGCTTATTCTTCAATTAGTCATTTAGGATGAATACTAATCAGAATAATTTATAGAGAAACAATATGAATTACTTACTATATTTTTTACATTATCCTTTCTTCTATTATCGTTTTATTTTTCCAATCCTTTTCTTTATTCTTTATAAATCAAATG---TATAGAATAACT---ATAAAT---CCTTAC---------ATAAAATTTATAATAATGACTAATATACTTTCATTAGGTGGATTACCCCCCTTTTTAGGATTTATACCTAAACTTTTAGTAATCAATTTACTATCAAATAATCAAATATATTTTATAGTTTTTTTTATAGTAATATTAACATTGATTACCTTATTCTATTACCTTCGTCTAACTTATTCAGCTTTTATGTTAATATACCCCTCACTAAAATGA------TTGAATAATAACCTAAATACAAAAATCAATTTTCATATTTAT---------TTAAATACTTTATCCATCCTA---------------------GGATTTCCTTTTATTTCTCTAATTTACAGTTTATAC---------ATTACATCAATAACTTTAATAGCAAGACTTTTTTTAATTATTTCATTTATTGTTATAATTTTAGCTAATATTCTATCAAAAAAATCTTTTATTGATCGAGAAAAAAGTTCTCCCTTCGAATGCGGGTTCGACCCTAAAAATTCAGCACGTCTAATATTCTCATTACGATTCTTTTTAATTGCCGTGATTTTTCTTATTTTTGATGTAGAAATTGCTTTACTTCTCCCATTAATCATAATTTATTCTTCATCC---AACATCTTCATTTGATTAATC---ACATCATTCTTATTTATTTTAATTCTACTAATTGGTCTATATCATGAATGAAACCAAGGAGCATTAGATTGAGCCAAT---------------ATGATAATTTTAAATAATTTGTTAATAGTAATATTTATTTGTGGTATTTGAGTATTTGTTTCTAAACGAAAACACTTATTATTAATGTTATTAAGTTTAGAGTTTATTGTAGTGTGTTTATTTTCTTGATTAATATGATTTTTATTAGTTTTTAATTATGAATTT---TATTTTTCTATAGTATTCTTAACTTTTACTGTATGTGAAGGTGCATTAGGGTTATCTATTTTGGTTAGTATAATTCGAACTCATGGAAATGATTATTTTAATTCTTTTAGAATTTTAAAATGT------ATGTTAAAATTTTTAATGTTCATTAGATTTTTAATCCCTCTTTGTTTTTATAAAAAAAATTTT---------------------TGATTGGTTCAGAATTTGCTATTAATATTAACATTTTTTTTTATATTTCATATTGTTAATACCAGAATA---------------TACGAATATATTAGTTAT------TTTTTTGGTATAGATTTATTATCTTATGGGTTGATTTTATTGAGTTTGTGAATTATTAGATTAATAATTATAGCTAGAGAAAGAGTGTATAAAAATGGATATTTAAGAGGATTTTTTTTAATTAATGTTATTTTTTTATTA---ATAATATTATATTTAAGATTTTCATCATTAAGATTATTTGGATTTTATTTATTTTTTGAAAGAAGATTAATTCCCACATTAATTTTAATTTTAGGGTGAGGGTATCAGCCAGAGCGTTTACAAGCTGGAATTTATTTATTATTTTATACTTTATTTGCTTCTTTACCAATATTAATTGCGATTATATTTATA---AGAAATGAGAGTTCATTATATATATATATATTTAGAAATTATGAA------------TATTTTAAT---TGAATTTTTTATTTAAGAATAATTTTT---GCGTTTTTAGTAAAAATACCTATATTTTTAGTTCATTTATGACTTCCTAAAGCTCATGTTGAAGCACCAGTTTCGGGGTCAATAATTTTAGCCGGAATTTTATTAAAATTAGGAGGTTATGGATTATTACGTGTAATTTTGTTAATTAGTCAT---------ATTTCTTTAGTTTTGAGAATTTTATGAATTATTATTTCTTTATTCGGGGGATTTATTGTAAGAATAATTTGTTTACGACAAGTAGATTTAAAATCTTTAATTGCGTATTCCAGAGTAGCTCATATAGGAATTGTTTTAGCAGGATTAATAACATTAAGAGCTTGGGGATGAAGTGGTTCTTACAGAATAATAATTGCACATGGATTATGTTCTTCAGGATTATTTTGTTTAGCTAATATTTCTTATGAACGTATAGGAAGTCGGAGATTATTTATTAATAAGGGTTTATTAAATTTAATACCTTCTTTATGTTTATGGTGATTTTTATTAGTTTCATCGAATATAGCAGCTCCCCCCTCTTTAAATTTATTAGGAGAAATTAGCTTAATTAATAGAATTATAGGGTGGTCTATTGATTTGATATATTTATTAATATTAATTTCATTTTTTAGAGCTGTGTATAGACTTTATTTATATTCTTATAGTCAGCATGGAAAATTCTATGCGGGGGTCTATAGAAGATTTAATGGGTATAGCCGGGAATTTTTATTGTTATTTTTACATTGATTTCCTTTAAATTTATTAATTTTAAAAAGAGAGATTTGCATATTGTGATTA------------------ATATCAATTTGTTTAATTAGTTCAAGAGTTTTAATAATAATTTCTTTAAGATTATTTTTTAATAGAATAGTTTTTATTTATCAGGATTTAGTGATTTTTATTGAATGAGAGATTTTAACATTAAATAGAAGATCTATTGTGATAACAATTTTAATAGATTGAATATCATTATTATTTATAAGATTTGTTTTATTAATTTCTTCTGTAGTGATTTTTTATAGTGATGAATATATAAGTGGAGATTATAATATTAATCGTTTTATTATTTTAGTTTTATTATTTGTATTATCAATAATATTTTTAATTATTAGACCAAATTTAATTAGAATTTTATTAGGTTGGGATGGATTGGGATTAGTTTCATATTGTTTAGTAATTTATTATCAAAATGTAAAATCTTATAATGCAGGAATAATTACTGCTTTATCAAATCGAATTGGTGATGTTGCTTTATTAATAGCAATTGCTTGAATATTAAATTATGGAAGATGAAATTATATTTTTTATTTAGAATGCATAAAAAATTCTTTGGAAATAGAGGTAATTTGTATTATAGTAATTTTAGCGGGAATAACAAAGAGAGCTCAAATTCCTTTTTCATCTTGGTTGCCTGCAGCGATAGCTGCCCCAACCCCTGTTTCTGCATTAGTGCATTCTTCAACATTAGTAACTGCAGGAGTTTATTTATTAATTCGTTTTAATATTTTAATAACA---GATAATGTATTTGGTAAATTTTTATTAATTATTGGATGTTTGACTATATTTATGGCTGGACTAGGGGCTAATTTTGAATTTGATTTAAAAAAAATTATTGCTTTATCAACATTAAGACAATTAGGGTTAATAATAAGAATTTTATCAATAGGTTTTCCTTTATTAGCTTATTACCATCTTTTAACACATGCTTTATTTAAAGCTTTATTATTTATATGTGCTGGGGCAGTTATTCATAATATAATAAATTTTCAAGATATTCGTTTTATAGGAAATTTAGTTAATCAAATACCTTTAACTGTTTCTTGTATAAATATCGCAAATTTAGCATTATGTGGTACGCCCTTTTTAGCTGGATTTTATTCTAAGGATTTAATTTTAGAAATTGTTAGATTATCCTATTTAAACTTAATTATTTTTATTTTATATTTTTTATCAACAGGTTTAACTGTATGTTATTCTTTACGATTAGTGTATTATTCAATAGTTGGAGATTTTAATACATTCAGTATACACCCTATAAATGATGAGGGA---------TGAATT---ATATTAAAGGGTATATTAGGGTTAGTTTTTTTAGCTATTATAGGGGGGAGTATATTAAGTTGAATAATTTTTCCTACTCCTGTAATGATTTGTTTACCTCTTATTTTAAAGTTATTAGCTTTAATTGTAAGAATTTTAGGGGCATGAGTTGGGTATGAAATTTCTAAGGTGAATTTAGTTTGAGATTCAAATTCATTAAAATTTTATTTTTATATTACTTATTTTGGGTCAATATGATTTATACCAATCTTATCAACTAAATTTGTGAGTTATTTTTTTTTAAGGATAGGTTATTTTGTTATTAAAAATATTGATCAAGGTTGGAGA---GAAATATTAGGGGGACAAGGAGCTTATAGATTA---TTTTCTGCGGGATCTTCTAAAAATGAA------ATTATTCAATTTAATAATTTAAAAATTTATTTATTAAGATTTGTTATATGAGTAATTATTATAATTTTTTTTGTTTATTTAATT------------------------------------------------------------------ATCCAATTTTTTTTAATATCATTTAATTTATTAATAAGCTTTAACTTTACAATTATAAACCACCCTTTAGCAATAGGT---TTAATTTTATTAATTCAGACTATCTTAATTAGATTAATTACAGGTTTTATATTACAAACTTTTTGATTTTCTTATATTCTTTTTCTTATCCTTTTAGGAGGTATATTAGTTTTATTTATTTATATAACAAGATTAGCCTCCAATGAATTATTTTCATTTTCAATAAAA---------TCCTTACTAATAAATTTTATTATTTTAATATTCATAATAATTATCATAATAATATATATTCCTTATAAT------------------------AATTTATTAAACTTAGACATAACTAAATTTAATAATTATTCTCTTTATACAGAAAATAACATTGAA---------TTACTGAAACTTTATAATTTTCCTACAATAAATTTAACATTAATATTAGTTAGATATCTTTTTTTAACACTAATTATTGTAGTAAAAATTACTAATATTAACCAAGGACCCTTACGTCAACTTAAC--------------AAGTAATAATTTATTAATTATTTAG-------------------TTAGATT------------TTATAATTAATAAAAGTAATTTTTATAGTTAAA---------------TTTTAAGTATATTTTATA-------------------GAAAAAATAATATT-TATTGTAGTAAATT-AGTATTGTGAAAG--AAATTTGAAA----TAT----TATGAAAATAATTTTATTTAAAAGAAATATT--------AATTTTAT-GTACCTTTT---GTATCAGGGT----TTATTAAA---------TA-AGGTTTATT-------------TATAAATAAATTTCTCGAA--TTTAAAAGAT-----------TTA---ATAA-ATTAT--AAAAGTTAATGTTGAATA----ATTATTTTTAATAATTTATTAG-TAATGAAATGTTATTCGTTTTTAAATATAT--CTAGTTTTTTAAGAAATGAATTTAATTCATATATTTTTAATAT---AAATGGTTATTTTTG----------------TAATTAT---------------------------------------------------------------TTAT---------TTATTAATATAAATATATTAAGGG--ATAAGCTTTAATTTAAGGTCT-ATAAGTTTTAT----------------------------------------------------TTAAATTAAATA---------TAAATGTAAGGTTAGAAATATCTATTATTAATAAGTTTGT------TTTAATTT------ATAT-TTT-------TATTATATAATTTATTTCTTA---TTTAGATT--TTTTATTAAAATGAGTA-TTTTAAT-AAATAAAATATTGGAATAATGATAGAATTAGTATAAATATT-T-GT----------------------------------TAATTTTTA-AAAATTAAT--------------------AAAGATTAAATTAAGGAATTCGGCAAA------------------TTTAATACTCACCTGTTTAACAAAAACATGTCTTTTTGATAA--TAATCTAAAGTCTAACCTGCCCACTGAG------AATTTTTGAAGGGCCGCGGTATTTTGACTGTGCAAAGGTAGCATAATCATTAGTCTTTTAATTGAA-GGCTTGTATGAATGGTTGGATGAGGTATTAACTGTCTCAATTTAATAAATAATAGAATTTTATTTTTAAGTTAAAAAGCTTAAATAATTTTAAAAGACGAGAAGACCCTATAGATCTTTATATTTAATT-TTTTAATAATTTTTTAGTTTAAATTTATTTTTAGAAATTTA-------AGTA--TTGAGTTGGGGTGATTAAAAAATTTAATAAACTTTT------TT--TTT-ATTTTAACAATAATTTTTGAAT------------------------------------------------------------AATTGATCCA--TTTTTTGTGATTAAAAGATTAAGTTACCTTAGGGATAACAGCGTAATTTTTTTGGAGAGTTCTTATCGATAAAAAAGATTGCGACCTCGATGTTGAATTAAAGGTTAATTTTAGGTGTAGAAGTTTAAA-ATTTTGGTCTGTTCGACCATTAAATCTTTACATGATTTGAGTTCAAACCGGCGTGAGCCAGGTTGGTTTCTATCTTTAATTTAA--TAAA-ATATCTTAGTACGAAAGGACCAGATATT--TAAA--ATAATTT------------------------TTAAAA-----------------------ATTGAATAATATTA-----------------------------------------------------------------------------------------------------------------------------------------------------------------------------------------------------------------------------------------------------------------------------------------------------------------------------------------------------------------------------------------------AAAGTTTTATTTTGGCTAA--AAAATTTATTTTTTATA---------TATTTTATATGTAAATTTTTGTATGA-----------ATTAATTTATTTCTTAATGAA-------TGTAATTTGATTAT----AATCGCAGTATTTGGTTTTAAATATTAAAGTA-----------ATTTAGATTTGGTAATAAAAAATAG--TATAGGTTAATTTTGTGCCAGCAT-CCGCGGTTATACAAAAT-----ATACAAATGAATTT---TTTTATTTTG-----------------TAGTTAAATTAATT---------TAATTGTTAAATTAAAT-GTTTATAAATAAGGTGAAATTTTTTATAAAAA------TA----AAATTTTTAGATAAGTTAATTGAGGCTATTAGATTTAAATAATAAAC-------------------------------------TAGGATTAGATACCCTATTATTTTAAAATTAAAAATTTA--------------------------------------------------------------------------------------------------------------------------------TGATTAGGTAGTAATAGTTATGATCTTGAAACTTAAAAAATTTGGCGGTATTTTAATCTAATTAGAGGAATCTGTTCCAT-AATCGATAATCCACGATAAATTTTACATAATTTAATT------------------------TAGTTTGTATATCGTCGTTATAAGAAAATTTTATAAGGA-TA-T----TAATTTTCTAAATTTTGAA----------------TTTGAATTTATTTCAGATCAAGGTGCAGCT-TATAATTATGAGGAAATGGATTACAATAA----ATTTATTTA---TACGAATAATAAGATGAATA--TTTTATTTGAAGGTGGATTTAATAGTAAATTG--AAT----TATATAACTTAATTGATTTTAGCTCTAAAATATGCACATATCGCCCGTCGCTCTCTTT------TTTAAAAAGAGATAAGTCGTAACAAAGTAGGTGTACTGGAAAGTGTATCTAGAATGAATA--------------
>KX907843_Hartigia_linearis 
ATGATAACTAATTTATTTTCAATCTTTGATCCTTCATCATCAATAATAATAATTCCTTTAAATTGATTAAGATCAATTATTAGAATAATCATTCTCCCCTATATATTCTGATTAATTCCCTCACGTTACAATATAATATGAATTTTATTAGTAAATTTTATTAATAAAGAAACAAAAATCTTAATTAAC---AAAAATGCCTGAGGTAGAAATATTTTATTTACTACTATTTTTATTTTTATTATAATTAATAACTTTATAGGTTTATTCCCCTATATTTTTACAAGTTCAAGACACTTAATAATAACTCTAAGCTTATCACTACCTCTTTGATTAGGTTTAATAATTTTTGGGTGAATAAATTTTTATAATAATATATTTGCTCATTTAGTCCCTATAAGAACCCCTTCAATTTTAATACCCTTTATAGTTATAATTGAATCAATTAGAAACTTTATTCGCCCTGGAACTTTAGCAGTTCGATTAGCTGCAAACATAATTGCAGGACATTTATTAATTACATTAATCAGATCAACAGGTCCTAATTTAAATTTATTTTTAACTAGAATTATAATTTTA---TCTCAGATCCTTTTATTAATTCGAGAAAGAGCTGTAGCTATCATTCCAGCCTATGTATTCTCAATTTTAAGAACTCTTTACTCTAATGAA---ATTAAATCACTTTATTTAATA------ATCCCACAAATAGCCCCAATAAATTGAATAATTATAATAATATTTTTTACTATAATTCTTTTTATATCTATATCACTAATTTACTTTATTTATTTACCTAAATTTATAAAAAATACTAATAATTTTAATAATAATATTAAAAATAATAATAATAATAACTTA------AATTCTCTTTCATGAAAATGA------------------ATGCAAAAATGACTATTTTCAACAAACCATAAAAATATTGGTATTTTATATTTTATTTTTGGAATTTGAGCAGGAATATTAGGCACCTCCCTAAGTATAATTATTCGTACAGAATTAGGAACCCCCGGCCCACTTATTAACAATGATCAAATCTACAACTCTATCGTTACTGCTCACGCTTTTATTATAATTTTTTTTATAATTATACCAATTATAATTGGAGGTTTTGGAAATTGATTAATTCCCTTAATATTAGGAGCCCCTGATATAGCATTTCCTCGATTAAATAAYATAAGATTTTGACTACTTCCTCCTTCACTAACTCTTTTACTTACTAGTAATATTATTAATAATGGAGTAGGAACAGGATGAACTATTTATCCCCCTTTATCAAGAAATTTATTTCACTCAGGACCATCAATTGACCTTGCAATTTTTGCTTTACATTTAGCTGGAATGTCCTCTATCCTAGGAGCGATTAATTTTATTTCAACTATTATTAATATACGACCTAAAGGATTAACCTTAGAGCAAATGTCATTATTCACCTGAGCAGTAGGTATTACTGCCATCCTACTTTTATTATCATTACCTGTCTTAGCTGGAGCTATTACTATACTCCTAACTGATCGAAATTTAAATACATCCTTTTTTGACCCAGAAGGGGGAGGAGACCCCATTTTATTTCAACATTTATTTTGATTTTTTGGACACCCTGAAGTTTATATTTTAATTCTCCCAGGATTTGGAATAATCTCTCATATAATTTTTTCAGAAACAGGAAAAAAAGAAACATTTGGAATATTAGGAATAATTTACGCAATATCAGCAATTGGTATTTTAGGATTTGTTGTATGAGCCCATCATATATTTACAGTAGGAATAGATGTAGATACACGAGCTTACTTTACTTCTGCAACTTTAATTATTGCTATCCCAACAGGAATTAAAGTATTTAGATGATTAGCTACACTTCATGGATTTAAATTTAATAACTCACCAACAATACACTGATCTCTAGGATTTATTTTCCTATTTACCTTAGGAGGATTAACTGGAGTAACCTTAGCAAACTCATCAATTGACATTATCTTACATGACACATATTTTGTAGTAGCACATTTTCACTATGTCTTATCAATAGGAGCAGTATTTGCTATTATAGGAGGATTTATTCACTGATACCCTTTAATTTCTGGACTTTCATTAAATCCTCTATGACTTAATAATCAATTTTATTTAATATTTATAGGAGTTAATACAACATTTTTCCCCCAACATTTTTTAGGACTTTCAGGAATACCCCGTCGATATTCTGATTACCCAGATGCATTTTTAACTTGAAATATTATTTCTTCGGTCGGATCATTAATTTCTCTAACAAGAATTATTATATTTATTTTCATTTTATGAGAATCAATAGTATCTAACCGACAAAGAATTTTTAATGAAAATACAATATCATCAATTGAATGATTACAAATACTCCCCCCCAAAGAACATAGATACATAGAACTCCCAACACTAATTAAATCA------------ATGGCAACATGATTCATAATAAATATCCAAGATGCAAATTCCCCAAATATAGAACACCTATCTATATTCCACGATCACATTATAACAATCAATATTTTAATTACAACTTTAGTTCTATATATAATTATTATTAGTCTAAAAAATGACCTATATAACCGAACACTAATACAAAATCAAATTATTGAACTAATTTGAACTTTAATTCCCATAATTATTTTATTATTTATAGCATTCCCCTCAATTAAACTTTTATATTTAATAGATGAAGTTTTATATCCATCAACAACTATTAAATGTATTGGTCACCAATGATATTGATCATACGAATATTCTGATTTCAATAAT------GTAGAATTTGAATCATATGTAATTCCAACAAATGAACTAAACATTAATGAATTTCGATTACTAGAAGTAAATAATCGAACAATTATCCCTTTTAATTCACAAATCCGATTTCTAGTAACATCAATAGATGTTATTCACTCATGAACTATTCCCTCATTAGGAGTTAAAATTGATGCAGTACCCGGTCGAATTAATCAAATTACATCATATTCTATTCGCCCTGGGTTATATTTCGGACAATGTTCAGAAATTTGTGGAGCAAATCACAGTTTTATACCTATTGTTCTTGAAACTACAAATATTAATTATTTTATTAATTGAGTACAAACTTTTAAA------------------------ATAAAAAAAATGTCAATAAACAATCACCCATTTCATATAGTCGACAAAAGCCCTTGACCTCTTGTTAGATCCTTAGGAATAATTATCCTCGCCACAGGTTTTGTAAAATGATTTCACTTAAAAAATTTTAATCTATTTTTATTAGGAATTATAATTATATTAATTTCGTCTTTTCAATGATGACGAGATATTATTCGAGAATCAACTTTTCAAGGATTACATCTAAAAGAAGTTTATATAATTATAAATTGAGGAATAATTTTATTCATTACTTCTGAAGTA------------TTTTTTTTCTTATCCTTTTTCTGAGCATATTTTCATGCCTCACTATCCCCAAATATTGAAATTGGAAGAACATGACCCCCCGCAGGAATTACTCCTTTTAATCCATACCATATCCCCCTTTTAAATACAATTATTCTAATCTCATCGGGAGCAAGAATTACCTGATCTCATCACAGATTAATTAATAAAAATATAAAACAATCTTTAATTAGACTATCTATCACAATTATTTTAGGTATTTACTTTAGAATTTTACAAAAATTTGAATATAATGAAGCAAGATTTACAATCTCAGACTCAATCTATGGATCAACATTTTTTATAGCCACAGGATTTCATGGAATACATGTTTTAATCGGCACAATATTTTTAATTATTTGTTTAATTCGACTAAAAAATAATCACTTCTCTAGAACCCATCATTTTGGTTTTGAAGCAGCATCATGATATTGACATTTTGTTGATATTGTTTGATTATTTTTATATATTTCAATTTATTGATGAAGATTTAAT------------ATGTTAATAAAAATCATAAAAAATAATCCTATCATTAAAATTATTTATAATAGACTTATTAAACTACCAACCCCTTTAAATATTTCTATTTGATGAAATTTTGGATCTCTCTTAGGACTTTGTTTATTAGTTCAAATTATATCAGGTTTATTTCTATCTATACATTATTGTCCTAATACAAATTTAGCTTTTTCAAGAGTAATTCATATTTGTCGAGACGTAAATTATGGATGATTAGCCCGCCTTATTCATATAAACGGGGCCTCATTTTTCTTTATTTGTTTATATATTCATATTGGCCGAGGATTATATTATATATCATATAAATTTAAAAAAGTATGGACTATTGGTGTTATTATTCTATTTTCAACAATAGCAACAGCCTTTTTAGGATATGTACTTCCTTGAGGACAAATATCTTTTTGAGGAGCTACTGTAATTACAAACTTAATTTCCGCTATTCCTTATTTAGGAGAATCAATTGTAATTTGAATTTGAGGAGGGTTTTCTGTAGACAATGCAACATTAAATCGCTTCTACTCTCTTCATTTTATTATACCTTTTATTATTTTAATATTAGTTATTATCCACCTAACTTTTCTCCACCTAACAGGATCCAACAATCCTCTTGGGACTAATAGCAATTTATATAAAATTCCTTTCCACCCATACTTTACTATTAAAGATAGATTAGGATTCATATTATTGCTATTTGTAATACTGATATTAATTATAATTAATCCTTACATAATAGGAGACCCAGAAAATTTTACTCCTGCTAATCCTCTTGTTACACCTATTCATATTCAACCCGAATGATATTTTCTATTTGCTTATGCTATTCTACGATCTATCCCAAACAAATTAGGAGGAGTATTAGCCCTATTCCTATCAATCGCTATTTTACTATTAATACCACTTATTAATAAAAATTTAATATCTTCCTTTAAATTTTATCCAATAAATCAAATTCTTTATTGATCAATAATTAATATTTTTATTTTATTAACATGATTGGGCGCCCAACCAGTGGAATCTCCATTTATTATTATATCCCAATTAATAACAATTAACTACTTTTCATATTTTATTTTACTTCCTTTAATTACTAATTTATGAGATAAATTAATTTTTAATTAT------ATTTATTTAATAATAATAATTAAGTTGTGTGTATTT---ATATTGTCATATTTAGTTATAGTGGTTAATGTATTGATTGGTGTGGCTTTTTTAACATTGTATGAACGAAAGATTTTAGGTTATGTCCAATTACGTAAAGGCCCTAATAAATTGGGAATTATTGGGGTTTTACAGCCTTTTAGTGATGCGGTTAAATTATTTACAAAAGAGTATTTAGTTGGTTATAATTTTAATTATTTAATTTATTTGTTTTCTCCGTTAATAATATTATTATTAAGATTAGTTATTTGGTTATTAGTTCCTTTTATTTTTAATTTATATCAAATAAATTTAGGAATTTTATTTATATTAAGTTTATTAAGTATCAGTGTATATTTTACTATATATTCAGGTTGATCTTCAAATTCTCTTTATTCTTTGTTGGGTTCATTACGTTCAGTTGCTCAAACTATTTCATATGAGGTTAGGTTAGCTTTAATTATAATTGTATTTGTTATTTTAGTAGATAGATTTAATTTTGTAGAAATTATAAATTTTCAGGAAAATTTACATATGTATTTATATTTAACTCCTTTATTTTTTATATTTTTAATTAGTTCAGTAGCCGAATTAAATCGGTCTCCTTTTGATTTTGCTGAAGGGGAGTCAGAGTTAGTCTCTGGGTTTAATGTTGAATATTCAAGAGGTATATTTGCTTTTTTATTTTTGGCTGAATATTCTATAATTTTATTTTTTAGAATAATTTGAGTTGTAATATTTTTTGGTTTTATGTGATTTAATATTTGTATATATATATTATTATTATTATTTTTTAGTTTAATTATTTTAATTCGTGGGACTTATCCTCGATTTCGATATGACAAGTTAATAGGTTTAGCGTGGAAAATATTTTTACCCTTTTCATTAAGATATATAGTTTTTATTTTAAGGTTAAAGTTTTTATTTATTATACTGATAGTT------------------------------------------------------------------------------ATCATACTAATCTTTTCTTCTTCATTAATTATTAGAACATTAATTGCTTTAACATCTAATTCATGAATAATAATTTGAATAATACTAGAAGTTAATCTAATATCCTTCCTTCCAATTATAAAAATAAAT------TCTAACAATAAAATAAATTTTTTATTTAAATACTTTATTATTCAAACAATCAGATCCTCCACATTTCTTATAGCAATTTTAATAATTTGAATTATTCAATTT------AATGATAATTTTAAAATAATTAATATAAAT---TTTATAAACTTATTAATTTCATTTTCTATAATTTTAAAAATAGGTTTAGCTCCTTTCCATTTTTGATATATTGAAATTATAATAAATTTACAATGAATAATTTTTCTTATTATATCAACATGACAAAAAATTATTCCTTTACTAATTATTTCATTA---ATTCCTATAAAT---------------------TTAATTATTTATATAATAATTATTTTATCTTCATTAATTAGAGCTCTTCAAGGTTTAACTCAAATTAATTTACGAAAAATCTTTGCTTTCTCTTCTATTAATCAAACAAGATGATTAACAATAAACTCATCAATATCATTTTATCTTATAATAATATATATAATAATTTATATATTAATCTCATTTAATATTATATATTTATTTAATTTTAATAATTTCTCCTACCTCCACGAAATT---TACTTAATAAACTTTTATTCA---TATAAA---------ACAAAATTCTTATTATTCTCAAATATTCTCTCTTTAGCTGGACTCCCTCCATTCTTAGGATTTTTAATTAAACTAATTTCAATTAAAATACTAATTTTTAATAATTTATATTTAATTACAATTATCATAATTATAGCCTCATTAATAACTCTATATTTTTACCTACGATTAACTTACTCGTCTATAATCATAATTAATTCAAAAAATAAACTCAACCTAATTAATATAAATTTATTAATCAATAACAAATTAAAATTTTCA------CAGCTAAATAAATTAATATTTATA------TCTTCTATGTTAAATTTTTTTATTTTAATAACAATTTTAATTTTAACTTTTAAT------ATTATAATAACTTTTAGAATTATAGTATTAATCATCTTAATCGCATCAATTATAATAATTATAAATATTATTATCTCGAAAAAAAAAAAATTAGATCGAGAAAAAACCTCCCCTTTTGAATGTGGATTTGACCCATTATCCTCTACTCGAACCCCATTTTCATTACGATTTTATCTTATTAGAATTATTTTCTTAATTTTTGATATCGAAATTATTATTTTATTCCCTTTAATACCCTCATTATGAGGAAGA---AGGCCAATAACTTGACTATTT---AGCTTTATATTTTTTAGAATTATTTTAATCTGAGGTCTTTATATCGAATGAAATGAAGGATCCTTATTTTGAATAACA---ATG---------TTAATATTTATTTATTTGTATATATTAATTTTATTGATTATTACATTAATAATTTTTATAAAATTTAATAAACATATGTTATTAGTTTTAATGAGATTAGAGTTTTTTGTTGTTAGAATATTTTTTATATGATTTTTTTATTTTAATTTAATAGGTTTAAATCAA---TTTATTAGATTATATTACTTAATTTTTTCAGTATGTGAAAGTGTATTAGGTTTAACAGTTATAGTATTAATTATACGAGGGGAAGGGAATGATTATTTTAATTCTTTAAGTTTATTGAAATGA------ATGATAAAATATTTTATTATTATTATATTGATTACAATAATTTTTATATTTACTAGTAAGTTA---------AATATAATAAATGTAATTTTTCAAAATTTATTAATTTTGGTGTTGATTATATTTTTAGTTGAATATAGTTTTATTAGATTAAATTTAATAGAT---TATTTTGGAATATTAATT------TTTTATGGATTAGATTTTTTTTCTTATTGAATGATTGTCTTGAGATTTTGAATTATTATTTTAATAATAATTTCTAGAATTAAAATTGTTATGATAAAAAAATTTTTATTAATATTTATTGTAAATTTATTAATTATATTA---TTAATATTAATAATAACTTTTAGTTCATTGAATTTATTAACTTTTTATTTATTATTTGAGGCAAGACTTATTCCTACGTTATTTTTAATTTTAGGATGAGGGTATCAAGTAGAGCGAATTCAAGCAGGAATATATATAATATTGTATACTTTATTTTCTTCTTTGCCTTTATTGTTTATATTAATTTATTTATATAAGAATTTAAATTCTATTGATATAGTTTTTATAAATTATAAAAAA------ATT---AATTTAGATAGATGGGTATGTTATTTTATTTTATTAATA---GCTTTTTTAGTAAAAATACCTATATTTATGGTTCATAGATGGTTACCTAAAGCTCATGTTGAAGCTCCTGTTGCAGGTTCGATAATTTTAGCAGGTGTTATATTAAAAATAGGGGGGTATGGGATTTATCGATTAATATTTGTGATGGAACAT------------TGTTTTAAGTATAATATTTACATTATGGTTTTTAGGTTAGTTGGAGGTATTTATTTAAGGTTAGTTTGTTTACGACAAGTAGATATGAAATCTATAGTTGCTTATTCTTCAGTGGTTCATATAAGAATAGTGATTAGAAGAATTATAACAACTGAATTTATTGGGATTCAAGGGGCTTATTTAATAATAATTTCWCATGGRWTKTGTTCTTCWGGTTTATTTTGTTTTGTAAATATAATATATGAGCAGACTAATAGGCGGAGGTTAATTTTTAATAAAGGAATGTTAATTTTTAATCCTTCTATAATAATAATATGATTTTTATTATGTATTGGGAATATGTCAGCCCCTCCTTCATTAAATTTATTTAGAGAAATTTATATGTTAATTAGATTACTTAGGTGAGAAACTATGTTGTTATTTTTATTAATTTTATTAATATTTTTTAGTAGGTGCTATTCTTTATATTTATATTCTTATGTTTGTTACGGAAAGAGATTA---GTTAAGTTTAGATTTGGGACTTTTTCTTCTCGGGAGTATATGTTGATAATTTTACATTTAATTCCATTAAATATTATAATTTTAAAAGTTGAAATTTTTATT------------------------------ATGATTAGGCTTTATTTAAGTATATTGTTTTTTATAGGAGGATTATTAATATTATGATTAGGGCTTTATTTTTTAATAAATAGGATAGTATATTTATTAGAGTGAAGAATTATAAGTATTAATTCTGTTGATTTATTTATATTATTTTTATTTGATTGAATATCTTTAATTTTTATAAGTTTTGTTTTTTTTATTTCTTCAATAGTTTTGATTTATAGATTTGATTATATAAAAGATGAAATTTATTTTAAACGTTTTATTTTATTAATTTTTTTGTTTGTTTTTTCAATAATATTAATGATTATAAGGCCGAATTTATTGAGAATTTTATTAGGATGAGATGGGTTAGGATTGATTTCTTATTGTTTAGTAGCTTATTACCAAAATATTAAATCTTATAATGCTGCAATATTAACTGTTTTAATGAACCGTTTTGGGGATACTGGACTAATAATATCTTTAGGTTTAAGATATTATTTAGGTAGATGAAATTTATTATTATTT------------------AAAAAGATTGATTTTTTGATTATTTTATTTTTTTGTATAGCTGCTTTAACTAAAAGAGCTCAGATTCCTTTTTCTTCTTGACTTCCGGCGGCAATGGCCGCTCCTACTCCAATTTCTTCTTTGGTTCATTCTTCTACCTTAGTTACTGCAGGGGTTTATTTATTAATTCGGTTTAATCATTTATTAATAGAGTACAAAAGTATTAGAGAATTAATTTTAATTTTATCTGTTTTAACTATATTTATAGCAGGAATTAGTGCAAATTGGGAGTATGATTTAAAGAAAATTATTGCTTTATCTACCTTAAGTCAATTAGGGTTGATGATGAGAATTTTATCTTTAGGAGGATTTAATTTAGCTTTTTTTCATTTGTTAACTCATGCAATATTTAAGGCATTATTATTTATATGCGCAGGGGTAATTATTCATTCAATAAAAAATTTTCAAGATATTCGTTATATAGGTGGTATAGTGAAATTAATACCTTATACATTATTATGTTTTAATACAGCAAATTTAGCTTTAATGGGATTTCCCTTTTTATCCGGATTTTACTCTAAAGACTTAATTTTAGAAGAATTAATATTTAAGGGTGAAAGTTTGTTAATTATTTTATTATTTTTAATATCAATTGGGTTGACTGTTTCTTATAGAGTGCGAATATTTATATATAGAATATTTGGGGAGATAAAGATAGTAAGATGTTTTAGTTTAAAGGATGAGAAT---------TTATTT---ATAAATTTAAGGATAGTTCTTATAGTTTTTATATCAATTTTAAGAGGGAAATTATTAAGATTATATTTATTTATAGATTATGATTTATGTATTTTACCAAAAACCTTAAAACTCATAGTTTTAATTTTTAGATTTATTGGGGTTTGATTGGGTTTATTAATTTTTAAAGTTAATAATATAGAAAGA---------TTATTTTTATTATTTTTAAAGAATTTTTTAAATAAAATGTGATTTTTATTTGAAATTTTTTATAATATAGTGGGAATTTTTATAATTTTTTTTGGTAAGGTTTTTCTTCTTAAT---GAAAAGTTATGAAAT---GAGGAGATTTTATTTAAAAATTTTTTAAATAAA---ATAATTTATTTAGTAAAAAGTACAGAT------TATTTTTTTATTAGATCTTTTAAGATAATTATTTTTTTATATTTTTATAGTATTAGGTTGTTTATGTTTATAAATTTT---------ATGTTAATAAATATATTCTTATTAATTAATAAATTTTATATATTAAATTATTTAATTATTAAAATTTTAATTATTTATCTACCTATTATCTTAGCTATTATTCCCTTATTCCATAAATCAATTCATCCTGTTTCAATAATA---ATTTACCTAATTCTATTTACTATTTTTAATTGCTTAAAAATAAGCATTCTATTTTTAAATTCTTGATTTTCATATATATTATTTTTAACAATAATTGGAGGATTATTAATTTTATTTTTATATTTTGTAGCTACTTCATCTAATGAAAAAATTAAATCATTTAAATTAAATTATTTT---TTAATTAAAATTACTAGAATATCAATTATAATAGTAATTATAAGAATTATATTT---TATTTTGATACTTTCTCAATTTTATCAATTGATAATATCACAAACCAATCAATATTTATAAAAAAC------AATTGAAGTAATATTAACCATTTTAAT---------TCATCTCAAATATTCAACTTA---ACCTATAAAATCACTTTAATTATAATAATTTATCTATTATTCACATTATTTACTTTAATAAAAATATGTATAAAAATATATGGTCCGTTACGACAATATTCT--------------TTGTAAAATTTAATTTTTTTTTAAA-----------TTTAATAGGTTAATTA----------TTTATTTTTAAATAAAGTTATATTAAATAAG-AT------------AAAGTTTTAGTATT-TATTTA-------------------AAATTAATTTTATG-ATTTTT-----------TAATGTGAGTG-ACTAGGTGAAA----TAT---ATTAAAATATTTATAAATTATAAAGTAAAATT--------AGTTTTTT-GTACCTTTT---GTATCAGGGA----TTTTTAAA---------AA-AATATTAAGT--------------AATTTAATATTCTCGAA--TTAATTAGAG-----------TTA---ACAT-AATAT--ATAAGTTAGTGTGAAATT----ACTATTTATAATTTTATGTTAG-AGGAGAAATTCTAGTCAATAATTAAGATAT--CTAGTTTTTTTAGAAATGAATTTAATTTATTTATT--AAATTTT-AAAATTAATTTTTATTT---------------TAATTA----------------------------------------------------------------ATTA---------AGTTTAATAAAAAGAATTTAAGGG--ATTAGCTTTGAATTTTAACTAAAATTTAA------------------------------------------------------TATTTATTAATATTAAT------AATGTATAAATTTAGAAATGATTTTTAA-TTTAAGTATTT------AATAATTT------ATTA-TAGA--AAA-GTATAAATTAAATTTGATTTAATAATTTAGTT--ATTTATAAAAATAATAT-GTTTAAT-TTAATAACTTATTTAATAATGAAAATATTATTATAATTTAATT-AT--------------AGTTTTTAACTATTTATAATTTGTATTAATTTATTAAAATT-------ATTTACTAATAAAATATGATTATAAGGAACTAGACAAA-----------------AATAAGTATTTACCTGTTTAACAAAAACATGTCTTTTTGAAAA--TAATTTAAAGTCTAATCTGCCCACTG-------AAATTTTTAAATGGCCGCGGTATTTTGACCGTGCAAAGGTAGCATAATCATTAGTTTTTTAATTGAA-AGCTTGTATGAACGATTGAATAAGATACTAATTGTCTCATAATTATTTATTATAAAATTTAATTTTTGAGTTAAAAAGCTTAAATATTATTAGAGGACGAGAAGACCCTATAGATTTTTATA---A-----AATAATTAATTTAATAAATTAATTTTATTATTTTTTTTATTAATTATTTTA--TTTTGTTGGGGTGACATTAAAATTTAATTAACTTTT------AA--TTTAAATTAAACATTAATTTATGAATTTTTA-----------------ATAA-------------------TTTATTATTAAT---TATTGACCCT--AAATTTTAGGTTATTAAATTAAAATACCTTAGGGATAACAGCGTAATTTATTTGGAGAGATCATATTAATAAATAAGTTTGCGACCTCGATGTTGAATTAAGA-TAATATTTAGGTGTAGATGCTTAAATTCATAAGTCTGTTCGACTTTTAAATTCTTACATGATTTGAGTTCAGATCGGCGTGAGCCAGATCGGATTCTATCCTTAATAATTATAAAA-ATATTTTTGTACGAAAGGACTTTATATT--TAAAATAATTTTATT----------------------TAT-TT-----------------------ATTGGTTAAAGTTAAATGCTTTATTAATAGCACATATTT-------------------------TTTTAAAAAAAAATTATTTATGATTATTTAATATAATAATTTTAGT-----------------AATTTAAAT---------------------------------------------------------------------------------------------------------------------TTATTATTATTTTAA---------------ATAAAATTTTAC-------TAAAAATAATTTTTATTTAAGGTTATTTTGTTT------------------------ATGTARATTAAATTAATGTAATAATA---TATTTAATTAAAGTTTAATTCTGACTTA--TAAATTTATTATAAATT--------TTTTATAATATATAAATATTTATAATT--------------TTAAATATTTTTAAATAGGA----TATTTGAATAATTGTTATAAATTGTAGTATTTAAAATTAAATAAAAATAAAATTAAGGTTTGTTTTAGAA--ATATTTATTTAA-----AATGGAAAAATTTTGTGCCAGCAT-TCGCGGTTAGACAAATG----TATTTAAGTAAATTA---TTTAAATTTTGTATAATTATTATATATTATTTAGTTAAGTT------TTTTAGTTTTTATTTTAAAA--TATTAAATTAAGGTGAAATTTTATTAATTTATAGATGTA----AAAGTTAATTTAATTATATGATAAATTGTGAAAATTTTAGT-TAAAC-------------------------------------TAGGATTAGATACCCTATTATTTT-AA-TTGTAAATTGT-----------------------------------------------------------TTTAGTTTGTATAAAAGTAAATATGAGATTATGTTTTATTAATATTTTTAAAAATAT--TTAATATATAAAATTAGGTAGTAAGTGTTATGGTCATGAAACTTAAAGAATTTGACGGTAATTCATTCATATTAGAGGAACTTGTTTTTT-AATTGATGATCCACGATAAGATTTACCTAAATTAATA-----------------TAAGAATTTATTTGTATACCGCCGTTTTAAAAGAATTTTTTTAGAA-ATTT----AAATTTTTTAAAAATTATATTTTATTATTTAATTTAATAATAATAATTCAGGTCAAGGTGTAGTA-TATATTTAGGTTAAGATGAGTTACAATAAA---ATTTATTTATT-TATGGATTTAAAGTTTTAAAATATTTTATTGAAAGCGGATTTAAAAGTAAATTT--AAA----AAATTATTTAGATTGATAAGTGTTTTGAATTATGTACATATCGCCCGTCACTCTCGTT-------ATAAAATGAGATAAGTCGTAACAAAGTAAAAGTACTGGAAAGTGTTTTTAGAATTAATTATTTATATTAATAT
>KX907844_Janus_compressus 
ATGATAACAAATCTATTCTCAATCTTTGATCCAACTTCCTCTATTATAATAATCCCACTAAACTGATTAAGTATAATATTAATTATTATTATTATTCCCTATAGATACTGAATAATCCCCTCTCGATACAATATAATATGACTTTATTTAATAAAATTCATAAATAATGAATTCAAAATCCTAATTAAT---AAAAATACCTATGGGAGAAGAATTATATTTACAGCAATTTTTATATTTATTATAATTAATAACTTTATAGGATTATTCCCATATGTATTCACAAGATCTAGTCATATAATTATAAGATTAAGTCTATCTCTTCCTATATGAATTAGATTAATATTATTTGGTTGAATAAAATTCTATAATAATATATTTGCCCACATAGTACCCACAGGTACACCTATAATTTTAATACCTTTTATAGTTTTAATTGAATCAATTAGAAACCTAATTCGACCAGGAACATTAGCAATCCGATTAACAGCCAATATAATTGCAGGTCATCTATTAATTACATTAATAAGATCCACTGGTCCTAATATAAATATTATTATAGCTATAATTATAATTTTA---CTACAAATTTTACTATTAATTCTAGAAAGAGCTGTAGCCATTATCCAAGCATATGTATTCTCAATTTTAAGAACACTATACACAAATGAA---ATTAAA---------------------ATTCCTCAAATAAGACCAATAAATTGAATTCTTATATTAATTATATTTACATTAATCATAATTACATGCATATCATTAATTTATTTTAACTACTTGCCTACACCT------AAAAAATACAAATTAACTAATAAATATAAAAATAAT---------------------ATCCCAACATCTTGAAAATGA------------------ATGCAAAAATGACTATTTTCTACAAATCACAAAAATATTGGTATATTATATTTTATCTTTGGAATATGGTCCGGAATAATCGGAACATCTATAAGAATAATTATTCGAACCGAACTAGGAACTCCAGGGCCCCTAATTAATAACGATCAAATCTATAACTCTATTGTTACAGCTCATGCTTTTATTATAATTTTTTTCATAATTATACCAATTATAATTGGAGGTTTTGGTAACTGATTAATTCCTCTAATACTTGGAGCACCTGATATAGCATTCCCACGAATAAATAACATAAGATTTTGACTATTACCTCCATCACTAATTTTACTAATTTCTAGAAGATTAATTAATCAAGGAGTTGGAACTGGGTGAACAGTATATCCTCCCTTATCAAATAACTTATATCATAGAGGACCCTCTGTAGATCTAGCAATTTTTTCACTTCATCTGGCTGGAATATCATCAATTATAGGATCTATTAATTTTATTTCTACCATTATTAATATACGCCCATTAGGAATAAATCTAGATCAAATATCTTTATTTACATGAAGAGTAAAAATTACCACAATCTTATTACTACTATCCCTACCAGTACTTGCCGGAGCCATTACTATACTATTAACAGATCGTAACTTAAACACATCTTTTTTTGATCCCTCAGGAGGAGGAGACCCCATCTTATACCAACATTTATTCTGATTTTTCGGACACCCAGAAGTGTATATTTTAATTCTACCAGGATTTGGTATAATTTCCCATATAATTTTCTCAGAAACCGGTAAAAAAGAAACTTTCGGAATACTTGGTATAATTTATGCAATAAGTGCTATTGGTATTCTAGGCTTTGTTGTATGAGCCCATCATATATTTACTGTAGGAATAGACGTAGACACCCGAGCATATTTTACTTCAGCAACATTAATTATTGCAGTTCCAACAGGAATTAAAGTATTCAGTTGACTAGCAACTTTACATGGTTTTAAATTTAAAAATTCCCCCACAATACTATGAACAATCGGATTTATTTTCCTATTCACCCTAGGAGGATTAACTGGAATTACTTTAGCTAATTCATCCCTTGACATTGTACTTCACGATACATACTATGTAGTAGCCCATTTTCACTATGTACTATCTATAGGAGCCGTATTCGCCATTATAGGAGGTTTTATTTTCTGATACCCTCTAATCACAGGTCTTTCTATAAATCCTCTCTGATTAAATAGTCAATTTTATATAATATTTATTGGAGTTAACACAACCTTTTTCCCCCAACATTTTTTAGGACTAGCAGGAATACCCCGACGATATTCAGACTACCCAGATGCTTTCCTATCATGAAATATTTTATCCTCAATCGGGTCCCTTATTTCTATTATAAGAATTACTTTCTTCATTTTTATTATATGAGAATCTATAATTTCAAATCGTCAAATTTTATTTAATGAATTTTCTAGATCATCCATCGAATGACTACAATTAATACCCCCAAAAGAACATAGATATAATGAACTACCAATTTTAATTAAA---------------ATGCCTACATGATCAATAATTTCTCTACAAGATAGTAACTCCCCTTCAATAGAACATTTAATTATATTTCACGATCACATTATAACAATTAATATTTTAATTACTCTAATAGTACTATACATAATTATTTCAATCTATTTTACAAAATATTTTAATCGATCAATAATACAAAACCAAACAATTGAACTAATTTGAACTTTAATTCCTATAGTAATTCTTGTATTTATAGCTATACCTTCAATTAAAATTTTATATCTAATAGATGAAATATTTAACCCAATAATATCAATTAAATGCTTAGGACACCAATGATATTGAAGATATGAATACTCAGACTTTAATAAT------CTTGAATTTGACTCTTTTATAATTCCTACTAATGAATTAAAAAAAAATGAATTTCGATTATTAGAAGTTAATAATCGAACTGTCATTCCTATAGACACCCAAATTCGATTATTAGTAACTTCTACAGATGTTATTCACTCATGAACAATTCCATCTATAGGTATTAAAGTAGACGCCACCCCTGGCCGAATTAATCAAATTAACATAATATCAATACGCCCAGGAATATATTTTGGCCAATGTTCAGAAATTTGTGGAGCAAATCACAGATTTATACCTATTATTATTGAATCTACAAATTTAAGTTCATTTATCTCTTGAATCAAAAACATA---------------------------------------ATGTCAAATAATCACCCATTCCATATAGTAGAAAAAAGACCATGACCCTTAATCTGCTCATTAAACATAATTATCATAACCTCTGGATTCACTAAATGATTCCACTATAATAACTATACTATATTTATAACAGGAGTTATAGCCATACTAGTAAGTATATTTCAATGATGACGAGATGTTACACGTGAGTCAACCTACCAAGGACTTCACTCAAAAGAAGTTTACCTAAATATAAATTGAGGAATAATTTTATTTATTATCTCAGAAGTA------------TTTTTTTTTTTATCATTTTTTTGAGCTTATTTTCACGCGTCATTATCCCCTAGAATCGAAATTGGTAGAATATGACCCCCTAAAGGTATTATTGCATTCAATCCTTACCATATTCCCTTACTTAATACTATTATTTTAATTTCATCTGGTGCCAGAATCACATGATCCCACCATAGACTAATTAATAAAAAATTCAATCAAACAATAATTAGATTAATAATAACAATTACCTTAGGAGTATATTTTAGAATTTTACAGAAATATGAATATGATGAATCTTATTTTACAATTACAGATTCTATTTACGGAAGAACTTTCTTTATAGCAACCGGTTTCCATGGCATCCACGTATTAATCGGTACAAGATTCCTAATAATTTGTCTAATTCGTCTTATTAAAAATCATTTCTCAAATAATCATCATTTTAATTTCGAAGCAGCCTCATGATACTGACACTTTGTTGATATTGTTTGAATTTTCCTATATATTTCAATTTATTGATGAAGATTTAAC------------ATAATGTCAATAAAATTTATAAAAAATCCTATTATAAAAATTACATATAATAGTCTAATTAACCTTCCAACCCCTATAAATATCTCAATTTGATGAAATTTTGGATCATTATTAGGACTATGCCTTATTACTCAAATTATTTCAGGACTATTTCTATCTATACACTATTGCCCTCATATTAATTATGCATTCTCAAGAATTATCCATATTTGTCGAGATGTAAACTATGGATGATTAATACGAATAATTCATATAAATATAGCTTCATTTTTTTTTATTTGCTTATATGTTCATATTGGACGAAACCTATACTACATATCATTTAAATTAAAAAAAGTTTGAAGAATTGGAGTTATAATTCTTTTTATAACAATAGCTACAGCTTTTCTTGGATATGTTCTTCCTTGAGGACAAATATCCTTTTGAGGGGCCACTGTAATTACTAACTTAATCTCAGCCATCCCCTATTTAGGCCAGTATATAGTAGTGTGAATCTGAGGTGGATTTTCAGTTGACAATGCAACTTTAAACCGATTTTATTCATTACATTTTATTATGCCTTTCCTTCTAATAATTTTAGTTACTATTCATTTAACCTTCCTTCATATTACAGGATCTAATAACCCTTTAGGATTAAATAGAAATCTAAATAAAATTTCTTTCCACCCCTACTTCTCAATCAAAGATAGAGTAGGATTTATAATAATAATATTCTCTCTTATAATACTAATTATATTTAACCCTTATCTGTTAAGAGACCCTGACAATTTCATTCCTGCTAACCCATTTATTACCCCTATTCATATTCAACCTGAATGATACTTTCTTTTTGCTTATGCAATCCTACGATCAATTCCTAATAAACTAGGAGGTGTATTAGCTTTATTTATATCTATTTCCATTCTCTTTATTGTACCTTGAATAACCTCAAATATAATATTCTCATCAAAATTCTATCCATTAAATCAAATTATATTTTGATCAATATTTAATATTTTCATAATACTAACATGACTAGGAGCCCAGCCTGTTGAACCCCCCTTTATTTTAACATGCCAAATATTAACAATTTTATACTTCATATACTTTATTGCTTCCCCACTAATTATAAATATATGGGATATAATAATTTTTAAA------ATTTTTTATAATATAATTTGTTTTAATTTTTTGATATTT---TTTATGAGGTATGTTGTTTTAATTGTTAATGTGTTAATTGCTGTAGCTTACTTGACTTTATATGAGCGTAAGATTTTAAGTTATGTTCAATTTCGTAAAGGGCCTAATAAGCTTGGATTAGGTGGGATAATTCAACCTTTTAGAGATGGTTTAAAATTGTTTAGTAAAGAGTATTTAATGGGGTTTAATATAAATTATTTAATTTATTTAATTTCTCCTATATTTGCTTTTATATTAAGATTATTAATTTGAGTTTTATTTCCTTATATATTTAATATATGACAAGTAGATTTAGGGGTGTTAATAATATTAAGAGTTTTTAGGGTGGGGGTTTATTTTACTATTTATTCAGGTTGGGCTTCTAATTCTTTATATGGATTGTTAGGAGCTTTACGAGCAATTGCTCAGTCTATTTCTTATGAAGTTAGATTAGCTTTAATTTTAATTATTTTTGTAATTTTAAGGGATAGGTTTAATTTTGTTAATATTGTTATTTATCAAGACTGTATATCTTTAGGTATGTGTATAATTCCGTTATTTTTTATATTTATTATTAGATCTTTAGCAGAGTTAAATCGTTCTCCTTTTGATTTTGTTGAGGGGGAGTCAGAGCTAGTTTCTGGTTTTAATATTGAGTATTCTTCTGGAATATTTGCTTTTTTATTCTTAGGGGAATATGCAATAATTTTATTTTTTAGTGGTGTTTGAATATTTTTGTTTATTGGGTATTTAGGTTTTAATATATTTTCTTATTTTTTTATTTTAATTAATTATAGATTAGTAATTTTAATTCGAGGGACATATCCACGATTTCGGTATGATAAGTTAATAATATTAGCTTGGAAGATATTTTTACCTTTTTCTTTAAATTATTTAATTTTTATTTTGAGTATTAAGATTTATGTTTTATTTTTGTTAAGA------------------------------------------------------------------------------ATTATATTAATTTTAACATCTACATTAATTATAAGTACATTAATTGCTCTATCCACTCAGTCATGAATTATTATTTGAATAATACTGGAAATAAACCTTATAACATTTCTACCTATTATAAATAACTTA---------ATATACAAAACAAACTTTTTATTCAAATATTTTATTGTACAGACAACTTCTTCCTCAACTTTTTTATTGTCCATTATAATAATATGGGCTATACAATTT------------AATAATCAAATAATTAATTTTTTA---TACTTAGAATGAATAGTATCTTTATCAATAATATTAAAAATAGGATTAATCCCTTTCCACTGATGATATATTGAAATTATAATAAGACTAAGATGAATAAATATTTTCTTAATATCTACTTGACAAAAAATTATTCCTCTTACAATTATCTCCTAC---TTTAAAATAAAT---------------------TCAATCTTATATTTATCAATTATTCTCTCATCTTTAATTAGATCTTTACAAGGAATTAATCAAATTAATTTACGTAAACTATTTACCATATCATCAATTAATCAAACTAGCTGAATGACTATTAATTCAACTATATCATTATATCTAATATTAACGTACTTAATATTATACACAATAATCTCATTTAATATTTTTTTTTTATTTAATTGAAATAAATTCTCATATATCCATGAAATT---TACTTAATAAATAATATCCCT---CCCTTA---------ATTTATTTATTTTTAATATTAAATATTCTTTCTCTAGCCGGAATACCCCCTCTTCTAGGATTTATTATAAAATTTATTTCAATTAAATTTATAATAAAAAATATAATATATAGTATAATTTTATTTTTAATACTATCTTCTATATTCACCCTATACTATTATCTTAAAGTAGCATACTCTAGTATAATCCTAATAAAAATAAAAAATAAAACTAAATTTATAAAATTAATACTATTAAAAAATAACAAAAAAAAAATATCT------AACTTTAATAAAATTATATATACC---------TTCTCTATAATTAATTTAATTATAATCCCAATTATATCATTAATTATTAAT------ATTTTATCACTAATATACATATCAATAACTATTATTTTATTAATTTCAATTATATTAATTCTAAATTTTTATATCTCAAAAAAAAAATGTATAGACCGAGAAAAATCTTCTCCATTCGAATGTGGATTTGACCCTATCTCTTCAACCCGTGCCCCCTTCTCCCTTCGATTTTATTTAATTAGTGTAATTTTCTTAATTTTTGATATTGAAATTATTATCCTATTTCCAATAATCCCATCCCTATGATTTAGA---AATCCAATAAATTGATTAATT---ACTTCTTTATTATTTAGACTAATATTAATTATAGGTATTTTTATTGAATGAAAAGAAGGATCTCTATACTGAATAAAA---ATG---------TTAATATTTTTTTGGTTTTATGTTTTAATTTTATTATTTATAGGGTTAATAATATTTGTAAAATTTAGAAAGCATGTATTATTAATTTTATTGAGATTAGAATTTTTTGTTGTTATTATGTTTTATTTATGATTTACTTATTTTAATATAATAAATTTAAATCAA---TTTTTAAGGTTATATTATTTAATTTTTTCGGTTTGTGAAAGAGTATTGGGACTTTCTATTATAATTGTAATTATGCGAGGGGAAGGGGCTGATTATCTTCAAGGATTTAATTTACTGAAATGA------ATGATAAAATATATTATTTTTTTATTATTGATAATAAGTATTTTTATAGTAATGTGAAGTTATGTTAAGGGTATAATGTTTAATATTATTTTTCAGAATTTACTTTTAATTATAGTAATTATTTATTTTTTTGAATTTAGATATTTAAATTTTAATTTTTTTGATAATTTTTTTGTAGGAGGGTAT------TTATATGGCTTAGATTATTTTTCTTTTTGAATAATCATATTGAGGTTATGAATTGTTATTTTAATAATATTAGCTAGTATAAAGATTGTAAAGTTAAAATTATTTACTTCTTTATTTATAATAAATATGATAAGGATGTTA---TTGTTTTTAATTTTATCTTTTAGTTCTTTAAATTATTTGATTTTTTATTTTTTTTTTGAGGTGAGGTTAATTCCTACTTTATTTTTAATTTTGGGTTGGGGGTACCAGGTAGAACGAATTCGAGCAGGAATGTATATAATAATATATACTTTATTTTTTTCTCTTCCTTTTTTATTTATGTTAATTTTTGTTTCCTATAATTATTATTCTTTAGATATTATTTTTTTACAATCTAATTTAATTTTAATT---AGTGGGGGCATAGTTAGGATATATTACTGTTTAATAATTAATGTTTTTTTAGTAAAGTTACCTATGTTTTTTTTTCACCTGTGGTTACCTAAGGCTCATGTTGAAGCTCCAGTAGCTGGATCAATAATTTTAGCTGGTGTTATATTGAAATTAGGGGGGTATGGAATTTATCGAGTTATTTTTTTATTTGAAAAT---------GATTTTTGTTCTGTAAATTGGATAATTACTTTATTTAGGTTAGTAGGAGGGGTTTATATGAGATTGATTTGTATACGTCAGCTTGATATAAAAGCATTAGTAGCCTATTCTTCTGTAGTACATATAAGGTTAGTTATTGGAGGTTTATTTTCAATAAATTTAATTGGAGTTCAAGGTGCTTTATTAATAATAATTGCTCATGGTTTATGTTCTTCTGGTTTATTTTGTTTGGTTAATATATTTTATGAGCGTTCTATAAGTCGAAGTTTAATTGTTAATAAAGGTATATTAATTTATAGACCTTCTATAATATTGTTATGATTTTTTTTATGTGTGGGTAATATGTCTGCTCCTCCTAGGTTAAATTTATTAAGTGAGATTTTATTATTGATTAGATTGATTAGATGAATAAAAAATTTATTTATTTTACTGATTTTTTTATTATTTTTTAGAGGGTGCTATTCATTATATTTATTTTCTTATGTATGTTATGGGGAGTCTTTA---AATTTATTCAGATTTACTATATTTTCGGTTCGGGAATATATTTTAATTATATTACATTTAATTCCTTTAAATTTATTGATTTTGAAGGTTGATTTTATTTTT------------------------------ATGATAAGTTTGTATGTAAGTTTTTTTTTTTTTTTTTTTAGATTATTTTTATTTATGTTAAGAATTTATTTTTTATTATATAAAATTGAATATTTATTAGAGTGATATATTATTACTTTTAATTCTGTAGATATATATATATTGGGTTTATTAGATTGAATATCTTTAATTTTTATAAGATTAGTTTTTTTTATTTCTTCTATAGTATTAATTTATAGTTATGATTATATGAAGGGGGAAATTTATTTTGATCGTTTTATTTTTTTAGTTTTAATATTTGTGTTTTCTATATTATTAATAATTGTAAGTCCTAGTTTATTGAGTATTTTATTAGGGTGAGATGGGTTGGGGTTGACTTCTTATTGTTTGGTGGCTTATTATCAGAATTTTAAGGCTTATAATGCTGCTATATTAACTGTTTTGATAAATCGATTTGGTGATACGGGTTTGATAATATCTTTAAGATTGTTATATTATTTAGGGAGTTGGAATTTAGTTTTATAT------------------AATGATATTGATTATATTATTATTATTTTATTTAGTTTGGCTGCTTTAACTAAGAGAGCTCAGATTCCTTTTTCTTCTTGATTGCCTGCTGCTATGGCAGCTCCTACACCAGTTTCTTCTTTAGTACATTCTTCTACTTTAGTAACTGCAGGAGTTTATTTGTTAATTCGTTATAATCATTTATTAATAAATAGAGGAGGAGTTAATAATTTAATTTTTATTTTATCTTTAATAACTATATTTATGGCGGGGTTAAGAGCTAATTGGGAGTTTGATTTAAAGAAAATTATTGCTTTATCAACTTTAAGGCAGTTAGGATTAATAATGAGAATTTTATCTTTAGGAGGTAAATATATAGCATTTTTTCATCTTTTAACTCATGCTATGTTTAAAGCTCTTTTATTTATATGTGGAGGAGTTATTATTCATTCTTTAGTTAATTGTCAAGATATTCGGGGGATAGGAGGTATGGTTAAATTAATACCTTATACTTTATTTTGTTTTAATTTATCAAATATGGCTTTGATAGGTTTGCCTTTTTTGTCAGGATTTTATTCTAAGGATTTAATTTTAGAGGAAGTGTTATTTAAAGGGGGCAGATTAATTGTTTTTATATTATTTTTAGTGTCTATTGGATTAACTGTTTCTTATAGTTTACGTATATTTATGTATAGTTTATTTATAGAAATAAAAACATTAAGTTTATTTAATTTATTTGATAATAAT---------TTTTTT---ATAAATTTTAGTATAGGGCTTATATCATGTATGTCAATTTTTACGGGTAAAGTTTTATTTATGTATTTAAGTTTACATTTTAATTTTGTGGTTTTACCATTATTTTTAAAATTAATAATTTTGTATTTTAGGTTTATTGGGGTTTTATTGGGATATTTAGTTTTTAAGTTAAATTTTATTTATTCT---------ATTTTTATATTAAAGATTAAAAATTTTTTTAATAAGATATGGTTTTTATTTGATATTTATTATTATTTTTTATTTTTATTTTATATGTTTATTAATAAATTTATTAATTTAAAT---GAAAATTATTGAAATGAAAAAATTCTTTTTTATAAAAATTTTATAGGTCGG---ATTAATTATTTTTTAAGAAGAGTTGAT------TTTTTTTATATAGGTTCATTTAAATTAATTTTATTTATTTATTTTTATTATTTAATTTATATATGTGTATATATA------------------ATGTTAAGTAATATCCCCAGAATAAAAATATTTATACTAACTCAAATTTTATTAAAAATACTAATTTTATACTTAATTATCATTTTTATAGTTATACCTTTTATAATAAAATCCATACATCCTGTAAAACTAATA---ATTTATTTAATTTTAATAACTATAATAATATGCATGAAAATTAGATTTACATATAAAAATTTTTGATTTTCATATATATTATTTTTAACTATAATCGGAGGAATTTTAATTTTATTCCTATATTTCGTTAGTCTATCATCAAACGAACTTATAAAATTACCAAAAAAT---AATTACATAATTTTAATTTCAAATATAGTAACCATTACTATTATTATATTATATAAATTAAGT---ACATTTGACCCCTTTACTTTAATTTCATTAGAAAATCTATTCAATAACCAAATAATTATAGAAAAA------AATTGATCAAACAAAATAGATTTTAAC---------TCATTCCAATTATTCAGCTTA---AACTACAAAATTACCTTAATAATTATAATATATCTATTATTTGTTTTATACGTATTAATAAAAATATGTATAAAATTTTACGGACCCTTACGTCAATTCTTA--------------TATTTTAAGTTTATATTTTTTTTTAG----------GTTAAAGGTGTGTTGT---------ATTTATTTTTATTAAAAGTAGTATTTAGTTAT-TTAT----TATTAATATGTTATAGGAATTTATTTGTGTATTGGAGAATATTTATTAAAAAATTAATTT-ATTTTTTTTTTGG--TAAAATGTAAAATGTTTTTATTTGA----AAATAAAATTATAATATTTTAAAATATTAAATAAGGTTAAAATTTAAATTTTTTGGTACCCTTTTTGGTATCCAGGG----GTTTTATT---------TA-AATAAAAAAATTTTAAAATATTTTTATTTATTCCCTCCGAAATTTAATTTAGGAAGCCTAAATTTTA---ATTT-ATTTT--TAAAGGTTAAAAGTGGTTTTAAATTAATTTAATTTTTATAAAAA-AGGAGATATTCTAGTCAATTATTAAGATAT--CTAGTTTTTTTAGAAATAAATTTAATTTATTTATT--AAATTTT--AAATATATTTAAATTTAAATA---------TTAATTTAATTAAAAATTTTATGAGCTTATTGGATGATAAAATATTGTTAAGTGATATATTATATTTTATAATTT---------TATTTAATAGAAAAAATTTAAGGG--TTTAGCTTTAAATTTTTTTTTATAAATTGTATTATAGTAG-----------------------------------------GAGTTTTATTTGTATTTAT------AAATTGTAGATTTAGTAATAGTTATTGA-TTTAAGTATGT------AATAATTT------ATTT-TATT--AAT--TTAATAAAAATTTATTTTAATTGTTTTAATT--ATTTATAAAAATAATATGAATTAAT-AATATATTTTATATAATAATGATAAAATTATTATAATAGTT-T-AT-----TAAAGTGAAAAAATTTTTTATATTAAA--ATATATTTATTAGATTTATATTA----------TTTTATTAATATAATAATAAGGAACTAGACAAA----------------TTAAAAGTATTTACCTGTTTAACAAAAACATGTCTTTTTGATTTTATAATTTAAAGTCTAATCTGCCCTATGA-----ATTTTATTTAAATGGCCGCGGTATTTTGACCGTGCAAAGGTAGCATAATCAATAGTTTTTTAATTGAA-AGCTTGTATGAAGGATTGTATAAGATATTTATTGTCTCATTATTAATTATTTTAAAATTTAATTTTTAAGTTAAAAAGCTTAAATTTAATTAGGGGACGAGAAGACCCTATAGATTTTTATAATAT-----ATATTTATTGTTTA--TTTGAGTTTATTTATTTAAATAAATATATA--TTA--TTTTGTTGGGGTGACAGTAAAATTAATTTAACTTTT-----ATA--TTT-ATTAAATCATTGATTTATGAATTTATATTAAATTATATATATATATATATATATATATATATATATATATATAATTTAATATTTTTGATCCT--GAAATTTAGATTATTAAATTAAAATACCTTAGGGATAACAGCGTTATTTATTTGGAGAGATCACATTAATAAATAAGTTTGCGACCTCGATGTTGAATTAAGA-TAATGTTTAGGTGTAGATACTTAAAT-AATAGGTCTGTTCGACCTTTAAATTCTTACATGATTTGAGTTCAGATCGGCGTGAGCCAGATCGGATTCTATCCTTAATTATT-ATTAA-ATATTTTTGTACGAAAGGACTTTATATT--TTAAATAATTTATAT----------------------TTTAAA-----------------------TTGGAATTAAATTAATTTTATTTGTTGTTG---------------------------------------------ATATTGATATAAGATTTAAAAAGGGATATTTCGAGAGTAGTATGAAAATCAAAGTTTGAATCAGAATCTGTCGGATATTTTTAGGGGGATATTTCGAGAGTAGTATGAAAATCAAAGTTTAAATCAGAATCTGTCGGATATTTTTAGGGGGATATTTCGAGATTAGGTGTATGAAAATTTAATTTTAATTTTAAATTTATTTATTATTTTAAGGTTTAATTTTTATTATAATTTAATTTTTGTATTTACTATTATAATTATTTATATATTGAGGGATTGTTAAAGTTAATTTTTAAGTAATGATTTATTT----TATAATTTAAAATTTAATTCTAATTTT--TTAATTTATTGTAAATT--------TTATTTAATATATAAATATTAGTTATT--------------AATTATTTATTTAAATAATAAATAGTTATATTTAATTAT---AATGGGTAGTATATAATTTTAATAATATATAAAAATATTTTTTGTATTAGAA--ATTTTTATTAAA-----AATTGAAAAAATTTGTGCCAGCAT-TCGCGGTTAGACAAATATTTAAATTTAATTAAATTA---TTTAAATTTTAAAAT------------TA-TTAATTATATA-TTAATTTAAATTTATTATGTAGAAA----TTAAATTAAGGTGAAATTTTATTATTTTT-TTATAGA----TAAATTTAATTTTGATGTTAGTATATTTTGAAAATTTTTTTTTAAAC-------------------------------------TAGGATTAGATACCCTATTATTTT-AA-TTGTAAATTATTTAAGTTTTTTTTATTTTATATAAAGTGTTATTTTTTATTTTATTATTTATTATTTAGCGTTTTTATGAATTAATTTAAATAAGTATAAAATTTAATTTATTTTTATGTTAATTATT-ATTATTATTTTGATTAGGTAGTATTAGGGATGGTCTTGAAACTTAAAGAATTTGACGGTAATTCATTCAATTTAGAGGAACTTGTTTTTT-AATTGATGGTCCACGATAATAAAGACTTAAATTTTTATTTATTTTATTATAATAAATATATTTATTTGTATATCGTCGTTTTAAAAAGATTTTTGAAGAATTAGG----TAATTTTTTTAATATTATGAAA-AAGAATTTTTTTTATAATAATAATTCAGATCAAGGTGCAGTT-TATGTTTAAGTTAAAATGAGTTACAATAAA---TTTGATTTATT-TATGGAGTTAAAATTTTAATT-ATTTTAATGAAGGTGGATTTAAAAGTAAATTT--AAA----TAATTATTTAATTTGAAAATTGTTTTGAGTTATGTACATATCGCCCGTCACTCTCGCT-------ATAAAGTGAGATAAGTCGTAACAAAGTAAGAGTACTGGAAAGTGTTCTTAGAATTATTTACAGT---------
>KX907845_Pachycephus_cruentatus 
ATGATAACAAATTTATTTTCAATTTTTGACCCAGCATCTTCTTTCACTATATTTCCCATCAATTGAATTAGAACTTTATTAATAATTATAATTTTACCCTATAGATTTTGATTAATTCCATCTCGATATAACATATTATGAATTACATTAACCAACTTTATTAATAAAGAATTTAAAATTTTAATTAAT---AAAAATGCAAGAGGAAGAAACATTATTTTTATATCCATTTTTTTACTTATTATAATTAATAACTTCATAGGACTTTTCCCTTATATCTTTACTAGAACAAGACATTTAGTAATAACATTAAGTTTATCACTTCCTCTATGAGTAAGGTGAATAATTTTTGGATGAATAACATTCTATAATCATATAATAAGACACATAGTTCCCTTAGGAACTCCTTTTATTCTAATACCCTTTATAGTAATCATTGAATCAATCAGAAACTTAATTCGTCCTGGAACACTAGCTGTCCGACTAACTGCTAATATAATCGCGGGCCATTTAATCTTAACTCTAATTAGATCAACAGGTCCTTCTATAAATATAATTTTAATTATTCTTATAATCTTT---GCACAAATTCTTCTACTTTTACTAGAGACTGCTGTAGCTTTCATTCAAGCTTATGTATTTTCTATTTTAAGAACTTTATACCTTAATGAA---ATTAAA---------------------ATTCCACAAATATCCCCACTAAGTTGAGCTATCTTATTTTCTTTCTTTACATTAATTTATTTAATTTATACAGTAATAGTATACTTTTTTTTCCTGCCTAAAAAA------ACTAAAAAATATAAGTACCTTCCTAATTTACCTAAAAAAACT---------------AAATATATACCCTGAAAATGA---------------------------------------------------------------------------------------------------------------------------------------------------------------------------------------------------------------------------------------------------------------------------------------------------------------TATAATATTAGTTTCTGACTCCTTCCCCCCTCATTAACTCTCCTAATTTTAAGAAGAATAATTAATCAAGGAGCAGGAACTGGATGAACAGTATACCCCCCTTTATCAAATAACTTATACCACAGAGGACCTTCAGTAGACTTAGCTATCTTTTCACTACACTTAGCAGGAATATCATCAATTATGGGAGCTATTAACTTCATTTCTACCATTATTAACATACGACCTATAGGATTATCAATAGATCAAATATCCCTATTTTCATGAGCTGTAGGAATTACAGCAATTCTTTTACTATTATCCTTACCTGTCCTTGCAGGAGCAATTACTATACTTTTAACTGATCGAAACTTAAATACATCTTTCTTTGACCCTAGAGGAGGAGGAGACCCAATCCTATACCAACATTTATTTTGATTCTTTGGGCACCCAGAAGTTTATATTTTAATTCTTCCAGGATTTGGAATAATTTCTCATATAATTTTTACAGAAACAGGAAAAAAAGAAACATTCGGAATATTGGGAATAATTTATGCTATATCTGCTATTGGAATTTTAGGATTTGTTGTTTGAGCTCATCATATATTTACTGTAGGAATAGACGTAGACACACGAGCATATTTCACTTCAGCCACACTAATTATTGCTATTCCTACCGGAATTAAAGTTTTTAGTTGACTTGCTACACTCCATGGATTTAAATTTAAAAATTCCCCCACTATACTATGATCAATTGGTTTTATTTTCCTTTTTACCCTTGGAGGATTAACGGGAATTACACTAGCAAACTCATCAATTGACATTATTCTTCATGATACCTACTATGTAGTTGCTCATTTCCATTATGTTCTATCAATAGGAGCTGTATTTGCAATCATTGGAGGATTTATTCACTGATACCCCTTAATTTCAGGACTTTCCCTAAATCCATTCTGATTAAATAATCAATTTTACTTAATATTTATTGGAGTAAATACAACCTTCTTTCCTCAACATTTCCTTGGTCTTTCAGGCATGCCCCGACGATACTCCGACTACCCAGACGCCTTTTTATCTTGAAATATTATTTCATCAATTGGTTCAATAATTTCATTAACTAGTATTATTTTATTTATTTTTATTCTTTGAGAGTCAATAATTTCTTACCGTCAAATTATTTTTAATGAAAACACAATTTCATCAATTGAATGACTACAATTAAATCCCCCCAGAGAACATAGATTTTCTGAATTACCTATTTTAATTAAA---------------ATGTGTACATGATCCATAATTTCCCTCCAAGATGCTAACTCCCCTTCAATAGAACATCTTATAATATTTCACGACCATATCTTAACAATCAATATTTTAATTACTATATTAGTATTATATATTATTATTTCAATCTCTACTGGAAAATTTTTTAATCGAACAATAATACAAAATCAAACTATTGAATTAATTTGAACTTTTATTCCCATAATTATTTTATTATTTATAGCATTTCCATCAATTAAAATTTTATATTTAATAGACGAAATTCTTTTACCATCAATCACTATTAAATGTCTTGGACATCAATGATACTGAAGCTATGAATATTCTGATTTTAATAAC------GTAGATTATGACTCTTTTATAATTCCTACAGAAGATCTTTATACTAGAGAATTTCGATTATTAGAAGTTAATAACCGCACTATTATTCCATTTAATAACCAAATTCGTCTATTAATTTCATCCCTAGACGTCATTCATTCTTGAACTATTCCTTCATTGGGAATTAAAGTTGATGCCACACCAGGTCGAATTAATCAAATTAATTTATTTTCTAACCGACCTGGCTTATTTTTCGGACAATGTTCCGAAATTTGTGGAGCAAACCATAGATTTATACCTATTATTATTGAATCCACTAATTTAAATTTATTTATTAACTGAATCAAAATATTC---------------------------ATTTTTATAATGTCAATACACAACCACCCTTTCCATATAGTAGAAAAAAGACCTTGACCTCTAATTAGTTCACTAGGAATAATTATTCTAACTACTGGATTCATTAAATGATTTCATTACAGAAACTGTAATATATTTTTTATTGGCCTAACTATTATATCAATCTCATCATTCCAATGATGACGAGATGTAATTCGAGAATCAACTTACCAAGGTCTTCACTTAAAAGAAGTTTACTTAAACATAAACTGAGGTATAATTCTATTTATTACATCAGAAGTA------------TTCTTTTTTTTATCTTTTTTTTGAGCCTACTTTCACGCCTCTTTATCCCCCAATATCGAAATTGGTAGAATATGACCCCCTAAAGGAATTATTTCTTTTAACCCATATCATATCCCTTTATTAAATACAATTATTTTAGTATCATCCGGTGCAAGAATTACCTGATCTCACCACAGTCTAATTAACAAAAACTATTCCCAATCAGTAGTAAGACTTAGAATCACAATTATTCTAGGAATTTATTTTAGAATCTTACAAAAATATGAATATAATGACTCATTATTTTCAATTGCTGATTCTATTTATGGATCTACATTTTTTATAGCAACTGGCTTCCATGGAATTCACGTTTTAATCGGAACAACATTCCTAGCAATTTGTCTTTACCGATTAAAAAATCATCATTTTTCAAGAGCCCACCACTTTGGATTTGAAGCTGCCTCATGATACTGACACTTTGTCGACGTAGTATGATTATTTTTATACATTTCAATCTATTGATGAAGATTTAAT------------ATGTTAATAAAAATTCTAGTTCAAAACCCTATCATTAAAATTATTTACGCGAGTCTAATTAAACTCCCTACACCATTAAATATTTCAATCTGATGAAACTTCGGATCTCTATTAGGTCTATGCCTTTTAATTCAAATCATATCTGGACTATTCCTATCCATACACTATTGTCCAAATATCTCACTAGCATTCTCAAGAGTAATTCATATTTGTCGAGACGTAAATTTTGGATGATTAATACGATTAATTCACATAAACGGAGCATCTTTTTTTTTTATTTGTTTATACCTTCATATAGGACGAGGCTTATACTATATATCATATAAATTAAAGCATGTTTGAATAGTAGGAATCATAATCCTTTTTATCACTATGGCCACAGCTTTCCTAGGATATGTCTTACCTTGAGGTCAAATATCTTTTTGAGGGGCTACAGTAATTACCAATTTAATTTCAGCCATTCCTTATCTAGGAGAATCAATCGTACTATGAATTTGAGGTGGATTTTCAGTTGATAATGCCACACTAAATCGATTCTATTCCCTTCACTTCATTCTCCCATTCATTATTATAATAATAGTAATCATCCATTTAACCTTCCTTCACCTCACCGGATCAAATAACCCCCTAGGAACAAATAGAAATTTATGCAAAATCCCATTTCACCCCTTTTTTACTATTAAAGACATTATAGGATTTTTAATTATAATATTTATTTTATTAATAATAATCATAATAAATCCCTACCTTCTTGGAGATCCAGAAAATTTTTCCCCAGCTAACCCCCTAGTTACACCAATTCATATTCAACCTGAATGATACTTCCTTTTTGCATACGCAATTCTTCGATCCATTCCTAATAAACTAGGAGGTGTAATTGCCTTAGTAATATCTATTGCAATTTTCTTTTTTATACCATTTATAAATAAAAATAAAATATTCTCATCAAAATTTTATCCCTTAAATCAAATCTTATTTTGATTAATAATTAATGTATTTATTTTATTAACATGACTTGGAGCCCAACCAGTAGAAGTCCCATTTATTATAACATCCCAAATTATAACAATTATTTATTTTTCTTACTTTATCCTCCTCCCTATATTAATACATTCATGAGACACCTTAATTTTCAAT------ATGTTTATAGAAATAATTTTAATAAATTTTATAATATTA---ATTTTAAGATATTTAGTTTTATTGGTAAATGTTTTAGTAGGTGTAGCTTTTTTGACTCTTTATGAGCGGAAGGTATTAGGGTACCTTCAAATGCGTAAAGGTCCTAATAAATTGGGGATTAGTGGAATTATGCAACCTTTTAGTGATGCTATTAAGCTATTTAGTAAAGAATATTTAGTTGGGTATAGTTTTAATTATATTATATATTTATTCTCTCCTTTTATAATATTAGTTTTAAGGTTATTTATTTGAATTTTAGTACCTTTTATGTTTAATTTATGAGAAATAAATTTAGGTATTTTATTTTTATTGAGAATTTTGAGAATCAGAGTTTATACTACAATGTATTCTGGCTGATCATCAAATTCTGCTTATTCTTTGTTAGGGGCATTACGTTCTATTGCTCAGACAATTTCGTATGAAGTTAGATTAGCATTAATTTTGATTATTTTTGGGATTTTGATTGATGGATTTAGGTTTATAGATATAATATTATTTCAAAGGGGAGGGGGGATAGTGATTTATTTATTTCCTTTATTTTTAATATTTATTACTAGATCTTTTGCAGAATTGAATCGGTCACCTTTTGATTTTTCGGAAGGAGAATCAGAGTTAGTTTCCGGATTTAATATTGAGTATTCTAGAGGAATATTTGCTTTTTTATTTTTAGCTGAGTATTCAATAATTTTATTTTTTAGTATAATCTGAATAGTTATATTTTTAGGAATTTTTTGATTTAATATATTTTCATATTTATTTATTATATTATATTTTAGATTAATTATTTTAGTTCGTGGCACATACCCTCGGTTTCGTTATGATAAGTTAATAAGTTTATCATGAAAAATATTCTTACCTTTTTCTTTAAATTATTTAATTTTTATTCTTGGTATCAAGTTAGTTGTTTTAGTGGGATTAATT---????????????????????????????????????????????????????????????????????????????????????????????????????????????????????????????????????????????????????????????????????????????????????????????????????????????????????????????????????????????????????????????????????????????????????????????????????????????????????????????????????????????????????????????????????????????????????????????????????????????????????????????????????????????????????????????????????????????????????????????????????????????????????????????????????????????????????????????????????????????????????????????????????????????????????????????????????????????????????????????????????????????????????????????????????????????????????????????????????????????????????????????????????????????????????????????????????????????????????????????????????????????????????????????????????????????????????????????????????????????????????????????????????????????????????????????????????????????????????????????????????????????????????????????????????????????????????????????????????????????????????????????????????????????????????????????????????????????????????????????????????????????????????????????????????????????????????????---ATTATACTAATTAGCAGACTATTTCTATTAATCACAATTATCATTATAATTATATTAATTATAAATTTAATTATCTCTAAAAAAATACACTCACATCGAGAAAAAGCCTCACCATTTGAGTGTGGATTTGATCCTCTTTCCTCTACTCGAACCCCCTTTTCATTACGATTTTATTTAATTAGAATTATTTTTTTAATTTTTGACATTGAAATTATTATCTTATTCCCTTTAATCCCCTCAATATGATTTAGA---AACCCCTTAATTTGATTAACA---AGAATCCTATTATTTAGACTAATCTTAATCTGAGGAATTTACATTGAATGAAATGACGGCTCATTATATTGAATGCAG---ATG---------TTAATATTTTTATGATTTTATTTATTATTTTTACTTTTAAGGTCATTAATAGTTTTTATTAAATTTAATAAGCATATGTTGTTAATTTTAATAAGTTTAGAATTTTTTGTTATTATTATATATTGTACATGATTTGTTTATTTTAATATAATTGATTTAAGTTAT---TTTATAAGATTATATTATTTGATTTTTTCTGTGAATGAGAGGGTCTTAGGATTGTCTATTATAGTAGTTATTATACGGGGTGAGGGTAGTGATTATCTTCAGTCATCTAGTTTATTGAAATGA------ATGATAAAATATTTTTTTTTTATTTTATTGATAATATTAATATTTATGATTAGGAGAAGGTTT---AAG---ATAATAATAAATATTATTTTTCAAAACTTAATTTTAATTATTATGATAGTTTTTTTTTTTGAATTTAGATTTGTAGGATTAAATTTAATTGAA---TTTTATTCATTAGGGAAT------TCTTATGGATTAGATTTTTTTTCTTATTGGATGGTAAATTTAAGAATGTGAATTATTATTTTAATAATAATAGCAAGAATAAGAGTTGTTAAATTACAGAAATTTTTATTTTTGTTTATTATAAACTTATTATCTATATTA---TTGTTATTAATAATAACATTTAGACATTTAAATTTTTTGGGATTTTATATCTTATTTGAAGCTAGTTTAATTCCTACATTATTTTTAATTATGGGGTGAGGGTATCAAGTTGAACGTATTCAAGCAGGAGTATATATAATATTGTACACTTTATTTGCTTCATTACCATTTTTATTAATATTAATTTATTTATATAAAAGAATGTACTCATTAGATATAATTTTTTTGAATATTATAAAA------ATT---AAAATTGATAATATATTTATGTATTTTATTATGTTATTT---GCTTTTTTAGTTAAAATACCCATATTTATAGTTCATGTTTGACTCCCTAAGGCACATGTAGAGGCTCCGGTATCAGGTTCTATAATTTTAGCAGGGGTAATATTGAAGCTAGGAGGGTATGGAATTTATCGAGTAATTTTCATGATTGAGGGG------------TGTCAAGAGTATAACCTGTATATTTTAGTTTTTAGAATAGTTGGAGGTATCCTTTTAAGATTAGTTTGTTTATTGCAGTTAGATATAAAGTCATTGGTTGCTTATTCTTCAGTTGTTCATATGAGATTAGTAATTGGGGGATTATTTTCTAGGGAATATATTGGGGTTCAAGGTGCTTACTTAATAATAATTGCTCATGGGTTATGTTCTTCTGGGTTATTTTGTATAGTAAATTTATTTTATGAACGGTCAATAAGTCGAAGGCTATTGATTAATAAAGGGATATTAGTTTATAGTCCGTCTATAATAATGATATGATTTTTATTGTGTATGTATAATATATCCGCACCTCCTAGATTAAATTTATTAAGAGAAATTTATTTACTAATTAGGTTAGTAAGGTGAAGATATTTTTTAATTGTTATATTAATAATTTTATTATTTATTAGAAGATGTTATTCCTTATATTTATATTCTTATGTGTGTTATGGAAAGTCATTA---ATATTATTTAGATTTTTTAGATTTTCTGTACGGGATTATGTAATAATTTTAATACATTTAATTCCTTTAAATTTGATTATTTTAAAAATTGATATTTTATTT------------------------------ATGATTAGTTTATATATTAGATTTTTTTTTTTTTTTTTTAGGTTAATATTATTTGGGTTGGGTATTATATTTTTATTTAGTAAAATATTATTTTTAATTGAGTGGGGATTAGTTAGAATTAATTCTGTAGAAATTTTTATGTTATTTTTATTTGATTGAATATCTTTGATTTTTATAAGATTTGTGTTATTTATTTCTTCTATAGTTTTAATTTATAGGTTTGATTATATAAAAGATGAAATTTATTTTAAACGATTTATTTTATTAATTTTATTATTTGTGCTTTCAATATTATTTATAATTGTTAGACCTAATTTATTGAGAATTTTATTAGGATGAGATGGATTGGGTTTAATTTCTTATTGTTTAGTAGCTTATTACCAAAATGTTAAATCTTATAATGCTTCAATATTAACTGTTTTAATAAATCGTGTGGGGGATAGTGGATTAATGATGTCTTTAAGGATGATTTTTTATTTGGGGAGATGAAATGTAATGTTTTAT------------------AGAAGAGTAGATTTTATAATTGTTTTATTATTTTGTTTAGCTGCATTAACTAAAAGTGCTCAAATTCCTTTTTCTTCTTGGTTACCGGCAGCTATGGCTGCCCCTACCCCAATTTCTTCATTAGTTCATTCTTCTACATTAGTTACTGCTGGAGTTTATTTGATAATTCGATTTAATCATTTATTGATA---GATAGAAAAATTAGTGATTTAATTTTTATTTTATCTATTTTAACAATATTTATGGCAGGTGTAAGAGCTAATTGGGAGTTTGATTTAAAAAAAATTATTGCACTTTCTACATTGAGGCAGTTAGGATTAATAGTTAGAATTTTGTCCTTGGGAGAGGCTGATATGGCATTTTTTCATTTATTGACTCATGCAATATTTAAGGCTTTACTTTTTATATGTGCAGGAGTTATTATTCATTCGATAAAAAATTTTCAAGATATTCGATTTATAGGGGGAATAACTAAATTAATACCATTTACTTTAATTAGGTTTAATATTTCTAATTTAGCTTTAGCAGGCATACCTTTTTTATCTGGATTTTATTCTAAGGATTTAATTTTAGAAGAATTAATATTTTTAGGGGAAAGGTTTGAGGTATTAATATTGTTTTTAATTTCTATTGGGCTGACAGTTTCGTATAGATTACGTATGTTTTTATATAGATTGTTTAGTGAGATAAAAATAGTTAGGTGTTTTAGGTTATTTGATGAAAAT---------AGTTTT---ATGAATTTTAGAATAATTTTTATGATAATTATATCTATTTTTAGAGGAAAGATATTA------TTATTTTTTTTTAAGTTTAGTTATATTGTATTGCCTATATTTATAAAATTGATAGTAATTTATTTTAGAGGATTAGGTATTCTTATAGGATTAATGATTTTTTTTTTTAGACGAAGTTACAAA---------ATAAAAATATTATTAGTAAAAAATTTTTTTTCTAAGATATGATTTTTATTTGAGATTTTTTATTTAATTGTTGGAAAATTTTTTATTTATGCATTTCAATTAGTGAATTTAAAT---GAAAAATTATGAAAT---GAAGAGATTTATTTTAAAAATTTTTTATTAAAA---TCTAAATATTTTTTTAATCAAGTAAAT------ATATTTTATATTGGGGCATTTAAACTTATTATATTTATTTTTTTTTATTTCTTTTTATTTCTTTTAATTTGTTTA---------------ATGTTAATAGATAATACTTTTTTATCATATATTTTTATTTATGTTCATCTAATAAGAAAAGTTATAATTATAACCCTACCATTAATCTTAATATTAACTATTCTTTCAATAAAATTTATCCACCCTATTGGAATATTA---ATATACCTTATTATATTTACTATTTTAATTTGCTTAAAAATAAGATTTTTATATAAATCATTATGATTTTCCTATCTTTTATTCTTAAGAATAATTGGAGGTCTATTAATTTTATTCTTATATTTCGTTAGAACCTCTTCCAATGAAAAAATTAAACTATTTAAATCA------GACTATTTATTAATTTCCATTATTTTCAGAAGAATATTAAGCACAATATTTATTATTTACTCTCAATTTGACTTATTTTCTATA---ACATTATTTAAAATACCATCCTCCAATATAATAAACTTGTCTAATTATAACTGAAGAAACCTTATTCACTTTGAT---------TCATACCAAATATTTAGATTA---AATTATAAAACTACTATTTTAACAATAATTTATTTATTATTTACTCTATTTTCACTTATAAAAATATGTATAAAAATATATGGACCTCTACGTCAATTCATT------T-TTGAATTAGATTAAATTGATTAATTT----------------TTTATTTAGAAGATT-------------TTAGTTTAATTAAAATAATA-TACTTATT-TTT-----------TAAGTTAAAGTATT-TATTTA-------------------GAATTAATAATTTT-ATTTTA-----------AAATGTGAATGAAATTTGTGAAA----TAA----TTTAAAATT-TATAATTTAAAAAGTAAGATT--------TATTTTTT-GTACCTTTT---GTATCAGGGG----TTTTTAAT---------TA-AAACTTAAA---------------TATTTATGATTCTCGAA--TTAATTAGAG-----------TTA---ATGTAATTAT--GTAAGTTAATGTTAAATT----ATTATTTATAATAGTGCATTAG-AGGAGAAATTCTAGTCAATAATTAAGATAT--CTAGTTTTTTTAGAAATAAATTTAATTTATTTATT--GAATTT----GAAAAATTGATAGTT-TTTT---------TCAATTT----------------------------------------------------------------ATTT---------TATTTAATAGAAAAAATTTAAGGG--ATTAGCTTTAAATTTTATTTTAAAAACTTTTTATGGTTTATTTGTTAATTATTTATAAT---ATAAAAAATTATAT------TTAATTAATTAATTTGATTATTAAAAATTATAGATTTAAAATTAGTTATTAG-TTTAAGTATAT------AATAATTT------ATTG-AATT--TTA--TAAAATTTAATTTTAATTTAG-GTTTTAATT--ATTTATAAAAATAATAA-ATTAAAT-TAATTAATTTATTTAATAATGAAAATATTATTATAATTTTA-T-GTTGT---------ATATAATTTATTTTATTAAGTAAATTTATAATTAATTTAT---------------TTAAAGAAATATAATTGTAAGGAACTAGACAAA------------------TAAAGTATTTACCTGTTTATCAAAAACATGTCTTTTTGAGTT--TAATTTAAAGTCTAATCTGCCCAATG-------ATTTATTTAAATGGCCGCGGTATTTTGACCGTGCAAAGGTAGCATAATCATTAGTTTTTTAATTGAA-AGCTTGTATGAACGATTGAATAAGATACTAGTTGTCTCACTTTTATTTGAGTTAAAATTTAATTTTTAAGTTAAAAAGCTTAATTATAATTAGAGGACGAGAAGACCCTATAGATTTTTATGAGGT-----GATATTATTATTTA---ATTAAATTTTTTGTTAGAATTAATATTGT-TTCA--TTTTGTTGGGGTGACATAAAAATTTAATTAACTTTT------TA--TA--AAAAATACATTAATTTATGAATTTTTA-----------------TT---------------------GATTTTATTAATAA-TTTTGATCCT--AACTTTTAGATTATTAGAATAAAATACCTTAGGGATAACAGCGTAATTTATTCGGAGAGATCACATTAATGAATGAGTTTGCGACCTCGATGTTGAATTAAGA-AAATATTTAGGTGGAGATACTTAAATGTATAGGTCTGTTCGACCTTTAAATTCTTACATGATTTGAGTTCAGATCGGCGTGAGCCAGATCGGATTCTATCCTTAATTAATATATAA-ATATTTTTGTACGAAAGGACTTTATATT--TTAAATAGTTTAA------------------------ATTTAT-----------------------ATTGAATAAAATTAATATTTTTGAATAATGAAA--------------------------------------------------ACTTTATTGAGGTTTTGTTAAATTAGGAG---------------AGTTTGGGG--------------------------------------------------------------------------------------------------------------GGGGGTTTATATCTGATTTTAAGTGTATTTGAGTAATTTTACATAAA-----------ATTTTAGATATTTTATTAAGCAGCTTGTTCTG-------------------------------TAAATATAAGTGTTAATA--GTTGTTATAGCAATTATTGTGATTATTTK--RARRYKYATWKWAMATT--------TTATTTAATATATAAATATTAAAAGTT--------------TAATTATATTTTAAAAAA-------ATTTAATTAATA-----ATTTTGTAGTATATAAAATTATAAAGAAATAAAAATAATTTTTGTTTTAGAA---TATATTTTTAA-----AATAGAAAAAATTTGTGCCAGCAT-TCGCGGTTAGACAAATTTAT-GATTTGAGTGAATTT---TTTAAATTTAATAAG------------TA-TTAATTTTAAT--AAAATAGGAATTTATTGATAAATA----TTAAATTAAGGTGAAATTTTATTAATTT-----------------------------------ATATWWWKWAWATYTTATCTAATCC------------------------------TAGTTTATAGGATTAGATACCCTATTATTAT-AA-TTGTAAATTGTGAAAA--------------------------------------------GTTAGTTAATTAAGTTTTATTTTAAAATTTATAA-------ATTATTAAAAAAATTATTTTATGTTGTTGAATTTATTAAAATTAGGTAGTAATAGTTATGGTCTTGAAACTTAAAGAATTTGACGGTAATTCATTCAACTTAGAGGAACTTGTTTTTT-AATTGATAGTCCACGATAGAAATTACCTAATTTATATAATTTT--------ATATAATTACTTATTTGTATACCGTCGTTTTAAAAGGATTTTTAAAGAA--TAT----TAATCTTTATGATATTTT--------------TTTTTTAATAGTAATTCAGATCAAGGTGCAGTT-TATAATTAGGATAAAATGAGTTACAATAAA---TTTTATTTAT--TATGGAATTAAAGTTTTAATAAATTTTAATGAAGGCGGATTTAAAAGTAAATTTTATAA----TAATTATTAAATTTGAAATTAGTTTTGAATTATGTACATATCGCCCGTCACTCTCTTT-------ATAAAAAGAGATAAGTCGTAACAAAGTAAGGGTACTGGAAAGTGTTCTTAGAATTAGTTAAA-----------
>KX907846_Pachycephus_smyrnensis 
ATGATAACTAATCTATTTTCTATTTTTGACCCAACCTCTTCAATAATAATACTCTCTATCAATTGAGTAAGATCAATACTAATTTTTATAATTTTACCTTATTCATTTTGACTTATTCCATCCCGATACTATATATTATGAATTATATTAATTAATTTTATTAATAAAGAATTAAAAATTTTAATTAAT---AAAAATGCTTCAGGAAGAAATATTATTTTTATTTCTATTTTTTTATTCATTATAATTAATAACTTTATAGGACTATTTCCTTATATTTTTACTAGATCAAGTCATATTATTATAACTTTAAGTCTTTCTTTACCATTATGAATTAGACTAATAATTTTTGGATGAATAAATTTCTACACTCACATATTTGCTCATATAGTCCCATTAGGAACTCCTCCCATTTTAATGCCTTTTATAGTTATTATTGAAACTATTAGTAACCTAATTCGACCAGGTACATTAGCTGTCCGATTAGCTGCTAACATAATTGCAGGTCATCTATTATTAACATTAATCAGATCTACTGGCCCTTCAATAAATATTATTTTAATTATTATAATAATTTTA---GCTCAAATTCTTTTACTTTTACTTGAAACTGCAGTAGCTATTATTCAAGCATATGTATTTTCAATTTTAAGAACTTTATATTTAAATGAA---ATTAAA---------------------ATTCCACAAATATCCCCAATAAATTGATGATTTTTATTAATTTTATTTTCTCTCCTTGTAAAGACGTGTATTTCATTTATTTATTTTATCTACTTACCTACACAA------TTTTCAATTCCTTCAATTAATTTTAAAACTTATAAATCT------------------TCAACCCTACCTTGAGTATGA------------------ATGCAAAAATGATTATTTTCTACAAACCACAAAAATATTGGAATTTTATATTTTATTTTTGGTATTTGATCTGGAATAATTGGAACTTCCCTAAGAATAATTATTCGAACAGAATTGGGTACCCGGGGACCATTAATCAATAATGATCAAATTTATAATTCAATTGTAACCGCCCACGCTTTTATTATAATTTTTTTCATAATTATACCTGTAATAATTGGAGGTTTTGGAAATTGATTAATTCCTTTAATGTTAGGTGCACCTGATATAGCTTTTCCTCGAATAAATAATATAAGATTTTGATTATTACCTCCTTCATTAATTTTATTACTCTCAAGAAATTTAATTAATCAAGGAGTTGGAACTGGATGAACAGTTTACCCTCCTTTATCAAATAATCTTTATCATAGAGGCCCATCAGTAGACTTAGCCATTTTTTCTCTACACCTAGCTGGTATATCATCAATTATAGGTGCTATTAATTTCATTTCTACTATTATCAATATACGACCTGTAGGTCTTTCAATAGATCAAATAACATTATTTTCTTGAGCTGTTGGTATCACAGCTATTTTATTATTATTATCACTACCAGTCCTAGCTGGAGCAATCACTATATTACTTACTGATCGAAATTTAAATACTTCATTTTTTGACCCTGCTGGAGGGGGAGACCCTATTTTATACCAACATCTATTTTGATTTTTTGGCCATCCAGAAGTTTATATTTTAATTCTTCCAGGATTTGGCATAATTTCTCATATAATTTTTTCTGAAACAGGAAAAAAAGAAACATTTGGAATATTAGGAATAATTTATGCTATATCAGCCATTGGAATTTTAGGATTTGTAGTATGAGCTCATCATATATTTACTGTAGGAATAGATGTAGATACTCGAGCTTATTTCACCTCTGCTACTTTAATTATTGCTATTCCTACAGGAATTAAAGTTTTTAGATGATTAGCCACTCTTCACGGATTTAAATTTAAAAATTCACCTACTATACTTTGATCAATTGGCTTTATTTTTTTATTTACATTAGGTGGTTTAACAGGGATTACATTAGCTAACTCTTCTATTGATATTATTTTACATGATACTTACTACGTTGTAGCTCACTTTCACTACGTCCTTTCAATGGGGGCTGTATTCGCTATTATAGGAGGATTTATTCATTGATTTCCTTTAATTTCAGGATTATCCTTGAATCCTTTTTGATTAAACAATCAGTTCTATCTAATATTTATTGGAGTAAACTCAACATTTTTCCCTCAACATTTTTTAGGCCTTTCGGGTATACCTCGACGATATTCTGATTACCCGGATGCATTTTTATCGTGAAATGTTATTTCATCAATTGGATCCTTAATTTCACTTATAAGAATTTTATTATTTATTTTTATTTTATGAGAATCAATAATTTCCAATCGACAAATTATTTTTAATGAAAATATAAATTCATCTATCGAATGATTACAATTAATGCCCCCTATAGAACATAGTTACTCAGAATTACCCCTTCTAATTAAAAAAAAT---------ATGTGCACATGATCTTTAATTTCCTTACAAGATGCAAATTCACCAACAATGGAACATTTAACTATATTCCATGACCATACTTTATTTATTAACATTGTAATTACAATAGTAGTTATTTACACTATTGTTACTATTCTTGCTGGGCAATTTTGAAATCGACGAATAGCTCAAAATCAAAATCTTGAACTTATATGAACTTTAGTCCCCATTGTTATTCTTTTTTTTATAGCCTTTCCATCAATTAAAATTTTATACTTAATAGATGAAATCTTTTCTCCCGTTTTAACGATAAAATGTTTAGGCCACCAATGATATTGAAGATACGAATACTCCGATTTTAATAAT------GTTGAATTTGACGCATTTATAATTCCAACAGAAACCCTCTCTACTCATGAATTTCGATTATTAGAAGTAAATAACCGAACTATTGTTCCTTTTAATAATCAAATTCGATTACTAGTAACATCTTTAGATGTAATTCACTCATGAACTGTTCCTTCCTTAGGAATTAAAATTGATGCAACCCCTGGTCGAATCAATCAAGTTTTTATATTCTTAGATCGTCCTGGCCTTTACTATGGTCAATGTTCTGAAATTTGTGGAGCTAATCATAGATTTATACCAATTTCTATTGAATCAGTTAATTTACCATTATTTATTCACTGAATTAAAAATTTT------------------------------------ATGTCAATACATAATCACCCATTCCATATAGTAGAAAAAAGTCCATGACCATTAATATGTTCAACTGGAATAATTATTCTAACATCAGGTTTTATTAAATGATTTCATTATTTTAACTCCTCTATATTTACTTTAGGAATAATCATTATAATTATCTCATCATATCAATGATGACGAGATGTAATTCGAGAATCAACCTATCAAGGTCTTCATGTAAAACAAGTTTACTTAAATATAAATTGAGGAATAATTTTATTTATTACATCTGAAGTA------------TTTTTTTTTTTATCCTTTTTTTGAGCTTATTTTCATGCTTCTTTATCCCCAAATATTGAAATTGGAAGAATATGACCTCCTAATGGCATTATCTCATTTAATCCCTATCATATCCCTCTATTAAATACAATTATTTTAATTTCATCAGGAGCAAGTATTACTTGATCCCATCATAGATTAATTAATAAAAATCATGCTCAAACTTTACAAAGTCTAACCATTACAATTATTTTAGGTATTTATTTTAGAATTTTACAAAAATATGAATATAACGACTCTTATTTTTCAATTGCTGATTCAATTTACGGATCTACATTTTTTATAGCTACTGGATTTCACGGGTTACATGTATTAATCGGAACAATATTTTTAACTGTTTGTTTAATACGATTAATCTTAAATCATTTTTCAAATTACCATCACTTTGGATTTGAAGCAGCTTCTTGATATTGACACTTTGTTGATATTATTTGATTATTTTTATATATTTCAATTTACTGATGAAGTTATAAT------------ATGTTAATAAAAATTTTAAAATTTAATCCAATTATTAAAATTATTTATAATAGATTAATTAAACTCCCTACACCTTTAAATATTTCAATTTGATGAAATTTTGGATCATTACTAGGTTTATGCCTAATAATTCAAATTATCTCAGGTCTTTTTTTATCTATACATTACTGCCCTAACACTACACTAGCATTTTCAAGAATTATTCATATTTGTCGAGATGTAAATTTTGGTTGATTAATACGATTAATTCATATAAATGGTGCTTCATTTTTTTTTATTTGTATATATTTTCATATTGGTCGTGGCTTATACTACATATCATATAAATTAAAAGAAGTTTGAACTATTGGGATCATAATTTTATTTTTAACTATAGCAACAGCTTTCTTAGGATACGTTTTACCTTGAGGACAAATATCATTTTGAGGAGCAACTGTAATTACAAATTTAATTTCAGCAATCCCTTATCTAGGAGAATCAATTGTTTTATGAATTTGAGGGGGATTTTCTGTAGATAACGCAACACTAAATCGATTTTATTCTCTTCATTTTATTATACCATTTATTATCATTGCCATAGTAATTATCCACCTTACTTTCCTTCATCTAACTGGTTCAAACAATCCATTAGGAACAAATAGAAATTTATATAAAATTCCTTTTCACCCTTATTTTTCAATTAAAGATATTATAGGATTTCTTATTATACTATTAATAATATTGATTTTAATCATAACTAACCCTTATATTTTAGGAGACCCAGAAAATTTTTCACCTGCAAATCCTTTAATTACCCCCCTCCATATTCAACCCGAATGATATTTTTTATTTGCCTATGCAATTCTTCGATCAATTCCAAATAAACTAGGAGGAGTAATTGCACTATTTATATCAATTGCAATTTTCTTAATTATGCCAACTATTAATAAAAATAAAATATTTTCATTAAAATTTTATCCAATTAATCAAATTCTATTTTGATTCATAATCAATATTTTTATTTTATTAACCTGGCTAGGCGCTCAACCTGTCGAAGCACCTTATATTTTAACATGTCAAATTATAACAATTATTTATTTTTCTTACTTTATTTTATTACCATTAATTTTATATTTATGAGATAACTTAATTTTTAAT---------------------ATGTTTATAGATTTTATTATAGGG---TTTGTGAGATATCTAATTTTATTCATTAATGTTTTAATTGGAGTGGCATTTTTAACTTTATTTGAACGTAAATTATTAGGATACGTGCAATTGCGTAAGGGTCCTAACAAATTAGGAATTATGGGGATCATACAGCCTTTTAGTGATGCTATTAAATTGTTTAGTAAGGAGTATTTAGTAGGTTATAATTTTAATTATTTAATTTATTTAATTTCACCATTTATAATATTATTATTAGGATTATTTATTTGAATATTATTACCTTTTATTTTTAATTTATGTCAAATAAGTTTAGGGGTTTTATTTTTTTTAAGAATTCTTAGAATTAGAGTTTACGCAGTTATATACTCAGGGTGATCTTCAAATTCTGCTTATTCTTTATTAGGTGCACTTCGTGCAATTGCTCAAACAATTTCTTATGAAGTTAGATTAGCGTTAATTATAATTGTATTAATTTTGTTAGCAGATAGTTTTAGATTTAATGAAATTATAGGATTTCAAAATAATTTATGTGCTTTTATTTATTTATTTCCTTTATTTTTGATATTTTTAATTAGTTCATTTGCTGAATTAAATCGGTCACCTTTTGATTTTGTTGAAGGTGAATCTGAGTTAGTTTCTGGATTTAATATTGAGTATTCAAGTGGCCCTTTTGCTTTTTTATTTTTAGCTGAGTATTCAATAATTTTATTTTTTAGAATATTATGGGTAGTTTTATTTTTTGGATATTTATGATTTAATATTATTACTTATTTTTTAATAATAATTTGTCATAGATTAATTATTTTAGTTCGAGGTACATACCCCCGATTTCGATATGATAAATTAATAGGCTTAGCTTGGAAAATATTTTTACCTTTTTCATTAAATTATTTAATTTTTATTTTGGCTTTAAAGTTAATAATTGTTATCAATTTATGT------------------------------------------------------------------------------ATTATATTAATTTTATATTTTACATTAATTTTTAGAACTTTAACAGCTCTTTCTTCAAATTCTTGAATTATTATTTGAATAATACTAGAAATTAATTTAATAGCATTTATCCCCATTATAATATTAAAA------TCTTTTAATAAAATTAATTTTCTATTTAAATATTTTATTATTCAAGCTATTAGATCTTCCCTTTTTTTATTTTCAATCATAATATTACTTACTATACAATTT------------AATTTCATAAATTTAAGTATAAAC---TTAGTAAATTTAATAATTTCAATCGCAATAATTATAAAAATAGGAATATTACCTTTCCATTTTTGATACATTGAAATTATAATAAATATTTCTTGAATAAATTTTTTTTTAATATCTACCTGACAAAAAATTATTCCACTTTTAGTAATTTCCTTT---TCCCCACTCAAT---------------------TTTATTTTATATATATCAATTTTTTTTTCTTCATTAGTTAGTTCAATTCAAGGCTTATACCAATTAAATTTACGAAAAATTTTTACTTTATCTTCAATCAATCAAACTAGATGATTAATAATTAATTCCTCAATATCTCTTTATTTAATAATTTTTTATATAATTATATATATAATAATTTCTTTTAACATTTTTTTTATATTCAATCAAAATAATTTTTCATACATTCATGAATTA---TACATTTTAAATAATTTTGAT---TATTCT---------ATTAAAATTTTCTTATTTATAAACATTTTATCACTAGCAGGCCTTCCTCCTTTTATTGGATTTATAATAAAATTAATATCAATTAAATTTTTAATTTTTAATCAATTATATTTTCTAGTAATTTGACTTATTATCTCTTCACTTATAACACTTTACTTTTATTTACGAATTAGCTATAATTCTTTTTTATTAATTAATTTTAAAATTAAAACTAAATTAATTAATTTAACTTTAAAAAATTATTTTAAAATAAATTATTTT------TCGTTAAAAAATCTTACTTATTTA------TTTTCTATAATTAATTTTTTAATTTTAATAATTTTAATTTGAATTTTTTTT---------ATTATATTAATAATCATATTAATAATATTAATTATTACTATTATCCTAACTCTACTAATTTTAAATAAAATTATTTCAAAAAAAACTTTACTTGATCGTGAAAAAATTTCTCCTTTTGAATGTGGATTCGACCCTATATCATCTACTCGAACCCCGTTCTCACTACGATTTTATTTAATTAGAATTATCTTTTTAATTTTTGATATTGAAATTATTATTTTATTTCCTTTAATTCCAGCAATATGATTCAGA---CATCCTAAAATCTGATTAATT---AGATTTTTTTTATTTAGTTTAATCTTAATTTGAGGAATTTATATTGAATGAAATGAAGGTTCATTATTTTGAATAAAA---ATG---------TTAATATTTATTTGGTTTTATTTATTTATTTTATTAATTGGTTCATTAATAATTTTTATTAAATTTAATAAACATATATTGCTAATTTTAATAAGATTAGAATTTTTTGTTATTTTAATATATTATGTAATATATTCATATTTTTTACTAATTGATTGAGGATTT---TATATTAGTTTATATTACTTAATTTTTTCTGTTTGTGAAAGTGTTTTAGGGTTATCAGTTATAGTTGTTATTATACGGGGTGAGGGAAGAGATTATCTTCAAACATTTAGAATATTAAAATGA------ATGATAAAATATTTTATTTCGATCTTATTGACTCTAATAGTAATTTGATTTAGTAAAAATATA---TTA---AAAATATTAAATATTATTTTTCAAAATATAATTATTTTTATTATATTTATTTTTTTTATTGAGTTTAGATATTTAAAATTAAATTTATTAGAT---TTTTATTCAATAGATAAT------TTTTTTGGATTAGATTTTTTTTCTTTTTGAATAATCATGCTAAGAATGTGAGTTATTATTTTAATAATATTAGCTAGAATAAAGATTGTTAAAATAAATAATTTTTTATATTTATTTATTATGAATTTGTTAATTATAATA---TTGCTTTTAATAATAACATTTAGTGTTTTAAATTTTTTAAGATTTTATATTTTATTTGAAGCTAGTTTAATTCCTACTTTGTTTTTAATTTTAGGTTGGGGCTACCAAATTGAGCGTATTCAGGCTGGTATTTATATAATATTATATACTTTATTTGCTTCTCTACCCTTTTTATTAATATTAATTAATTTATATCAATTTGAATATACATTGGATATAATTATTTTGAATATTCATAAA------ATT---GAATATAAAAATATTATTTTTTTTTTTATAATAATATTA---GCATTTTTAGTTAAAATACCTATATTTATAGTTCATATTTGACTCCCTAAAGCTCATGTTGAGGCTCCTGTTGCAGGTTCTATAATTTTAGCCGGAGTTATATTAAAATTAGGGGGGTATGGAATTTATCGAATTATTTTTATAATTGAAGGT------------TGTTTAGAGTTTTGTTGTTATATTTTAGTATTTAGTTTAATTGGCGGAATTTATTTAAGGCTAGTATGTTTATTACAATTAGATATAAAAGCACTAGTAGCGTATTCTTCCGTAGTTCATATAAGGTTAGTGATTGGTGGTTTAATATCTTTAGAACTTTTTAGTATTCAGGGGGCTTATATAATAATAATTTCACATGGATTGTGTTCATCTGGTATATTTTGTTTAGTTAATTTATTTTATGAACGGTCTTTAAGACGAAGTTTATTAATTAATAAGGGTATATTAATTTTTAGCCCAACTATAATAATAATATGATTTTTATTATGTATAGGGAATATATCAGCACCACCTAGATTAAATTTATTAAGAGAGATTTATTTACTAATTGGATTGGTAAGATGAAGATTTATATTATTTAGTTTATTAATAATATTATTATTTTTTAGTGGGTGCTATTCTTTGTATTTATTTTCATATGTGTGTTATGGTAAGTCTTTA---AGTTTATTTAGATTTTACAGATTTTCAGTTCGTGATTATATAATAATTTTAATACATTTAGTTCCATTAAATTTATTTATTTTAAAAATTGATATCTTACTT------------------------------ATGATTAGTTTATTAGTTAGATTTTTTTTTTTTTTTATTGGTTTGAGATTATTTACAATTGGAATTTTTTTTTTATTAAATAAGATAGTTTTTATAGTAGAATGAAGATTGATTAACTTAAATTCAGTAGATTTATTAATAGTGTTTTTATTGGACTGAATATCTTTAATTTTTATAAGATTTGTTTTATTAATTTCGTCTATAGTTTTAATTTATAGATTTGATTATATAAAGGAGGAAGTTTATTTTAATCGATTTATTATATTAATTATATTATTTGTGTTTTCTATATTATTAATAATTATAAGACCTAATTTGTTAAGAATTTTATTAGGGTGGGATGGATTAGGTTTGATTTCATATTGTTTAGTTGCCTACTATCAAAATATTAAGTCATATAATGCTTCTATATTAACTATTTTAATAAATCGATTTGGTGACACAGGACTTATGTTATCATTAAGAATATTATTTTATATAGGAAGATGGAATTTAATCTTATTT------------------GATAAAGTTAATAATATAATTGTTTTGTTATTTTGTTTAGCGGCATTGACTAAAAGGGCTCAAATTCCATTTTCTTCTTGATTACCAGCGGCAATGGCTGCACCTACTCCTATTTCTTCTTTAGTTCATTCATCAACATTGGTTACTGCCGGAGTTTATTTATTAATTCGATTTAATCATGTATTAATAAATAGAAAAAATTTAATTGAATTAATTTTTATTTTATCTATATTAACTATATTTATAGCAGGGATTAGAGCAAATTGAGAAAATGACTTAAAAAAAATTATTGCTTTATCAACATTAAGTCAGTTAGGATTGATAATAAGAATTTTATCTTTAGGGGGGGTTAATTTAGCGTTTTTTCATTTATTAACTCATGCTATATTTAAAGCATTACTTTTTATATGTGCAGGAGTAATTATTCATTCAATAAAAAATTTTCAAGATATTCGATATATAGGATCTATGGTTAAATTAATACCTTTTACTTTAATTAGATTTAATATTTCTAATTTAGCTTTAGCTGGGATACCTTTTTTAGCTGGATTTTATTCAAAAGATTTAATTTTAGAGGAATTATTATTTTCAGGAGAAAGATATTTATCTTTTATTTTATTTTTATTTTCTATTGGGCTAACTATTTCATATAGTTTACGAATATTTGTTTTTAGGTTATTTGGAGAAATAAAAATAGTTAGATGTTTTAGTCTTAGAGATGAAAAT---------TATTTT---ATAAAGTTTAGAATAATTTTCATAATATTTATGTCAATTTGTGTAGGTAAATTTTTAAGA------TTTTATTTAAATTTTAAATTAATTTATTTACCTTTAATTTTAAAATTAGGAGTAATTTATTTTAGATTATTAGGAATTATTATAGGTTTATTAGTTTCTTATTTAAATTTTAAATTTAAT---------AAAATCTTATTAATTATAAAAACTTTTTTTAATAAAATGTGATTTTTATTTGAAATTTTTTATTTTATTATTGAGTTAATTTTTAAATATTCAAACAATATACTTATATTAAAT---GAAAAATTATGAAAT---GAAGAAATTTTTTTTAAAAATTTTTTATTTAAA---ATAAAATATTTTTTTAAGACAGTAGAT------TTTTTTTACTTAGGATCTTTTAAATTAATTATATTTATTTTATTTTATTTAATAATTTTTATATTTATTTATTTA---------------ATTCTAATGTTAATAAATAATCCTTTTAATTTAATTATAATAATACAATTTTTAAGTAAAATATTTATTTTTTACACTCCTTTAATTTTAATTACAATTATGCTGTCATTAAAATTAACACATCCAATTACAATAATA---ATTTCCCTAATTAGAATTTCTATTTTTACCTGCTTAAATATAAGAATCATAAATAAAAATTCATGATTTTCATATATATTATTCTTAACAATAATTGGGGGCCTCCTAATTTTATTTTTATATTTTGTAAGTACTTCTTCCAATGAAAAAATTTATTTATTTAAATTAGATTATTTACTTACAACTATCATAATAAGAACAATTGTTATAATAATTTTAATTACTAACTTATAT------TTTGATTTATTTTCAATTATATCAGTTACTAGATCAATAAATAATAACTTAATTAGAATAAATAATTTTAATTGAAGAAATCTTTTACACTTTAAT---------TCTTTCCAAATATTTAATATT---TCATACAAAATTACAATCATAATCATAACTTTTTTATTATTTGTAATATTCTCTTTAATAAAAATATGTATAAAACTGTATGGTCCACTCCGACAATTTATA------T-TAGTATAGAGTTAAGTTATTTAAGTTTTTAA-----------TTTGTTATATTAATAA---------ATTATGTAATAATTAAAATAATATAAAATT---TTT-----------TTTGTTTTAGTATAAAATTTA-------------------AAATAGATAGTTTT-ATTTTT-----------AAATGTAAATGGATATTTTGAAA----TAA----ATTAAAAATATATTATTGATTAAGTAAAATT--------TATTTTTT-GTACCTTTT---GTATCAGGGA----TTATTAAT---------TA-AATTTTAGTAA-----------TTAGTTTAANNTTCTCGAG--TTNATTAGAG-----------CTA---ATAT-ATTAT--TTAAGTTAATGTAGAATT----ATTATTTAAAATTTTATATTAG-AGGAGAAATTCTAGTCAATAGTTAAGATAT--CTAGNTTTTTTAGAAATAAATTTAATTTATTTATT--AAATTT----GAGAGTTGAAATTTT-AATT---------TAAATAC-----------------------------------------------------------------TTT---------TATTTAATAGAAAAAATTTAAGGG--ATTAGCTTTAAATTTAAAGATTAAAAATTGTTTTGTTAT--------TTTATTTAAGGTGGAATTAATAAAAATTTTAAATAAAAATGTATTTTCTTTAT------AAATTATAGATTTAGAATTGATTATTAGTTTAAAGTATTT------AATAATTT------ATTA-AAAA--T----TTATTATTAAATTTATTAACG-GTTTTNATT--ATTTATAAAAATTATTA-ATTAAAN-AATTTAATTTATTTAWTAAKGAWAATATTATTATAANTTAT-Y-GN---RTTWTTTAATTNTTATTTTTAAANTTAAWARAWAATTTTATTAAATTTA---------------TTATTTAAATATAATTATAAGGAACTAGACAAA------------------TAAAATATCTACCTGTTTAACAAAAACATGTCTTTTTGATTA--TAATTTAAAGTCTAATCTGCCCACTGA-----GAATAACTTAAATGGCCGCGGTATTTTGACCGTGCAAAGGTAGCATAATCATTAGTTTTTTAATTGAA-AGCTTGTATGAACGATTGAATAAGATATTTATTGTCTCATAATTATTTATATTAAAATTTAATTTTTAAGTTAAAAAGCTTAAATTAAATTAAAGGACGAGAAGACCCTATAGATTTTTATAAATA-----AATATTTATATTTA---AGTAATTTTATTATTAAGATAATTAATAA-TTTA--TTTTGTTGGGGTGACAAAAAAATTAAACTAACTTTTTTATAGAT--TTAAAATATAACATTAATGTATGAATTTTTA-----------------ATAGATAA---------------GAATTTATTTATTAATATTGATCCT--AAATTTTAGATTATTAGAAAAAAATACCTTAGGGATAACAGCGTAATTTATTCGGAGAGTTCATATTAATGAATGAGTTTGCGACCTCGATGTTGAATTAAGA-AAATGTTTAGGTGTAGATGCTTAAAT-AATAGGTCTGTTCGACCTTTAAATTCTTACATGATTTGAGTTCAGATCGGCGTGAGCCAGATCGGATTCTATCCTTAATTART-TAWTNAATATTTTTGTACGAAAGGACTTWATATT--TTRAATATTTTTAT-----------------------TAT-AA-----------------------ATTGAATAAAATTAATTTTTTG-------------------------------------------------------------------------------------------------------------------------------------------------------------------------------------------------------------------------------------------------------------------------------------------------------------------------------------------------------------------------------------ATGAGGCTGAGTG------------------------------------TTTCTCATATAGAAATCAT-----------------------------------------------------------------------------------------------------------CCGTAAGATTGTA-----------------------------------ACATGAGGGGTTAGAT---------TATAAGGTGAAATTTT--------------------------------------------------------------ATTCCAA----TTAAACTAACGTGAAGAT--------------------------------------------------------------------AC-------------------------------------TAGGATTAGATACCCTATTATTTT-AA-TTGTAAATTAT---------------------------------------------AATTGTTTAACAAAATTAATTAAAATTAAGTTTGTTAA--TTAAGTTAATAAATATTAGTTTGATATTTA---GTTTTTGAAAAAATTAGGTAGTAATAGTTAAGGTCTTGAAACTTTAAGAATTTGACGGTAATTCATTCAATTTAGAGGAACTTGTTTTTT-AATTGATGATCCACGATAAAAAATACCTAGTCTATTATT---------------AATAATANTTTTTGTATATCGTCGTTTTTAAAGRATTTTT----------------AATTTTTCTAATATAATAT----ATGTTGTGTATAATTATATAAATTCAGATCAAGGTGCAGNTTTATGATTAGGTTARAATGAGTTACAATAAA---WTWWATTTAT--TACGAATTTAAAATTTTATT---TTTTAATGAAGGAGGATTTAAAAGTAAATTT--AAA----TAATTATTTAAGTTGARAATTGTTTTGAATTATGTACATATCGCCCGTCACTCTCTTT-------ATAAAAAGAGATAAGTCGTAACAAAGTAATGGTACTGGAAAGTGTCGTTAGAATTAATTTTAT----------
>KX907847_Syrista_parreyssii 
ATGATAACAAATTTATTTTCTAGTTTTGACCCAGCTTCATCAATAATATCAATTTCATTAAATTGAATAAGATCTTTTATTATAATTTTAATCCTACCATACACTTTTTGACTTATCCCTTCACGATACCACATAATTTGAATTAATTTAATATCTTTTATTAATAAAGAATTAAAAATTCTAATTAAT---AAAAATGCTTGAGGAAGAAATATTATATTTACTACAATTTTTATTTTCATTATAACTAATAATTTTATAGGACTATTTCCTTATATTTTTACAAGATCCAGTCACTTATCAATAACATTAAGATTATCCTTACCTTTATGATTAAGATTTATAATTTTTGGATGAATAAAATTTTATAATAATATATTCAGTCACATAGTTCCTATAGGGACCCCAACAATTTTAATACCTTTTATAGTTATAATTGAATCAATTAGAAATTTAATCCGACCACTAACTCTCGCAGTACGATTAACTGCAAATATAGTTGCAGGACATTTATTAATTAGTTTAATTAGATCTTCAAGTTCTTCTATAAGAAGAGCATTAATTATTGGAATAATTTTA---GCCCAAATCTTACTATTAACTTTAGAAAGAGCTGTTGCAATCATTCAAGCATACGTATTTTCAATTTTAAGTACATTATATTCTAATGAA---ATCAAA---------------------ATTCCACAAATATGTCCTATAAATTGAATATTTTTACTCATATTTTTTACTTTTTTATTAATCATTTACATTTCACTTACATATTTTATTTATTTACCTAAAATTTTATTTAAAAAAAAAAATTTTTTTTTAAAAAAAACTATCAATAAT------------------AAATCATTAAACTGAAAATGA------------------ATGCAAAAATGATTATTTTCAACAAATCATAAAAACATTGGAATTTTATACTTTATTTTTGGAATCTGATCTGGTATATTAGGAACATCAATAAGATTAATTATTCGATCAGAATTAGGAATTCCTGGACCTCTTATTAATAATGATCAGATTTATAATTCTATTGTTACAGCTCATGCTTTTATTATAATTTTTTTTATAATTATACCAATTATAATTGGAGGATTTGGAAATTGACTTATTCCTTTAATACTAGGAGCCCCTGAAACAGCATTTCCTCGAATAAATAATATTAGTTTCTGATTATTACCTCCCTCATTAATTCTATTAATAAGAAGAAATTTAATTAATCAAGGTGTTGGAACTGGATGAACAGTTTATCCCCCTCTATCAAATAATTTATATCATAATGGACCATCAGTAGATTTAGCTATTTTCTCTCTACATTTAGCAGGAATATCTTCAATTATAGGAGCGATTAATTTTATTTCAACAATTATTAATATACGACCAATAGGTCTTATACTAGATCAAATGCCTTTATTTACTTGAGCAGTAGGAATTACTGCAATTTTACTTTTACTCTCATTACCTGTACTAGCAGGAGCTATTACCATACTTTTAACAGATCGAAATTTAAATACAACATTTTTTGACCCCGGAGGAGGGGGAGACCCAATTTTATATCAACATTTATTTTGATTTTTTGGTCATCCAGAAGTTTATATTTTAATTTTACCAGGATTTGGTATAATTTCTCACATAATTTTTTATGAAACAGGTAAAAAAGAAACTTTTGGTATATTAGGCATAATTTATGCAATATCAGCTATTGGAATCTTAGGATTTGTAGTTTGAGCACATCATATATTTACTGTAGGAATAGACGTAGATACACGTGCCTACTTTACATCAGCAACATTAATTATTGCAATTCCAACTGGAATCAAAGTATTTAGTTGATTAGCTACAATTCATGGATTTAAATTTAATAATTCTCCTACAATATTATGATCAATTGGCTTTATTTTTCTATTTACATTAGGAGGATTAACAGGAATCACCTTAGCAAACTCCTCTATTGATATTATCTTACATGACACATATTATGTAGTAGCACATTTTCATTATGTTTTATCAATAGGAGCTGTATTTGCTATTATAGGAGGATTTATTCATTGATACCCTTTAATTTCTGGATTAACTATAAATCCTTTTTGATTAAATAATCAATTTTATTTAATATTTATTGGTGTAAATATAACATTTTTTCCTCAACATTTTTTAGGATTATCTGGAATACCTCGACGATACTCTGATTATCCAGACGCATTTTTATCTTGAAATGTAATTTCATCAATTGGGTCAATAATTTCTTTATTAAGAATTTTAATATTTATTTTTATTATATGAGAATCAATAATCAGCAATCGTCAAATTATTTTTAATGAAACTACAAATTCATCAATTGAATGACTACAAATATTGCCTCCCTCAGAACATAGATATAATGAATTGCCTGTATTAATTAAT---------------ATGTCTACATGATCAATAATTTCTCTTCAAGATGCTAATTCTCCCTCAATAGAATACCTAACAATATTTCATGATCATATTTTAACAATTAATATTTTAATTACTTCACTAGTTTTATATATTATTATTTCTATCTCCTTTAGAAAATTCATTAATCGAACAATAATACAAAATCAAATTATTGAATTAATTTGAACATTTATTCCAATAATTATTTTATTATTTATAGCTTTTCCCTCAATTAAAATTCTTTATTTAATAGATGAAATTTTTACACCATTAATTACAATTAAATGTTTAGGTCATCAATGATATTGAAGATACGAATATTCAGATTTTAATAAT------ATTGAATTTGATTCATTTATAACTCCTTCCGAAGAATTAAACAAAAATGAATTTCGATTATTGGAAGTAAATAATCGAATAATTATTCCATGAAATACTCAAATTCGTTTAATAATCTCTTCTATTGATGTAATTCATTCATGAACTATTCCTTCTATAGGTATTAAAGTTGATGCAACACCTGGACGAATAAATCAAACAAATATACTATCAATTCGCCCTGGATTATTTTTTGGACAATGTTCAGAAATTTGTGGAGCAAATCATAGATTTATACCAATTATTGTTGAATCAACAAATTTAAACTCATTCATTTCTTGAATTAAAAAAAAT------------------------------ATTAAAATGTCAATAAATAATCACCCTTTCCATATAGTAGAAAAAAGACCCTGACCTATTACAGCATCATTTGGTATAATCGTGTTAACTACAGGATTTATTAAATGATTTCATTATAAATACTACATAATATTTATAATTGGACTTATTATTATAATTATATCATCTATTCAATGATGACGAGATATTATCCGAGAATCTACATTCCAAGGATTACATTCAAAAGAAGTATATATAAATATAAATTGAGGAATAATCTTATTTATCACATCAGAAATT------------TTTTTTTTTTTATCATTCTTTTGAGCATACTTCCATGCATCAATTTCACCTGCTATTGAGATCGGAAGAATCTGACCTCCTAATGGAATTAATCCATTTAATCCTTATCATATCCCATTATTAAATACTATTATCCTAATCTCATCAGGAGCAAGAATTACATGATCTCATCATAGATTAATTAACAAAAATTATAAACAATCATTAATTAGATTAATTATTACAATTTTATTAGGAATTTATTTTAGAATCCTTCAAAAATATGAATATAATGAAGCATCATTTTCAATTTCTGACTCTATCTATGGATCCACATTTTTTATAGCAACTGGTTTCCATGGAATTCATGTTCTAATTGGCACAATATTTTTAATTATTTGTGTTTTTCGATTAAAAAATAACCACTTTTCAAGAAATCATCATTTTGGATTTGAAGCAGCATCTTGATATTGACATTTCGTAGACATTGTTTGATTATTCTTATATATTTCTATTTACTGATGAAGATTTAATTTT---------ATGTTAATAAAATTATTAAAAAATAACCCAATTATTAAAATTATAAATAACAGATTAATAAAATTACCAACTCCCCTAAATATTTCAGTATGATGAAATTTTGGCTCATTATTAGGATTATGTTTACTTATTCAAATTTTAACTGGAATATTTTTATCAATACATTATTGCCCAAATACCATAAATGCTTTTAATAGAATTATTCATATTTGTCGAGATGTAAATTTTGGTTGATTACTTCGTTTAATTCACATAAATGGAGCTTCATTCTTTTTTATTTGTATATATATTCATATAGCTCGAGGAATATATTATATATCATATAAACTCAAAAAAGTTTGAATTATCGGAATTTTAATTATCTTTATCACAATAGCGACAGCTTTTTTGGGATATGTACTACCATGAGGGCAAATATCTTTTTGAGGAGCAACAGTAATTACAAACTTAATCTCCGCAATTCCTTATTTAGGAGAAACTATTGTTTTATGAATTTGAGGAGATTTTTCAGTTAATAACTCTACATTAAATCGTTTTTATTCCTTACATTTCATTTTACCTTTTATAATCATATTTTTTGTAATCATTCATCTAACATTTTTACATTTAACAGGATCAAATAACCCTTTAGGTACTAATAGAAATATAAACAAAATCTCATTTCACCCATATTTTACTATTAAAGATTGATTAGGTTTTATTCTATTAATTTTTATTTTATTAATATTAATTATATTAAACCCATATATAATAGGAGACCCTGAAAACTTCACCCCTGCAAACCCATTTGTAACACCAATTCACATTCAACCAGAATGATATTTTTTATTTGCTTATGCTATTTTACGCTCCATTCCTAATAAATTAGGAGGAGTTTTAGCTTTATTTATATCTATCGCCATCTTCTCAATCATACCAATTATTAATAAAAATATAATATCCTCATCTAAATTTTACCCTATTAATCAAATCATATTTTGATTATTAATTAATATATTAATCCTACTAACATGATTAGGAGCCCAACCAGTTGAATCTCCATTCATTTTAATCACTCAAATTTTAACTATTATATACTTCATATATTTTATATTAATACCTTTACTTTTAAGTTTATGAGATAAATTAATTTTTAAT---------------ATTATTGATATAATTGAATATATTATTATAGTAATATTAAGTTATATAATTTTAATAATTAACGTGTTAGTTGGTGTGGCATTTTTAACGTTATATGAGCGTAAACTTTTAGGATATGCTCAAATACGTAAAGGTCCTAATAAATTAGGTTTTATTGGATTATTTCAACCTTTTAGTGATGCTATTAAGTTATTTAATAAAGAATCATTAAAGAGTGTTAGACTTTCCTATTGAATTTATTTAATATCTCCAGTTTTTATATTAATAATTAGGTTATTTATTTGAGTGTTAGTACCAAATATTTTTAATATGTGGTCTATAGAATTAGGAGTTTTATTTATATTAAGATTAATAAGTATTAGTGTGTATTCTGTTGTTTATTCTGGATGGGCATCTAATTCTATTTATTCAACATTAGGGATAGTTCGGTCTATTGCTCAGTCAATTTCGTATGAGGTTAGATTGGCTTTAATTTTAATTATTTTTGTATTTTTAATTGATAGTTTTAATTTATATGATATAGTAATTTTTCAATTAAATTTACCAATTTTATTATATTTAATACCAATGGTTTTTATTTTTATTTCAAGGTCTATTGCTGAATTGAATCGATCTCCATTTGATTTTGTTGAAGGAGAGTCAGAGTTAGTGTCTGGGTATAATGTAGAATATGCTGGGGGCTTATTTGCTTTTTTATTTTTAGCGGAGTATGCTATAATTTTATTTACTAGTATAGTATGAATAATTATATTTGTAGGATTTTTATGATTTAATTTTTTTTGTTATTTTTATATTGTTTTATTTTTTAGATTAATTATTTTTATTCGAGGTGCTTATCCTCGGTTTCGATATGATAAATTAATATATCTTTCATGAAAAATTTTTTTACCTTTTGTTTTAAATTATTTAATTYTTATTTTGAGTATTAAGATTTATGTTTTATTTTTGTTAAGA------------------------------------------------------------------------------------------------------------------------------------------TCCTGATTATCTATATGAATAATATTAGAAATTAACTTAATATCTTTTGTCCCAATTCTCTTTTTCGGA------TCAAACAAAAAAACTAACTTTTTATTTAAATACTTTATTGTCCAAAATATTAGATCAGCAACTTTTCTTACTTCAATTATCTTATTATGAACCTCAGAATTA------ATAAATATTAATAATTTAATTAACTTTAAT---ATATTTAATTTTATTATAACATTATCTATAATTATAAAAATAGGATTAGTGCCAATACATATATGATATATTGAAGTATTAATATATATTTCATGAATAAATATTTTTTTAATAAGAACATGACAAAAAATTATTCCCTTAATAATTATCTCATAT---ATACACAATAAT---------------------ATAACTATAAATATTTCCATTATATTATCTTGCTTATTAAGATCAATTCAAGGAATATCACAATTAAATTTACGTAAAATTATAGCCTTTTCATCAATAAATCATTCAAGGTGAATAATAATTAATTCAACAATATCATTATACTTAATATTTATTTATATAATTATTTATAGAATAATCTCCTATAATATTATTTATATATTTAATATTAATAATGTATCTTACTTACATGAAATT---TATTTTATAAATAATTATAAC---AGTACA---------TATAAATTATTCTTATTTTATAATATTTTATCAATAGCAGGCTTACCTCCCTTCCTAGGATTCATAATTAAACTTATATCTATTAAATTTTTAATTTTAAATAATATATTTTTAATCACTAGAATATTAATAATTTCATCACTACTAAGTCTA------------------------------------------------------------------------------------------------------------------------------------------------------------------------------------------------------------ATATTAATAATAATAAATATTATAATCCTATCAATAATTTTACCTATAATTATAATTATTATTTATTTTATAATTTCTAAAAAAAAACACTTAGATCGAGAAAAATCATCACCATTTGAATGCGGATTTGATCCAATATCCCCCCCACGACTATCATTTTCTCTACGATTTTACTTAATTAGAATTATTTTTTTAATTTTTGATATTGAAATTGTAATTTTATTTCCTATAGTTCCCTCATTTTGATTAAGA---AACCCTATCATTTGACTTACT---GTTGTAATAACATTTTTATTGCTTATAGTATGAGGTCTATTCATCGAATGAAATGAAGGAACACTATTTTGAATAGATATGTCA---------ATAAGATYTGAGTTATATTATATAATATCGTTAGTTTTAGGGTCAATGATAATTTTTATAAAATTTAATAAACATGTTTTATTAATTTTAATAAGATTAGAATTTTTTGTAGTTTCAATATTTTATATTTGATTTTCATATTTTAATATATTGGAAATAGATCAA---TTTATATGTTTATATTATTTAGTTTTTGCTATTAATGAAAGAGTTTTAGGATTATCTATTATAATTTTAATTGTTCGTAATCAAGGAAATGATTATTTTAATTTAATAACTTTAGCTAAATGA------ATGATAAAATATTTTATTATAATTTTATTGATTATATTTGTGTACATACTTATAAATAAAATA---------TTAATAATGAATATTTTATTTCAAAATTTAATTATTATTGTAATAATAATGTTTTTTGTAAATTTTAGTTTTATTAAATTAAATATAATAGAT---TATTATTCAATAAGGTAT------TTATTTGGATTAGATTATTTTTCTTTTTGAATAATTATATTGACTATTTGGATTATTATTTTAATAATAATGGCTAGAATAATAATTGTAATTCAAAAAAAATTTTTATTTTTATTTATTTTAAATTTATTATTTATACTT---TTATTATTAATAATAACATTTAGTGTATTAAATCTAATAAGTTTTTATTTTTTATTTGAGTCTAGTTTAATTCCAACTTTATTTTTAATTTTAGGATGGGGATATCAAGTTGAACGGATTCAAGCGGGGGTTTATATGATAGTATACACATTATTTTTTTCACTACCTTTTTTATTAATAATTTTTTATATGAATATATATATGTATTCTTTAGATTTAATTTTTATAAATTTAAATAAATTTATGATT---AATTTAGAT---TTATTTATATATTTTATAATAATAATA---ATTTTTTTAGTTAAAATTCCTATGTTTATACTTCATGTATGATTGCCTAAAGCTCATGTTGAGGCTCCGGTTTCTGGTTCAATAATTTTAGCTGGGGTTATATTAAAATTAGGAGGTTATGGGATTTATCGAATTATATTTATTATAGAAAAT------------AATTTAAAGTTTAATTTATATTTTATAGTTTTTAGATTAATTGGAGGTTTATATTTAAGTATAGTGTGTTTACGTCAAGTTGATATAAAATCTTTAGTTGCCTATTCTTCAGTTGTTCATATAAGTTTAGTTATTTGTGGTTTATTATCAATAGAATATATTGGTATTCAAGGGGCTTATTTAATGATAATTTCTCATGGTATTTGTTCATCTGGTTTATTTTGTTTAGTTAATATATTTTATGAGCGTTCAATAAGTCGAAGATTAATTATTAATAAGGGGTTATTAATATATAGTCCTTCAATAATAATAATATGATTTATATTATGTATGAGAAATATATCTGCTCCTCCTAGATTAAATTTAATTAGAGAAATTTTTTTATTAATTAGATTAGTAAGATGAGGTAATTTTATATTTATTATTTTAATAATATTATTATTTATTAGAAGATGCTATTCTTTATATTTATATTCATATGTATGTTATGGTAAATCAATG---TTATTATTTAGGTTTAAAAGTTTTTCAGTACGTGAATATATATTAATATTAATGATATTAATAATACTGGTATTATTGTTTTTAATATCATTATTATTT---------------------------------ATGATTAGTATATACATAAGATTTTTTTTTTTTTTTGTTGGAATTGTTATGTTTATTATAGGAGTATTTTTTTTATTAAATAAATTAACATTTATGTTAGAATGAAATTTTATTTCATTAAATTCTGTAGATTTATTTATAATATTTATATTTGATTGAATATCCTTAATTTTTATGAGATTTGTTTTATTTATTTCTTCTATAGTTTTATTATATAGATATGACTATATAAAGGATGATTTTTTTTTTAAACGGTTTATTTTGTTAATTTTTTTGTTTGTTATATCAATATTATTTATAATTGTAAGTCCTAATTTATTAAGAATTTTATTAGGATGAGATGGGCTAGGATTAATTTCTTATTGTTTAGTCGCTTATTATCAAAATGTAAAATCTTATAATGCATCAATATTAACAGTTTTAATAAATCGTTTTGGCGATACTGGGTTAATAATATCTTTAAGTTTATTATTTTATTTAGGGAGATGAAATTTATTATTTTAT------------------GATACTATTGATAATATTATTATTTTTTTATTTTGTTTAGCAGCTTTTACAAAAAGAGCTCAGATTCCGTTTTCTTCATGATTGCCTGCTGCTATAGCAGCTCCTACCCCTATTTCTTCTTTAGTTCATTCCTCGACTTTAGTTACTGCGGGAGTTTATTTAATAATTCGCTTTAATCATTTATTAATA---AATAGAAGATTTAGTGAGTTAATTTTTATCTTATCTATATTGACAATATTTATAGCTGGTCTTAGTGCAAATTGAGAATATGATTTAAAAAAAATCATTGCTTTATCAACTTTAAGGCAATTAGGATTAATAATAAGAATTTTATGTTTAGGGGGGGCAAATATAGCTTATTTTCATTTATTAACACACGCAATATTTAAGGCTTTATTGTTTATGTGTGCGGGAATTATTATTCATTCAATGAAAAATTTTCAAGATATTCGATATATAGGTTCGATAGTTGTTTTAATACCTTTTACCTTAATTTGTTTTAATATTTCTAATATAGCTTTAGCTGGCATGCCATTTTTATCGGGATTTTATTCAAAAGATTTAATTTTGGAGGGTTTAATATTTATAGGAGAAAGATTTTTGGTTTTCTTTCTTTTTTTTTTTTCTATTGGGTTAACAATTTCTTATAGTTTACGAATATTTATATATAGAATATTCTCTGAGTTAAAAATAACAAGGTGTTTTAATTTATCAGATAGAAAT---------TTTTAT---ATAAATTTAAGTATAATTTTTATATTATTAATATCAATTATTAGTGGTAAACTATTATTTAGGTTAATTTTTAATGAATTTAATGTAATTATTTTATCAAAATTATTAAAATTAATAGTATTATATTTTATATTTATAGGATTAATTATAGGGGTTTTAATTTATAATTGTAATATTATATATAAT---------AATAAATTATTATTTATAAAATTTTATATTAATAAAATATGATATGTATTTAAAATTTTTTATTTTTTAATTGGAATATTTCTTAAATTTTCAGGTAATTTTTATTATATAAAT---GAGAAGTTATGAAGA---GAAGAATTAGCTTTTAAGAATTCTTTAAATAAA---ATAAAGTATTTTATTAGGAAAATTGAT------TATTTTTATTTAAATTCATATAAATTAACTATATTAATTTATTTTTATATTGGTTTTTCAGGTATAATGTATTTAATATTA------ATGTTAATAAATATAATATATTCCTTAACTAATACAATTGATAAATTCAACTATACAATTGAATCATATACAATTTGAATATCATTAGTAATAATTTTTTCTCTATTAAACTTAAATGATGCTCATCCAATTACAATAATA---ATATGTTTAGTGATCTATTCCTCTATTATTGCTGTAAAAATAACATTTTTATATAAAAATTCATGATATTCATATTTATTATTTTTATCAATAATTGGAGGTATTTTAATTTTATTTCTTTACTTTGTAAGAGTTGCCCCAAATGAAAAATTTTCTTTTTTAAAAAATGAATTTATAAAACTTACTTTATTCATAATTATTAGAGCTATTTTAATTTATATAATTATATATTAT---AATAATGATTATTTTTCAATA---------ACAACATTATTTGAAAAAAATAATTCATTTAATTTAACA---AATTGATCAGATCACTTAGATTACAAT---------ACAACTGAAATATTTAATAAA---AATTTTAAAGCTACAATTTTCATAATAATTTATTTATTATATTCCTTATACACAATCCTAAAAATATGTATAAGAATATACGGCCCCCTACGAACTAATACCAAA---T-TTATTTGAAATAAAATATATTTTTTATTTATGTATAATTTATTATAATTGGATAATAAGTTATTATAATTGGATAATAAGTAAAGTAATATTTAATTTTATTT--------TAAAATGTTTTAGTATTTTAAATT-----------------TTAAATTAATAGTTTA-TTTTTT-----------AAATGTAAATGGAATTAATGAAA----TAT----TTTAAATATTTAAAATNATTARTNAAAWAWKTWA--------------AAWATWT-----RARWWAAAAA--GTTTATTAAT---------TA-TTTATTATA---------------AATTTAATTTTCTCGAA--TTAATTAGAG-----------ATT-ATTT---TCGAT--CTAAGTTAATGTTTAATT----ATTATTTAAAATATTAGATTAG-AGGAGAAATTCTAGTCAATAATTATAATTA--TAGGTAAAATTATTGATAGGATTATAATATTTATT--ATTATT---AATATTATTTATAATTAATWT---------CTGATTA------------------------------------------------------------TATAATCA---------GACTTTTTAGAAAAATTGGAAGGG--WTTAGCTTTAAATATACGTTGTATATATTATAA-------------------------------------------------AAATTAAATTTTA-----------TGTGTATTAATTTAAAATTAAATAAAAA-TTAATATTTATAGAAAAAATAAATA------AATT-TATG--CGT-TTATTTAAAAATTTAAATTAGT--AGTTAATT--ATTAATAATGTTAATTT-AATAAAT-TATTAATCTTCATCAGTAATGATAGAAATATTATAAGAATA---AT---------CAAACAATGTCTACGAAATGTCAATATCAAGATGCTGCTTCAAATCCA----------AAATGATGATTTCTTGAAAAGTGGTTAGACAAA-----------------AATAAATATCTACCTGTTTAACAAAAACATGTCTTTTTGATTT--TAATTTAAAGTCTGATCTGCCCAATGAAA--AATTTTATTTAAATGGCCGCGGTATTTTGACCGTGCAAAGGTAGCATAATCATTAGTTTTTTAATTGAA-WGCTTGTATGAACGATTGAATAAGATATTAATTGTCTCATAATTAATTAAATTAAAATTTAATTTTTAAATTAAAAAGTTTAAATTTCATTAAAGGACGAGAATAC---ATATATAATTATA-----------------------------------CTTATTAAGCGCA--------ATAA--ATTAATAGGTATGAAATAAAAG----------------------------AAAAATAATT------------------------------------------------------------------------TTTTGATCCT--GAATTTTAGATTATAAAAATAAAATACCTTAGGGATAACAGCGTAATTTATTTGGAGAGATCATATTAATAAATAAGTTTGCGACCTCGATGTTGAATTAAGA-TAATACTTAGGTGGAGATACTTAAGATTTTAGGTCTGTTCGACCTTTAAATTCTTACATGATTTGAGTTCAGATCGGCGTGAGCCAGATCGGATTCTATCCTTAATAAAT-TAAAA-ATATTTTTGTACGAAAGGACTTTATATT--TTAAATAATTTAAA-----------------------AAT-TT-----------------------ATTGATAAAAATTAATAATATAATAAAAAAAA-------------------------------------------------ATATTATTGATAATAATAATTATTTTGAA-------------------GTTGAAT------------------------------------------------------------------------------------------------------------------TGTTTAGTATTATTTTTAATATTTATAATTAATTTTAAATTAC---------TTATATTGATTTTTATATTAATTAATTTTAAG--------------------------TTTTTTTTTAATTAATTAGTTTATT---TATTTTTATAAAGTTTAATTCTGACTTT--AGGATTTATTATAAGTT--------TTATTTAATATATAAATTTTTATGTTA------------TTATATTATTTTTTAAATAGAAATA-ATTATATTTTATT-----------TAGTATATAAAATTATATTTAAATAAAAATAAGTTTTTTTATAGAATTATATTTAGTTAA-----GATGGAATAAATTTGTGCCAGCAT-TCGCGGTTAGACAAATT----AATCTGAGTAAATTAT-TATTAAATTTTTAGA----------------TGCTTTTTATT-TTTATTTTTAATTAATAAATTAAGT-----TAAATTAAGGTGAAATTTTATTAATTTG-ATATATT----AATTTTTAATTATTATTTTAGTATTCTTTGAAAATTTTATTATAAAC-------------------------------------TAGGATTAGATACCCTATTATTTTNAA-TTGTAAAATTA--------------------------------------------------------------TTTAAAAACTAATTTTTTTTA-------TTTATTTTTAATTTWAYTTWA---------TTKWRTTTAAATTAGGTAGTATTAGHTATGATCTTGAAACTTTAAGAATTTGACGGTAATTCATTCAATTTAGAGGAACTTGTTTTTT-AATTGATAATCCACGATAAGATTTACCTGTTTTATTT------------------------ATATTTGTATATCGTCGTTTAAAAAAAATTTTTTAAGAATTAGA----TAATTTTTTAAATATTAAAATA------AATTATATTTAATATAAATTCAGATCAAGGTGCAGTT-TATGAACAGGTTTAAATGAGTTACAATAAAATTATTTATTTAA--AATGGATTTGGAATTTTAAT--GTTTCAATAAAGGTGGATTTAAAAGTAAATTT--AAA----TAATTATTTTAATTGATWTATGCTCTATAATATGTACATATCGCACGTCACTCTCATT-------ATAAGATGAGATAAGTCGTAACAAAGTAAAAGTACTGGAAAGTGTTTTTAGAATWAAAATTGTTTTT--GTTT
>KX907848_Characopygus_scythicus 
ATGATAACAAATTTATTTTCAATTTTTGATCCAGCTTCCTCAATTATAATATTATCAATTAATTGAATAAGATCAATAATTAGATTAATTATTATTCCTTATACCTTTTGGCTTGTCCCCTCACGATATAATATATTATGAATTCAACTAACAAATTTTATTAATAAAGAATTAAAAATCTTAATTAAT---AAAAATGCAATAGGAAGAAATATTTTATTTTCAACTATTTTTATTTTTATTATAATTAATAATTTTATAGGTTTATTCCCATATATTTTTACAAGATCAAGACATATATCAATAACATTAAGTTTATCTTTACCTCTATGATTATCACTAATAATTTTTGGATGAATAAATTTTTACAATAATATATTTGCTCACATAGTTCCTACAGGAACACCTCCTATCCTAATACCCTTTATAGTTCTAATTGAATCAATTAGAAACTTAATTCGTCCTGGAACATTAGCTATTCGATTAGCAGCTAATATAATTGCAGGACATTTACTTATTACTCTAATTAGATCAACGGGACCTTCCTTAAACTCAATTCTAATTAGATTCATAATTTTA---ACTCAAATTCTTTTATTAACTTTAGAAAGAGCAGTAGCAATCATTCAAGCCTATGTATTTTCAATCTTAAGAACTTTATATTCCAACGAA---ATTAAA---------------------ATTCCACAAATATCTCCTATAAATTGACTTTTATTAATATTTTTATTCACTTTAATTTTAATTATATGTATATCATTAATTTATTTTATTTACTTACCTAAAAACTAC---AATAAAAACGATAATAATAACCCTTTAAAAAACAAATTAAATAAT------------AAAAATTTTACTTGAAAATGA------------------------------------------------------------------------------------------------------------------------------------------------------------AATAATGATCAAATTTACAATTCTATCGTAACGGCTCATGCATTTATTATAATTTTCTTTATAATTATACCTATTATAATTGGAGGATTTGGAAATTGATTGATCCCATTAATACTAGGAGCTCCTGATATAGCATTTCCACGAATAAATAATATAAGATTTTGATTACTACCCCCATCTATTACTCTTTTATTAATCAGAAATTTAATTAACCAAGGTGTTGGAACAGGGTGAACAGTATACCCCCCCCTATCAAACAACTTATATCATAGAGGACCGTCAGTAGATTTAGCTATTTTTTCTCTTCATTTAGCTGGGATATCCTCTATTATAGGAGCTATCAATTTTATCTCCACAATTATTAATATACGTCCTCAAGGATTAAACTTAGATCAAATATCTTTATTTTCATGGGCAGTTGGAATTACTGCTATTTTATTACTTTTATCTCTTCCTGTACTTGCAGGAGCAATTACTATATTATTAACAGATCGAAATCTTAATACTACTTTCTTTGACCCTGCAGGAGGAGGTGATCCTATTCTATATCAACACTTATTTTGATTTTTTGGACATCCTGAAGTATATATTTTAATTTTACCTGGTTTTGGAATAATTTCCCATATAATTTTTTCTGAAACCGGAAAAAAAGAAACTTTTGGTATATTAGGAATAATTTATGCTATAACAGCAATTGGAATTTTAGGATTTGTAGTATGAGCACATCATATATTTACTGTAGGAATAGACGTTGATACTCGAGCGTACTTTACTTCTGCAACATTAATTATTGCAGTTCCAACAGGAATTAAAGTATTTAGATGATTAGCAACACTTCACGGATTTAAATTTAATAATTCACCCACAATATTATGATCAATTGGTTTTATTTTTTTATTTACACTAGGAGGATTAACAGGAATTACTTTAGCAAACTCATCAATCGATATTATTCTTCACGACACATATTATGTTGTAGCTCACTTCCACTATGTTTTATCTATAGGGGCAGTATTTGCTATTATAGGAGGATTTATTCACTGATATCCACTAATTACAGGATTAACTTTAAATCCATTCTGACTAAATAACCAATTTATACTGATATTTATTGGAGTAAATACTACATTCTTCCCCCAACATTTTTTAGGATTATCCGGAATACCTCGACGTTACTCAGACTATCCAGATGCATTCTTATCCTGAAATATTATTTCATCTATTGGATCTTTAATTTCTTTAATAAGAATTACAATATTTATTTTTATCTTATGAGAATCAATAATCTCCAATCGACAAATTATTTTTAATGAAAATATATCATCATCTATTGAATGATTACAAATATTTCCACCAATAGAACATAGATACTCAGAATTACCAATTTTAATTAATAAA------------ATGTCTACATGATCAATAATTTCACTCCAAGATGCTAATTCTCCCTCTATAGAACATTTAACTATATTTCATGATCACATTTTAACTATTAATATCTTAATTACAATATTAGTAGTTTATATTATTATCTCAATTTCTTTGAACAAAATTATTAACCGAACACTAATACAAAATCAACTAATTGAATTAATTTGAACTTTTATCCCGATAATTATTCTTCTTTTTATAGCTTTCCCCTCTATTAAAATTTTATATTTAATAGATGAAATTTTTACTCCAATAATCACAATTAAATGTATAGGCCATCAATGATACTGAAGATACGAATATTCAGATTTTAACAAC------ATTGAATTTGATTCATTTATAATTCCTACAGATGAATTAAATAATAATGAATTTCGTTTATTAGAAGTTAATAACCGAATAATTATTCCTTTTAATTCTCAAATCCGTTTATTAATTTCTTCTGTTGATGTTATTCATTCATGAACAGTTCCTTCTATGGGAATCAAAGTTGATGCTACTCCTGGACGAATTAACCAAGCTAGTCTATTAGCTATTCGACCAGGATTATTTTACGGTCAGTGTTCAGAAATCTGTGGAGCTAACCATAGATTTATACCAATTATCATTGAATCAACTAATATAAGATCTTTTATTTCATGAATTAAAAAATTT------------------------------------ATGTCAATAAACAATCATCCATTTCATATAGTTGAAAAAAGCCCATGACCTTTAACATGCTCAATTGGAATAATTATTCTTACTAGAGGATTCATTAAATGATTTCATTATAAAAATTATTCTATATTTTTAATTGGAATTATTATCATAATTTTATCATCCTACCAATGATGACGAGATGTAACTCGAGAATCTACTTTCCAGGGATTACACTCTAAGGAAGTTTACTTAAATATAAATTGAGGAATAATCTTATTTATTACTTCTGAAGTA------------TTTTTCTTTTTATCATTTTTTTGAGCTTATTTTCATGCTTCTCTATCACCTAACATCGAAATTGGAAGAACATGACCTCCTATAGGAATTATTTCTTTTAATCCTTACCATATCCCTTTACTAAATACAATCATCTTAATTTCCTCAGGAGCAAGAATTACATGATCTCACCATAGACTAATTAATAAAAAATTTAATCAAAGATTAATTAGGTTAACAATTACAATTATTTTAGGAATTTACTTTAGAATTCTCCAAAAATTTGAATATAATGACGCATATTTTACTATTGCTGATTCAATTTATGGATCAACCTTTTATATAGCAACTGGATTCCATGGAATACACGTATTAATCGGAACAATATTTCTAATAGTATGTTTAATTCGACTAAAAAATAATCATTTTTCCAGAAATCATCATTTTGGATTTGAAGCAGCTTCATGATACTGACATTTTGTAGATGTTGTATGACTATTCTTATATATTTCTATCTACTGATGAAGATTTAAT------------ATGTTAACAAATATATTAAAGCATAACCCAATTATTAATATTGCATATAACAGATTAGTAAAACTTCCAACCCCATTAAATATTTCTGTTTGATGAAATTTCGGGTCATTATTAGGATTATGTCTATTAATTCAAATCATTTCAGGTTTGTTTTTATCAATACACTACTGCCCAAACACAAATTATGCTTTTAATAGAGTAATTCATATTTGTCGAGATGTAAATTACGGATGATTAATACGATTAATTCACATAAATGGAGCCTCTTTTTTTTTTATTTGCCTATACACACATATAGGACGAGGATTATACTACATATCATATAAATTTAACAAAGTATGAACTATCGGAATCCTAATTCTTTTTATAACAATAGCTACAGCATTTTTAGGATATGTTTTACCATGAGGACAAATATCATTTTGAGGAGCTACAGTAATTACAAACTTAATTTCTGCTATTCCCTACTTAGGAGAATCAATTGTTTTATGAATTTGAGGAAGATTCTCAGTAGATAATGCAACTTTAAATCGATTTTATTCATTACATTTTATTTTACCTTTCATAATTTTAATATTAGTAATTATTCATCTAACATTTCTTCATTTAACTGGATCAAATAATCCATTAGGAACAAATAGAAATCTATATAAAATTCCCTTTCATCCGTACTTTACAATTAAAGATTCAATAGGATTTTTACTATTATTATTTACTATAATAATATTGATTATAATCAATCCATACATATTAGGAGACCCTGAAAATTTCTCACCGGCCAATCCCTTTGTCACTCCMATTCATATTCAACCWGAATGATATTTTTTATTTGCTTATGCAATTTTACGATCAATCCCTAATAAATTAGGAGGAGTAATTGCTTTATTTATATCAATTAGAATCTTCTTTATTATACCACTAATTAAAAATAATTTTATATTTACATCCAAATTTTATCCTTTAAATCAATTTTTATTTTGATTAATAATTAATATTTTTTTACTATTAACATGACTAGGT---------------------------------------------------------------------------------------------------------------------------------------------TTGATAAGATTTTTAATAATA---ATAATAAGATATTTAATTTTATTAGTTAATGTATTAATTGGGGTAGCATTTTTAACTTTATATGAACGAAAGGTTCTTGGCTATGTACAAATACGTAAAGGCCCTAATAAAATAGGGTTTATTGGTATGTTGCAACCATTTAATGACGCTATTAAGTTGTTTAGTAAAGAGTATTTAATGAGATATCATTTTAATTATCATATTTATTTATTTTCTCCTTTATTAATATTAATATTAAGATTATTTATTTGAATTTTAGTTCCTTTTATGTTTAATTTATGGGAGATAAATTTAGGTGTGTTGTTTTTACTTAGTGTATTGAGAATTAGAGTTTATTTTACTATATATTCAGGATGGTCTTCTAATTCGATATATTCTTTATTGGGGTCGTTACGATCTATTGCTCAAACTATTTCTTATGAAGTAAGATTAGCAATAATTTTAATTATTTTTATTTTTTTAATTGATAGATTTAATTTTTATGATTTATTAGTTTATCAATTAAATTTACCTGTAGTTATTTATATAATTCCGGTATTTTTTATATTTTTAGTAAGTTCTGTGGCTGAATTAAATCGTTCTCCATTTGATTTTGTTGAGGGAGAATCTGAGTTAGTTTCTGGGTTTAATATTGAATATGCTAGTGGTACTTTTGCTTTTTTATTTTTAGCTGAATATTCTATGATTTTATTTTTTAGAATACTATTAATATYWWTATTTTKAGGRWKTWTRTGRTTTAATWTRKTKTCWTATATTTTTATTATATTRTTTTTTAGTYTWATTATTTTARTYCGRGGRACATATCCTYGGTTTCGTTATGATATRTTAATARGRTTAGCTTGAAARAAATTTCTTCCATTTATTTTAAATTATTTAATTTTTATTTTAGGCGTAAAGGTTTTTGATTGTTTTATAATTATG---????????????????????????????????????????????????????????????????????????????????????????????????????????????????????????????????????????????????????????????????????????????????????????????????????????????????????????????????????????????????????????????????????????????????????????????????????????????????????????????????????????????????????????????????????????????????????????????????????????????????????????????????????????????????????????????????????????????????????????????????????????????????????????????????????????????????????????????????????????????????????????????????????????????????????????????????????????????????????????????????????????????????????????????????????????????????????????????????????????????????????????????????????????????????????????????????????????????????????????????????????????????????????????????????????????????????????????????????????????????????????????????????????????????????????????????????????????????????????????????????????????????????????????????????????????????????????????????????????????????????????????????????????????????????????????????????????????????????????????????????????????????????????????????????????????????????????????---ATTTATATAATTATAATTCTAATAATTAGATGTCTTTTAATCACTATAATCATACTAACAATAAATATTATTATTTCAAAAAAAAAATATATAGACCGAGAAAAATCATCCCCATTTGAATGTGGATTTGACCCTCTATCATCCCCCCGAACACCGTTCTCTTTACGATTTTATTTAATTAGAATTATTTTCTTAATTTTTGATATCGAAATTGTAATTATATTTCCTCTAATTCCATCTATATGATTCAGA---AATCCTTTAATTTGAATTTTT---ATATTTTTAATTTTTAGAATTTTACTAATCTGAGGTGTATTTATCGAATGAAACGATGGATCCTTATTTTGAATAAAA??????????????????????????????????????????????????????????????????????????????????????????????????????????????????????????????????????????????????????????????????????????????????????????????????????????????????????????????????????????????????????????????????????????????????????????????????????????????????------------------------------------------------------------------------------------------------------------------------------------------------------------------------------------------------------------------------------------------------------------------------------------------------------------------------------------------------------------------------------------------------------------------------------------------------------------------------------------------------------------------------------------------------------------------------------------------------------------------------------------------------------------------------------------------------------------------------------------------TCTATGATTTTAGCAGGTGTTATATTAAAACTAGGAGGATACGGTCTTTATCGGACAATATTTATTTTAGATGATAATAGTGATTTTGTTATAGATTATAACTTAATAGTTATTGGTTATAGTTTAGTAGGATCTATTTATTTAAGACTAGTTTGTTTACGACAATTAGATATAAAATCTTTAGTAGCATATTCATCTGTTGTTCATATAGGATTAGTAATTGCTGGTTTATTTTCTATAGAATCTATTGGAGTTCAAGGTGCGTATTTAATAATAATTTCTCACGGTTTATGTTCTTCTGGACTATTTTKTATAGTTAATATACTTTATGAACGTTCTATAAGGCGAAGACTAATTATCAATAAAGGAATATTAATTTATTGTCCTTCAATGATAATGTTATGATTTTTATTATGTATGGGHAATATATCAGCTCCTCCTAGATTAAATTTAATTAGTGAAATTTTTTTATTAATTAGATTAGTAAGATTTATAAAAATTTTCGTAATTATATTAATAGTATTATTATTTATTAGAAGATGCTATTCTTTATATTTATATTCATATGTTTGTTATGGTAAATCTATT---GGATGATTTAGATTTATAAGATTTTCAGTTCGTGAATTTATGTTAATTTTAATACACGTTATTCCTTTAAATATTTTAGTTTTAAAGATTGATATTTTATAT------------------------------ATGATTAGGTTATTTACTAGTTTTTTTTTTTTTCTTATTGGATTAATTATATTTTTTATAAGATTAATTTTTATATTAAATATAAATATATTTATGTTAGAATGAAATATTATTTCTTTAAATTCAGTTGATATTTATATGTTATTTTTATTTGATTGAATATCTTTATTATTTATAAGATTTGTTCTTTTTATTTCTTCAATAGTATTGATTTATAGATTTGATTATATAAAAGGAGATTTATATTTTAGTCGATTTATTATGTTAATTATTTTATTTGTGTTTTCTATATTGTTGATAATTATAAGTCCAAATTTAATTAGAATTTTGTTAGGATGAGATGGTTTGGGATTAATTTCTTATTGTTTAGTGGCCTATTATCAAAATATTAAATCTTATAATGCTGCTATATTAACTGTATTAATAAATCGTTTTGGAGATACAGGTTTAATAATATCATTAAGAATTATATATTCAGTAGGTTCTTGAAACTTAATATTATAT------------------AGAAAGGTTGATTTAATAGTAATTATTTTAGTTTCTTTAGCAGCTTTTACTAAAAGTGCTCAAATTCCATTTTCTTCTTGGTTACCTGCAGCAATAGCTGCTCCTACWCCWATTTCTTCTTTAGTYCATTCTTCAACTTTAGTTACTGCRGGRGTTTATTTAATTATTCGATTTAATCNNATTTTA------------------GATGAGTTTATTTTAATTTTATCAATTTTAACGATATTTATAGCTGGTCTTAGAGCTAATTGAGAGTATGATTTGAAAAAAATTATTGCATTGTCAACTTTAAGTCAATTAGGTTTAATAATGAGAATTTTATCNTTAGGGGGAGTTAATATAGCWTTYTTTCATTTRYTAAYWCATGCWATATTTAARGCTTTRTTATTTATRTGTGCTGGAGTAATTATTCATTCAATAAAAAACTTTCAAGATATTCGTTTTATAGGATCTATAGTATTTTTAATACCTTATACATTAAATTGTTTTAATATTGCTAATTTAAGATTGGCTGGTATACCTTTTTTATCTGGATTTTATTCTAAAGATTTAATTTTAGAACAGTTAATATTTATAGGAGAAAGAATATTTGTATTAATTTTATTTTTAATTTCTATTGGATTAACAGTTTCATATAGGTTACGAATATTTATTTATAGTTTATTTACAGAGATAAAAATATCAAGGYGTTTTAGTTTAGTTGATGAAAAT------------------------------------------------------------------------------------------------------------------------------------------------------------------------------------------------------------------------------------------------------------------------------------------------------------------------------------------------------------------------------------------------------------------------------------------------------------------------------------------------------------------------?????????????????????????????????????????????????????????????????????????????????????????????????????????????????????????????????????????????????????????????????????????????????????????????????????????????????????????????????????????????????????????????????????????????????????????????????????????????????????????????????????????????????????????????????????????????????????????????????????????????????????????????????????????????????????????????????????????????????????????????????????????????????????????????????????????????????????????????????????????????????????????????????????????????????????????????????????????????-------------TAGAGGAACTTGTTTTTTAA---------------------------------------------------------------------TTG-------ATAGTCCACGATAATATT-TACCTA-------------ATT---TATTTGGTTTGTAT-ATCGTC------------------------GTTTAAAAAA----AATTT--TTTAAGAATTATTAATTTTTATAATATAAT---------GATTAATT-ATATAAATTC--AGATCAAGGTGCAGCTATTTAT--------TTAGGATAAAATGAG-----------TTACAATAAATTTAAT-----TTATTTACGGA--------TTTTA-AAATTA-AATTT--TTAAATTAAGGTGGATTTAAAAGTAAATTTGAATAATTATTTAA-GTTGAGAATTKTTTTGAATTATGTACATATCGCCCGTCGCTCTCGTTATAAGATGAGATAAGTCGTAACAAAGTA---AGGGTACTGGAAATGT--------------------------------------------------------------------------------------------------TWTANNGTAYWAARATTTNTAATT--AATAATTATAKTTAWAAATGTAARTRWTTTATG--------------------------------------------------AAATAATTTAAAATAGT------TAATTTTTAAAGTAAAATTAATTTTTTGTACCTTTTGTAT------CAGGGTTT------ATTA-AWTA--W---WTATTAANTAWNNTTAATTTT---CTCGAATT--AATTA-------GAGYT-AATATAT-TATT---------------TGATAAAATTATTATATTTGTTTT-AT----GTAATTGACTTAATTTTAAATTA-------AAATATTTGTATATTTATTT-------------TAAATTAAATATAATTATAAGGAACTAGACAAA---------------TTTAAAAATATTTACCTGTTTAACAAAAACATGTCTTTTTGATTAT-TAATTTAAAGTCTAATCTGCCCACTGA------AAAATTTTAAATGGCCGCGGTATTTTGACCGTGCAAAGGTAGCATAATCATTAGTTTTTTAATTGAA-AGCTTGTATGAATGATTGAATAAAATATTGATTGTCTCATAATTATTAAAATTAAAATTTAATTTTTAAATCAAAAAGTTTAAATATTATTAAAGGACGAGAAGACCCTATAGATTTTTATAATTA-----ATTATTAATTTTAA---TTAAATTTATTTATTAAATTAAATAATTA-ATTA--TTTTGTTGGGGTGACATTAAAATTAAATTAACTTTT------AA--TTA-AAATAGACATTAATTTATGAAATTTTA-----------------ATAT---------TATATATGTTATATATATTAAT---TTTTGATCCT--ATATTTTAGATTATTAAATTAAAATACCTTAGGGATAACAGCGTAATTTATTTGGAGAGATCACATTAATAAGTAAGTTTGCGACCTCGATGTTGAATTAAGA-TAATGTTTAGGCGGAGATGCTTAAATAAATAGGTCTGTTCGACCTTTAAATTCTTACATGATTTGAGTTCAGATCGGCGTGAGCCAGATCGGATTCTATCCTTAATTAAT-TGTAA-ATGTTTTTGTACGAAAGGACTTAATATT--TTAAATATTTTA-------------------------TATTAA-----------------------ATTGAAWAAAATTAATTAWTTT--------------------------??????????????????????????????????????????????????????????????????????????????????????????????????????????????????????????????????????????????????????????????????????????????????????????????????????????????????????????????????????????????????????????????????????????????????????????????????????????????????????????????????????????????????????????????????????????????????????????????????????????????????????????????????????????????????????????????????????????????????????????????????????????????????????????????????????????????????????????????????????????????????????????????????????????????????????????????????????????????????????????????????????????????????????????????????????????????????????????????????????????????????????????????????????????????????????????????????????????????????????????????????????????????????????????????????????????????????????????????????????????????????????????????????????????????????????????????????????????????????????????????????????????????????????????????????????????????????????????????????????????????????????????????????????????????????????????????????????????????????????????????????????????????????????????????????????????????????????????????????????????????????????????????????????????????????????????????????????????????????????????????????????????????????????????????????????????????????????????????????????????????????????????????????????????????????????????????????????????????????????????????????????????????????????????????????????
>KY063728_Corynis_lateralis 
ATGGTAATAAATTTATTTTCTATTTTTGATCCAATATCCAGATTATTTAACTTAAATTTAAATTGAATTAGAACATTTATAGGAACTTCATTTTTACCAGAAAATTTTTGATTAATTTTATCCCGAAATCAATTAATTTTAAGAAAATTAACTTTTTATATTCATAATGAATTAAAAAATTTAATACCT---AAAAAAAGTAAAGGAAGAACATTAATTTTTTTTTCTTTATTCTTAATAATTATTTCAAATAATTTTTTAGGTTTATTTCCTTACATTTTTACTAGAACAAGACATTTATCCATAACTTTGACTCTAGCATTACCAATATGAATAAGATTTATAATATACGGGTGAATTAAAAAAACAAACCACATATTTACTCATTTAGTACCAATAAATACTCCTTCAATTTTAATACCATTTATGGTAATAATTGAGACAATTAGAAATTTAATTCGTGCTATAACTCTTTCAGTACGATTAACAGCAAATATAATTGCAGGACATTTATCAATAACTTTATTGAGAAGAATAGGACCAACAATAAATGAATATATTTTAATTATATTAATTTTT---ATTCAATTTTTATTATTAATTTTAGAATCTGCAGTAGCAATTATTCAAGCTTATGTATTTACAGTATTGAGACCTTTATATTATAGAGAA---GTAAGT---------------------ATTCCACAAATATACCCAATAAATTGAATTAGATTATACATTTATTTTATCATTATTTTATACTTAATCAATATTTTATTATATTTTAAT---------------------AAAACAAATATAGAATTAAAAAAATTTAAATTAAATTTTAAACTA------------AAAAAATTAAATTGAAAATGG------------------ATGAATAAATGATTTTTTTCTACAAATCATAAAAATATTGGAACATTATATTTTATTTTCGGATTTTGATCAGGAATATTAGGTTTATCATTCAGTATATTAATTCGTAGAGAACTAGGAACACCAAATTCATTAATTGGTGACGATCAAATTTATAATACAGTAGTAACTTCTCATGCGTTTCTAATAATTTTTTTTATAGTAATACCAGTAATAATTGGTGGATTTGGAAATTGATCAATTCCTTTAATACTAGGAGCACCAGATATATCATTACCACGATTAAATAATATAAGATTTTGACTTCTTCCCCCATCATTAACATTATTATTAATAAAAAGAATTGTTGATTCAGGGTCTGATACTGTATGAACTGTTTATCCCCCTTTATCAAGAAATTTAGCACATGCAGGAGCTTCAGTGGACATAACAATTTTTCATTTACATATAGCAGGAATTTCTTCAATTTTAGAAGCTACTAATTTTCTTTCTACAGTTATTAATATAAAAATTAACGGAATAAAATTTGATCAATTACCTCTATTTGTTTGAGCTGTAATTTTAACTACTATTTTATTATTATTATCTTTAGCTGTTTTAGCAGGAGCTATAACAATATTATTAACAGATCGAAATTTAAATACATCATTTTTTGATCCATCCGGTGGAGGAGACCCAATCCTATACCAACATTTATTTTTATTTTTTGGACACCCAGAAGTATATATTTTAATTTTACCAGCATTTGGTGTTATTTCTTACATTATTTCTAATGAATCAGGAAAAAAGGAAACATTTGGAACATTAGGAATAATTTATGCTATACTATCAATTGGTCTATTAGGCTTTGTAGTTTGAGCTCATCACATATTTACTGTTGGAATAGATGTTGATACACGAGCATATTTTACAGCTGTAACTATAATAATTGCTATTCCTACAGGAATTAAAATTTTTAGATGATTAGCAACCTTATTTGGAGCAATTATAAAATCAATTCCTTCAATATTATGAACTATAGGATTTGTATTTTTATTTACATTAAGAGGATTAACTGGTATTTTTTTATCTAATTCATCAATTGATGTAATTTTACATTACACCTATTATGTCGTAGCTCACTTCCACTATGTTTTATCAATACGTGCAGTATTCGGAATTATAGCAGGATTTGTTTATTGATTCCCTTTATTTACTGGATCATCATTACATCAAAAATGATTGAAAATTCAATTTATTATAATATTTTTTGGAGTAAATTTAACATTTTTTCCTCAACATTTTTTAGGATTAAATGGAATACCTCGACGATACAGAGATTATCCCGATGCATTTCTAATATGAAATTTACTTTCAACAATTGGATCAATTATTTCATTCTTAAGAGTAATTTATTTAATTTTTATTATTTGAGAAAGATTAGCCGCTCAACGAAAAATAATTTTTACATTTTTTTCAAATTCTTTTATTGAATGAAGACCTAATTATCCGCCCGCAGAACATAGATTTGATGAAATCCCATTAATTTTAATTAAA------------ATGACAACATGAATAAATTTATCTTTCCAAGATTCTAATTCTCCAACAATGGAACAATTAATATTTTTCCACGATCACGCAATAGTTATTTTAATTTTAATTATCTCAACAATTTTCTGCTTATTATTAATTTTAATATTAAACAAATTTACAAACCGAAATTTATTAAATAAACAAAATATTGAAATTATTTGAACAATATTCCCTGTAATTTTATTAATTTTTATCGCTTTACCTTCAATTCATTTATTATATTTAATAGATGAAATTAATAATCCTTTAATAACTATTAAAACAGTAGGCCATCAATGATACTGAAGATATGAATATTCAGATTTCAAAAAT------ATTGAATTTGATTCCCACATAATTCAAAAAAATTCAAAAGATAAAACTTTTTTTCGTTTATTAGATGTAGACAATAATCTAATTTTACCTACAAATGCTCAAATTCGTATATTAGTTTCATCATCTGATGTTATCCATTCATGAGCAATACCATCACTAGGAAAAAAAATTGATGCAATTCCAGGACGATTAAATCAAATTAGATTAACAATTAATCGTCCAGGTCTAATATTTGGTCAATGTTCTGAAATTTGTGGAGCAAATCATAGTTTTATACCAATTGTTATTGAAGCAATCCCCATAGAATTATTCCTAAAATGATTAATCTTATAC---------------------------------------ATGAAGAAAAATCGTCCGTTTCATTTAGTAGATTATAGGCCGTGGCCATTAACAAGAGCAATAAGAATAATAATTATACTTACAGGATCAGTAAAATGATTTCATTTTAATGAAAACAATTTATTTTTATTAGGAATAATAATTACATTAATAATTATATTTCAATGATGACGAGATATTATTCGAGAAAGAACTTATCAAGGATTTCATACAACAAACGTAATAGAAGGAAGACGATGAGGAATAATTTTATTTATTGTATCAGAAGTATTTTTTTTTTTTTTTTTTTTTGTATCATTTTTTTGAGCATTCTTTCATGGTTCATTATCCCCTTCTATTGAAATTGGAGGATTATGACCTTCAAAGGGAATTATCCCAATTAACCCCATAAGAATCCCGTTATTAAACACAATTATTTTAATTTCATCAGGTATTACAATCACATGAACTCATCGTAGATTATTAAATAACATAAAATATGAAGCCTTAAAAAGATTAATTTTTACAGTTTTATTAGGATTATTATTTTCATTTTTTCAAGGATATGAATATTGAGAAGCTCCTTTTTCAATCGCAGATTCAATTTATGGATCTACTTTTTTTATAAGAACAGGATTTCACGGAATTCATGTTTTAATTGGAACTACTTTTCTGACTATTAATATTATACGAATTTATATAAATCTTTTTTCATCGTACCATTATTTTAGATTCGAAGCTGCAGCTTGATACTGACATTTTGTTGATGTAGTGTGATTATTTTTATTCATTTCTATTTACTGATGAGGTAAT------ATATTTATTTTAATGTCAAAACATATTTATCAAGACCCAATTATTAAAACTATAAAATCTTCATTAATTTATTTACCAACTCCAAGAAATATCTCTACTATATGAAATTTTGGTTCATTATTAGGCATTTGTTTAATTACTCAACTAATTTCAGGTATTTTTCTTTCAATACATTATACAGCTAATATTGAATTAGCATTTTCTAGAGTAATCCATATCACACGAGAAGTAAATAATGGATGATTTATACGAATAATGCATGCTAATGGAGCTTCATTTTTTTTTGTTTGCTTATATACTCATATTGGACGAGGAATTTATTATGGATCTTTTCATTTTAAAAAAACTTGAATCACAGGAGTATTAATTTTATTTATAATTATAGGAACAGCTTTTATAGGATACGTTTTACCATGAGGACAAATATCATTTTGAGGAGCAACAGTAATTACTAATTTATTATCTGCTATTCCTTATATTGGAACAACTTTAGTACAATGATTATGAGGAGGATTTTCTGTTGACAACGCAACATTAACACGATTTTTTTCAATTCATTTCTTACTACCATTTATTATTTCAGCATTTGTAATAATTCATTTATTATATCTCCATTTAACAGGATCAAATAATCCCTTAGGAACTAATAGAAATATTGATAAAATTCCTTTTCATCCTTATTTCACATTAAAAGACATTATCGGATTTATTATTATATTAAATAGATTAATTTTATTAATCTTAATTTCACCAAATTTATTAGGAGATCCTGATAATTTTATTAAAGCAAATTCATTAATTACCCCTCTTCACATTAAACCAGAATGATATTTCTTATTTGCTTACGCAATTTTACGTTCAATTCCTAATAAACTAGGAGGAGTAATCGCATTAATATGCTCAATTTTAATTTTAATAATTTTACCATTTTTTTATTTCAAAAATTTTAAAAGATTAACTTTTTATCCTTTAAATAAATTAATTTATTGAACAATAATCTCAATCATTATTTTATTAACATGAATTGGAGCAAATCCAGTAGAAAATCCCTTTATTTTAACAGGACAAATTTTAACAATTATATATTTTACATATTATCTAATTAACCCATTTAATACAATATTATGAGATAAATTATTAAAT---------------------ATTAATTTAAAAGAATTTTTTTTTACT---GTTTTAAGTAGATTAATTTTAATAATTATAGTATTAATTGGAGTGGCTTTTTTAACTTTATTAGAACGTAAAATTTTAGGTTATGTTCAAATTCGGAAAGGTCCTAATAAATTAGGATTAATTGGTATTTTACAGCCTTTTAGTGATGCTATTAAATTATTTACTAAAGAGTCTGTAGTTCCTTTTATATCTAATTATTTTCCTTATTATTTGTCTCCGATTTTTAGTTTATTTTTAGTTCTTTTTCTTTGAATAGTTGTACCTTATTCTATAAATTTATATACATTTGATATGGGAGTTTTATTTTTTTTATGTTGTGCAAGTATAGGTGTTTATTCTTTAATAATTTCAGGATGATCTTCTAATTCTAAATATGCTTTTTTAGGCGCTTTGCGTTCTGTTGCTCAAACAATTTCTTATGAAGTTTGCATGGCTTTGATTTTATTATATTTTATTTTTTTAGTAGAAAGATATAATTTTTTGTATTTTTATATTTTTCAATTTAATATTATATTTATTTTTATTACTTTTCCCTTATTTATTGTTTGATTTATTATTTGTTTAGCAGAAATAAATCGATCTCCTTTTGATTTTGCTGAAGGTGAGTCTGAATTAGTTTCTGGATTTAATGTTGAATATAGAAGAGGTGGATTTGCTTTAATTTTTATAGCAGAATATGCAAGAATTTTATTTATAAGAATGTTATTTTGTTTAATATTTTTGGGTGGGGATTTTTTTAGAATATTATTTTATTTTTTTATTGTTTTTATTTCTTTTATATTTATTCTTATTCGAGGGACTTTACCTCGGTTGCGTTATGATAAATTGATAATGATATCATGAAAAAGATTTTTACCTGTTTCTTTAAATTTTTTTTTATTTATTTTAGGATTTAAAATTTTTATTTTTATTATTTTAATA---------------------------------------ATTGAATATTTGAACAAAAAAAAAATTTTTAATAATTTTATAAACAATATTTTTATTATTACCTTAATTTCAGGATCTCTAATTACAATAAATTCGTCAACTTGAATAAGAAGATGAATAGGATTAGAATTAAATTTATTATCATTTATTCCTTTAATAAAAAGAAAA------AAAATAAAAACTTCAAAAAGAATAATAATTTATTTTATTGTTCAAGCTAGAGCTTCTTTTATATTATTAATAATTATTCTTTTAATAAAATTAGAACCAATT---------------------TTTATTAAAATTAAT---TTAATATTTTTATTAATTCAAATTTCATTATTAATAAAATTAGGAAGAGCACCATTTCATTGATGAATACCTGAAATAATAAATTTTTTAAGATGAAAAAATTGTGTTATTTTAATAACATGACAAAAAATTGCTCCTATCTATTTAATTAATTTA---ACAAATTTAAGA---------------------AATTTTATTTATATAAGAATTTTTTATTCTGCTTTTTTAGGATCAATTTTAGGAATTAATCAATTAAGAATTAAATTAATTTTAAGTTATTCTTCTATTAATCATTTAGCTTGATTATTAATCTCTATTATATTAAATTTTTATTTGTTTTTTATTTATTTTATAATCTATATATTCAATATTTTAATAATTTGTTATATAATAAATAATATAAATTTTACTTATTTAAGAGAATTA---TATAATTTTAATAATAAAAAT---TTATTATCAATGAGATTAAAATTAATATTAATTAGATTATTCTTATCTTTAAGAGGATTACCACCATTTTTAGGATTCTTACCTAAATTA------------------------------------------------------------------------------------------------------------------------------------------------------------------------------------------------------------------------------------------------------------------------------------------ATTAAAATTATATTTGTAATAATAATAATAATCTTTTCTATCTCAATAATTATTATATTAATTTCATCTTTAATTTCAAAAAAAACTTTTAATGATCGAGAAAAAACCTCACCTTTTGAATGTGGGTTTGACCCAAAAGAAACCCCCCGAAAATCATTTTCTATTAATTTTTTTTTAATTGCTTTAATTTTTTTAATTTTTGATGTAGAAATTGCTTTAATCTTGCCTATTATTTTAACTATCCCTGTTTCA---AATTTAAAAATTTGATTAAAT---TCATCAATTTATTTTATTATTATTTTAATTATAGGATTATATTATGAATGAAAAATAGGAGCTTTAAATTGATTG------------------ATTAGATTTATTTTATATTTATTTTTATTAATTTTTTTTATTGGATTTTTTAGTTTATCTTTAAATCGTTTTCATTTATTAATAATTTTATTAAATTTTGAATTTTTAATTTTAATTTTATTTTTTTTTATAATATTATTTTTAACTTTTTATGGGTTAGAGCTA---TATTTTAGATTAATTTTTTTAGTGTTTAGTGTTAGAGAGGGTGTTTTAGGTTTATCTATTTTAATTTTATTAATTCGTTCTTATGGTAATGATTATTTTCAAATTTTAAATTTATTA------------ATGTTAAAATTTTTTTTTTATTTAATAATTTTGATTCCATTTAGTTTAATTATAGATTTT------------------------TGATTGTATCAATTTTTTATATTTTTAGGTACGTTTTTATTTATTTTTTCAGGAATTTTTTTATTTCAA---------------TGAGTAAATTTAAGTTTA------TTTTTAGGAATAGATATTATATCTTTTGGTTTAATTTTATTAACTTTTTGAATTTGTTCTTTGATAATAATAGCTTCTCAATTAATTTATGAAAAAAATTTGTTTATTAAATATTTTAATTTTATTATTTCTTTATTAATA---ATATTTTTATTTTTAACTTTTAGTGTAACTGATTTATTTTTATTTTATTTATTTTTTGAAATTAGAATTATTCCAGTTTTAGTTTTAATTTTTGGTTGAGGATTTCAATTAGATCGTATTCAAGCAGGAATATATTTATTGTTTTATACTTTATTTGCTTCTTTACCTTTTATATTAGCTATAATTTATTTTTATAAATTAAATTATAGATTAAGATTTTTTTTATTATTAAGAGGTATT------TTTTCTTCTTTAGAGTCTGAAATTTTATTTATATTTATAATTTTA---GCCTTTTTAGTTAAATTACCAATATTTTTTGTTCATTTATGATTACCTAAGGCTCATGTTGAAGCACCTATTTCTGGTTCAATAATTTTAGCTGGTATTATATTGAAATTAGGGGGTTACGGTTTATTACGTATTATGAATATTTTTATTTAT---------TTGACTGTCAAATTAAATTTTTTTTTAATTAGATTAAGTTTATTAGGTGGTATTTATATTAGATTTATTTGTCTTTTTCAGATTGATTTAAAGTCTTTAATTGCTTATTCTTCGGTTGTTCATATAAGAATATTATTATGTGGATTATTAACTTTATCAAATTGAGGTGTTTGTGGTTCTTATTTAATAATAATTTCTCATGGATTTTGTTCATCTGGTTTATTTTGTTTAGTTAATATTATTTATGAACGTTTAGGAAGACGAAGATTATTAATTAATAAAGGTTTAATTAATTTTATACCAAATTTAACAATATGATGATTTTTGTTATGTTCTTCAAATATAGCTGCTCCTCCTTCATTAAATTTATTGAGAGAAATTATATTAATTAATAGAATTATTTGTTGAAGAATAAATTCAATTTTATTTATTATAATTTTATTTTTTTTTAGAGCTTTTTATACATTATATTTATATACTTTTACTCAACATGGGGAATTTTTT---AATTTTTATAGATTTTCTCAAGTTTATGTTCGTGAATATTTATTATTGATATTACATTGAATTCCTTTAAATTTTTTTATTTTGAATAGAGAATTATTTAGTTTATTAATT---------ATTATTTTTTTAGATTTGTGTATTGTAATATTTTTTTTTTTATTATTTTTTAGATTTTTATTTTTTTTTACAGGTATATTATTTGTTTTTAAAAATTTATATTATTTTATTGAATTTAATATTTTTTCATTAAATTCTTCTTCAATTATTATAATTTTATTAATTGATTGAAAATCTTTATTTTTTATAAGAACTGTATTATTTATTTCTTCATTTGTTATTTTTTATAGAAAAGAATATATATTAAATGATTTAAATTTAATTCGTTTCATTTTATTAATTTTATTATTTATTTTTTCAATAATATTATTAATTCTTAGTCCTAATTTAATTAGAATTTTATTAGGATGAGATGGATTAGGTTTAATTTCTTATTGTTTAGTGATTTATTACCAAAATGTAAAATCTTTTAATGCAGGTATATTAACTGTTTTATCTAATCGAATTGGTGATGTTTCTTTATTAATGGCAATTTCTTGAATATTAAATTATGGGAGTTGAACATATTTGTTTTATTTAGATTTTATAACTTTAAATATTATTTCTTTTTATATTATTTTATTTGTTTTATTGGCATCTTTTACAAAAAGTGCTCAAATTCCCTTTTCGGCTTGATTACCAGCAGCTATAGCTGCTCCTACTCCTGTTTCCTCTTTAGTTCATTCTTCTACATTAGTTACAGCAGGGGTTTATTTATTAATTCGATTTGAAAATTTATTAAAT---TCAATTTTTTTTATTAAATGATTTTTATTTTTTTCGGTTTTAACTATATTTATATCTGGTTTAAATGCTAATTTTGAATTTGATTTAAAAAAAATTATTGCTTTATCCACATTGAGTCAATTAGGAATAATAATAAGAATCTTATTTTTAGGTTATGGTAATTTAGCTTTTTTTCATTTATTAATTCATGCTTTTTTTAAAGCCTTATTATTTATATGTGCTGGTATTTATATTCATAATTTATTTGATATACAAGATATTCGTTATTTAGGGTCATTATTTAATCAAATACCTTTAGTTTCTATTTGTTTTAATTTTTCTAATTTAGCTTTATGCGGGTTTCCTTTTTTATCCGGATTTTATTCTAAGGATTTAATTTTAGAAGTTATTTTATATTTAAATTTTAATTTTTTTATTATATTTTTTTTAATAATTTCTACCTTATTTACTGTTATATATACTTTTCGATTAATTTTTTTTTCTATATTAAGAAAATTTAATTTTTTTTCTTTAAATTGTTTGATTAGTGAATTT---------AATTCC---TTAAATAAAAGTCTTTTAGGTTTAATAGGGTTAGTAATTTTTAGAGGAAGAATAATTATATGATTAATTTTTCCTATTCCTTTAATTTTAAACTTACCATTTTATTTTAAATTTATGCCAATTTTTTTAATTTTAATAGGATTTATTTTAAGTTTAATTTTATATTTTTTTAAAAAATTAAGAAGA---------ATAAATTTATATTTAATATATTTTTTTTTTAGTTCAATATGATTTTTACCGATTATTTCTACAAATTTTTTTTCAAAAAATATTTTATTTTTTGGTATAAATATAAATTTTTTTATTGATCAGGGGTGAAGA---GAAACATTTATGGGCCGAGGATTAATAAAA------TTTATTTGTAATTTAAGTTTTTTAGATTTATTAATTTATTATTTTGGTAATATATTAAATTTATTTTTAATTTTTATTTTTTTTATTTTATTTTTAATATTTTAT------------------------------------------------------------------------------ATTAGATTACTGTTATACTTAATTATTCTAATAAATACAATTGTATTTTTTTTTATAAAAACTCCTATAACTATGGGA---CTAAGATTATTATTACAAACATTCCTTATTGCTGCAATTACAGGAATAAACTCAATAAGATTTTGATTTTCCTACATTTTATTTTTAATTATAATTGGAGGTATATTAATTTTATTTACCTACATATCAAGATTAACTTCTAATCAAAAATTCAAATTTAATAAAAAT---------------------TTAATTTTAATTATTACCTTATTAATAATCTTACTAACAACATTTAATAATTTTATTTTATTAAAAAACGAAATTCCATTAAATTTAATTGATAAAAATATAATATTTAATATCAAATTAATTTTTAAACATTTAATAATTTTA------------TTAAATAAATTATTTAATTGACCAGAAAATAAAATTTTATTACTTATAATTAATTACTTATTATTAACATTATTTATTAGAGTAAAAATTATTAATGTAAATTCAGGAGCTATTCGTAAAGTA-----------AGTATTTTAATTATATTTATTTTTATTTTTT------------------------------------AGTATTTATTAATATAAATAAATTTAATTTTTTTTA--------------GTTTATGTATTTTTTA---------------------GAAAAAATATTTTA-TATTATAGTTTATT-AGTATTGTGAAAT--AATTTTGAAATAATTAT----TTTAATATAATAATTAGTTAAAAGTAAATTT--------AATTTATT-TTACCTTGT---GCATCAGGGT----TTATTAAA---------TA-AAAAATAAA-------------AA-TTTTATTTTTCTCGAA--TTTAAAAGAT-----------CTA---ATTT-TTTAT--AATTTTTAATGTGGCATA----ATTATTTTAAATTAATAATTAG-TAATGAAATGTTATTCGTTTTTAAAGATAT--CTAGTTTTTTAATAAATAAATTTAATTTATATATT-AAATTTT---AAATAATTAATTTTTTATTTT----------TTATTTA---------------------------------------------------------------ATT--------------TAATATARATATCTTAAGGG--ATAAGCTTTAAGATAAATTTTTATAATTTTAAT--------------------------------------------------------TTTTTAAAAAAA-----ATGATTTTGGCTTAGAAATAG-TTTTAATTAAATAAATGT------TAAAATTT-----------TATT--TTTTATTTAATTTATTTATATTTTA---ATTTAATA--ATTTATTAAAATTTTTG-ATTTAAT-TTATAAATTAAATTAATTATGATAAAATTAGTAAATTTGA----------------------------------------AAAAATGTATATTATTAAAAT------------TTTATTTTTGGTTAATTAAAGGAATTCGGCAAA---------------TTTTTAATTATCCGCCTGTTTAACAAAAACATCGTTTTTTGAATT--TAATTTAAAATATGATCTGCTCAATGAATAATTTATTTTTTAAATAGCCGCAGTATTTTGACTGTGCAAAGGTAGCATAATAATTTGTCTTTTAATTAAA-GGCTAGTATGAATGATTGGACGAGATAAAATCTGTCTCTAATTAATTTTTATTTGAATTTAATTTTTAAGTTAAAAAGCTTAAATTTTTTTAAAGGACGAGAAGACCCTATAGAGTTTTATAAT-------AAATTTTATTATTTAATTTTTAA----TTTTTTTAATAATAAATTT-ATTA--TTTTATTGGGGTGATAGGAATATTAATAGAACTTTT------TT--AAT-TTTTTTACATTTATTTATGAAT------------------------------------------------------------TTTTGATCCT--ATGTTTTAGATTAATAGATTAAATTACCTTAGGGATAACAGCGTAATTTTTTTT-AGAGTTCTTATCGAAAAAGAAGATTGCGACCTCGATGTTGGATTAAAA-TTTAATTTTGATGCAGGAGTTGAAAAGTTTAGGTCTGTTCGACCTTTAAAATTTTACATGATCTGAGTTCAAACCGGTGTAAGCCAGGTTGGTTTCTATCCTTAAATTTA-GTAAA-AATTTTTAGTACGAAAGGATTAAAATTT--TAAATTAAATTTAT-------------------AAAATATTTATAT-------------------TAATGAATTTTATTAATTAATTTTAGTTATT----------------------------------------------------------------------------------------------------------------------------------------------------------------------------------------------------------------------------------------------------------------------------------------------------------------------------------------------------------------------------------ATCTAATCCTAGTTTA---------------------------------------------------------------------------------------------------------------------------------------------------------------------------------------------------------------------------------------------------------------------------------------------------------------------------------------------------------------------------------------------------------------------------------------------------------TAGGATTAGATACCCTATTATTATAGA--TTTAAATTT------------------------------------------------------------------------------------------------------------------------------AAAATTTTAAGGATTAATAGTTAAGTTCTTTAAACTTAAAAAAATTGGCGGTATTTAAAACTAATTAGGGGAATTTGTTTTTT-AATCGATGATCCTCGTGATACCTTACTTTAATTAAT-------------------------TAATTAGTTTATTTCCGTTATCAAATAACTTTTATAGAA-AAATATTATAGTTGTTGAAACATTTTATTA--------TTTAATAGAATATTATTTCAGGTCAAGATGCAGTT-TATATTAAAGTTAAAATGAATTACAATAAT---TTATAATTAT--TATGGATATTAAATTGAAAT--ATTTAATTGAAGGTGGACTTAATAGTAAAGTA--AAA----AATTATATTTATTTGAATTTAGACTT-AAATATGTACAAATCGCCCGTCGCTTTCACT-------TCAAGGTGAAATAAGTCGTAACAAAGTAGGTGTATTGGAAAATGTACCTAGAAAGTTTTTATTATA-------
>KY679828_Parapolybia_crocea 
---ATGATAAACCTTTTTTCTATTTTTGACCCTTATACATCT---TTAAATTACTCTATAAATTGACTCAGAATATTTATCCCATTAATTTTTATTCCTAATCAATTATGAATAAAAAAAACAAAAACTATAATTTTTTTTATAATTGTAAATAAATTTATTATTGAAGAATTTAAAACAATAAAA------AAAAAAAAAATTATAAATATTTTTATTTTAATATCATTATTTTTTATAATTGTTACAACAAATTTTTTAGGGTTATTCCCATACACTTTTACTTCTTCTAGACATTTATCTATAACCCTACCTTTATCTTTAACCCTATGATTAAGTATTATATTATTTAATTGAATTAATAAAACAAATTTAGCTTTTGCTCATTTAGTTCCTTTAAGAACACCTCCTCCATTAATAATATTTATAGTAATTATTGAATCTATTAGAAATATTATTCGACCATTAACATTAGCAGTTCGATTAACAGCTAATATAATTGCAGGACATTTATTATTATGTTTATTAGGATCAACAGGCCCATCATTAAGAGAAACAACTGTAATAATATTAATTATT---ACACAAATTGCTCTTTACACTTTAGAAATAGCAGTTTCAATCATTCAAGCATATGTATTTATAACTCTTATATCACTTTATATAAATGAA---TTA------------------------ATTCCTCAATTAAGTCCTATTAAATGATTTATTTTATATTTAATTACTTTAATTATTATTTTTTTATTATTAATTAAAATAAATTTTATTCATTTTTATTTTAAT------TTATTTAATGAACCTAAAATAAAACAAATATTTACTACA------------------AAATTATTAAAATGAAAGTTT------------------ATGACAAAATGATTTTATTCAACCAATCATAAAGATATTGGAACTTTATATTTTATTTTCGGATTATGAGCAGGAACTTTAGGAGCCTCATTAAGTATATTAATCCGATTAGAATTAAGAATCCCAGGATCATTTATTAATAATGATCAAATTTATAATTCAATTATTACTAGTCATGCTTTTATTATAATTTTTTTCATAGTTATACCTTTCATAATTGGAGGATTTGGAAATTGATTAATCCCTCTAATATTAGGAATTCCAGATATAGCCTTTCCACGAATAAATAATATAAGATTCTGATTATTACCACCATCACTTTTTTTATTATTATCTAGAAACATTATTGGTATAGGAGTAGGAACAGGATGAACCTTATACCCCCCTCTATCTTCAATTTTAGGGCATAATTCACCTTCTATTGATTTAAGAATTTTTTCTTTACATATTGCAGGAATTTCATCAATTATAGGAGCCATCAATTTTATTGTAACAATTATAAATATACATATCAAAACCCACTCATTAAATTTTTTACCATTATTTGCTTGATCAATTTTAATTACAGCTATTCTTTTATTATTATCTTTACCTGTATTAGCTGGAGCAATCACAATATTATTAACAGATCGAAATCTAAATACAACTTTTTTTGACCCCACTGGAGGAGGAGACCCAATTCTTTATCAACATTTATTTTGATTCTTTGGCCACCCAGAAGTTTATATTTTAATTTTACCAGGATTTGGACTAATTTCTCATATTATTACTAATGAAACAGGAAAAAAAGAAATTTTTGGTTCATTAGGAATAATTTACGCAATAATTGCTATTGGAGCATTAGGATTTATTGTTTGAGCCCACCATATATTTACTGTAGGTCTTGATATTGACACTCGAGCCTATTTTACATCAGCAACCATAATTATTGCAATCCCAACAGGAATTAAAGTATTCAGATGAATAGCAACAATTTACGGATCAAAATCAAATTTTTCACCTGCAATAATCTGAAGAATAGGATTTATTTTTTTATTTACATTAGGAGGATTAACAGGAATTATCTTATCAAATTCATCATTAGATATTATTTTACATGATACATATTATGTAATTGGGCATTTTCATTATGTTTTATCAATAGGAGCAGTATTCGCAATTATTGCCGGATTCATCCACTGATTCCCTCTATTTTTTGGATTTTCATTAAATAAATTATTATTAAAAATTCAATTTACAACTATATTTATTGGAGTAAATTTAACATTCTTCCCCCATCATTTTCTAGGATTATCAGGATTCCCACGACGATATTCTGATTATCCTGATATATATTTATCCTGAAATGTAATTTCATCATTAGGGTCATTAATTTCTTTCTTTTCAATAATTATATTTATTTATATTCTATGAGAAAGATTCTTTTCTCAACGATTAATTCTTTATAAATTTTTTATAGCCCCAAATTTAGAATGAAATCACTCTTACCCTCCAATAAATCATTCATATTCTCAAATTCCCTACACAACTTCAATA------------ATTCAAACTTGATTAAATATTTACATTCAAGATTCAAATACCCCAAATATAAATCAATTAATTTTTTTTCATGATTACAGAATACTAATATTAATTATAATTACAACTTTAATCACTTATATATTTTTATTTCTAATTAATAATAAAATCACTAATCGATTTATAATTAATGAACATATAATTGAAACAATTTGAACTATTTCACCTATAATTATTTTATTTTCTATTGCAATCCCTTCATTAAAAATCTTATATATAACTGAAGAATACTTTTCTCCAATAATATCAATTAAATCAATTGGTCATCAATGATATTGACATTATGAATTATCAGATTATTCAAAT------ATTAGATTTGAATCATTTATTACACCATTTAATGAAAATAACCTCTCTCAATTTCGTCTACTAGATGTAAATAATCGATTAATTATTCCATTTAAAACACCAATTCGACTTTTAACTACATCTATTGATGTAATCCACTCATGAACAATTCCTGCATTAGGAATTAAAATTGATGCTGTACCCGGACGAATAAATCAAACATTTATTTTTATATTACGACCAGGAATCTTTTTTGGTCAATGTTCAGAAATTTGTGGTATAAATCACAGATTCATACCTATTATAATTGAATCCACTTCTATAAATTACTTTATAAAATCTATACAAAATAAATTAAATAAT---------------------------ATGCATAAATCAAATCATCCTTACCATATAGTAACAATTAGACCATGACCTTTATTACTATCAATCAATATTATATATACATTTATCGGAATTATTAAATGATTTTACATATTTAAAATAAACTTATTTTATTTAGCTTTAATTAATATATTGTTAATTATATACCAATGATGACGAGATGTAGTACGAGAAGGAACATTCCAAGGTATACATACTTCAAATATAGTAAAAAATATAAAAACTGGAATAATTTTATTTATTGTATCAGAAATT------------TTTTTTTTTATTTCTTTATTTTGAACTTACTTTCATATATCTTTATCCCCAAGAATTGAAATCGGAATATTATGACCACCAAAAAATATTGTAATATTAAACCCCTATAATATCCCTCTTCTAAATTCAATTATTTTGATCTCTTCAGGATTAACAATTACATGATCCCACCACCTACTTTTAAATAATAAAAATTTAATATCAATATTAACATTAATACAAACTATTAATTTAGGTGTAATATTTACACTCTGCCAAATCTACGAATATTTTGAAACCTCATTTACTATCGCTGACTCTGTATTTGGGTCTATTTTTTTTTTAACCACAGGATTTCATGGATTACATGTTATCATCGGAACAATCTTCCTAATAATTTGCTTTATACGAATATATTTAAATCATTTTTCTAAAAATCATCATTTCGGATACGAAGCTGCAATTTGATACTGACATTTTGTAGATATTGTTTGATTATTTGTTTACACTTGAATTTATTGATGATCATTT---------------ATGAAAAAATCTTTAATTATAAATAATTTAATTATTAAAATTATTTATGAGTCATTCGTAAAATTACCTACACCTATTAATATTAATATATGATGAAATATAGGGTCTTTATTAGGATTATGTTTAATAATTCAATTAATCACAGGAATTTTTTTATCAATACATTATATTCCATCAATCAATGATGCTTTTGATAGAGTAATAATTATTATACAAGATATAAATTATGGATGATTTATTCGAATTATACATATAAATGGAGCATCTATATTTTTTATTTGTATATATTTTCATATTGGACGTAATCTTTATTATCAATCTTTTAATTTAATCGAAACATGATTAATTGGAGTAATTATCTTTTTATTAACTATAATAACAGCTTTCCTAGGATATGTATTACCATGAGGACAAATATCTTTTTGAGGGGCAACAGTAATCACTAATCTATTATCAGCTATCCCATACATCGGAATAAATCTTGTAGAATGAATTTGAGGGGGATTTTCTGTAAATTTACCAACTCTTAACCGATTTTATTCCTTTCATTTTATTATACCATTTATTATCTCATTTTTAGTTATCGTACACTTAACCTTTCTTCATAAAACTGGATCAACAAATCCCTTAGGATTAAATAGAAATCTAAATAAAATTATTTTCCATAAATTCTTTTTAATTAAAGACAGAATTACATTTTTATTATTAATATTTATTTTAATTTTTTTAATTTTACAATATCCTTATAATCTTGGTGATCCAGATAATTTTATTAAAGCTAACCCAATAGTTACCCCAATTCATATTAAACCAGAATGATATTTTTTATTCGCTTACGCTATTTTACGAGCTATCCCTAATAAATTAGGAGGAGTAATTGCTTTAATAATATCTATTTTAATCCTAATAATTATACCTTTTACATTAAATCCCCAAAAAATTAAAATAAATTTTAACTTAATTAATAAAATAAATTTTTGAATATTAACTTCAAATTTTTTAATATTAACTTGATTAGGAGGGCAAGAAATCAAGTCCCCTTTTATTGAAATAAGACAAATTTATTCTATTATATATTTTTCATTTTTCATTTTATCTAATTTAATAAATAATTTATGATTTAAAATAATTTATTACTAT---------ATTTTTATTTCTATTAAAGATTTAATTTTTTTA---TTTATTTATTATTTATTAATTATTGTAGGGATTTTAATTTCAGTAGCTTTTTTAGTTGTTTTAGAACGAAAGATTTTAGGATATATTCAATTTCGTAAGGGGCCTAATAAAGTTTTTTTTGGGGGGTTGTTTCAGCCTTTTAGTGATGCTATTAAATTATTTATTAAAGAAAATATTCGTTTAATAAAAATTAATACGTGATTTTATTATGTGAGACCAATGATTGGTTTTTTTTTGTCTTTAATTTTTTTATTAGGTTTTCCTTTATCTATTAATATATTTTCTATGAATTTATATTTATTTTATATAATGAGGTGTATAAGATTAAATATTTATGTAATTTTATTAAGAAGGTGGTCTTCAAATTCAAATTATTCAATATTAGGAGGGATACGATCAATTTCTCAATCTTTATCTTATGAGGTAGTAATATTTTTAATTTTTTTTATTATATTTTTTTATGTTGAAAGTTATAAATTAATTGATTTTTTTGTATATCAAGAAAATTTAGGTTTTTTTTTAATTAATAATTTTATATTCTTTATTTTATTTATTGTAATAATTGCTGAATTAAATCGTATACCTTTTGATTTTATTGAAGGGGAATCGGAATTAGTTTCTGGGTTTAATGTTGAATATATAAGAGGTAGATTTACTTTAATTTTTTTAGCTGAGTATATGATGATTTTAAATATAGGTATTTTATTTATTTATTTATTTTGAGGTAAATTTTTATTAAGAATTTTTAGTTTAATATTTGTTTTAATTTTTAGAATAATAATAATTTTAATTCGGGGTAGATTTCCTCGTCTTCGTTATGATAATTTAATATATTTTTGTTGGTATAATATTTTATCTATAGTAATAATACTATTATTATTAATTTTTTTGATAAAATTTTTTTTATATTTAAATTTA---------------------------------------------------------------------------------------------------------------------------------------------------------------------ATAGAAATTAATACATTATTAATAATTTTATTTATTAGAATTCAA---------TCTAAAAATAGAATAACCTCATTTAATTATTTTATTATTCAATCAATTTCAAGA---------TTAATATTAATTATATTTTTAATCATCAAAAATTAT---------------------CTATTTAATAATACA---TTAATTAATATTATTATTATAATAATTTTTTCAATAAAATTAAGAATATTCCCATTTTTTATTTGAATACCATTAATTAATATAAAATTAAATTGAATTTTAATTTTATTTATATCTACCACTCAAAAATTAATCCCAATATTAATTTTAAATTCAATTTTTAATTTTAATAATTCTAATTTAAACTTAATTTATTGAATTTATTTAACAGTTATATTTTCATCAATATTTTCCTCAATTATAAGAATTAAAGAATTAAATATAAAAAAAATTTTAACATATTCATCTATTAATCATTCAAGATGAATATTATTTATTATATCTATTGATCAATCTATATTTTATTTATATTTTTTTATTTATTCAATCTCAATAATATTTTTTTGCTTAATAATAAATAAATTTAACATTAATAAAATTAATCAATTA---ACAAAAATTAATTTATTTAATCATAAATTT---------ATTAATATTATACTATCTATAAATACATTAATTTTAAGAGCATTACCCCCTTTTTTAACATTTTTAATTAAATTAAATTCTATAAAAATTATTTTATTAAATAATCATAAACTAATAATTATTACATTTTCTATTTTATCAGTTATTACATTAATTTTTTATATATCTATTGTAATTAAAATAAATTTTATTTTATTAATTAAAAATAAAATTTGAATTATACCATTAAAATTAAATAATAATTTTTTTAGAAGAATTTTA------------------ATTATAATTTTA---------------------ACTTTTAACATTATATTTTTAATCTACCAATTTTTAATT------ATTTTAATTATTAGAATTATAATATTATTACCTATAATATTAACAATAATATTAATTTTAATTAATTTTATTGTATCAATTAAACCTTTAAAAGACCGAATAAAACCCTCTCCTTATGAATGTGGATTCACTCCTTTAACTAACCCTCGTTTACCATTTTCTATCCAATTTTTTTTAATCGGAATAATTTTTTTAATTTTTGATATTGAAATTATTTTATTAATACCTTTTATCCCAGCAATTTATATAAATTTAAATTTAAACCAATTAATTATA---ACATTTTTTATTATTTTTATTTGTTTATTAATTGGATTAATTTATGAATGAAATGAACAGTCAATTATTTGAATCAAA---------------ATTTTAAATTTATGAATTTATTTTTTTTGTTTATTTAATTTGAGTTTATTATTAGTTATTAAATTTTATAATCATATATTAAAAATTTTGTTATGTATTGAATTTATTGTTATTACTTTATTATTAAATATTTATATAATCATATATTTTAATGAT------------TATTATTTATTAGTTTTTATAACTATATTTGTTATAGAAGGTGTTTTAGGTATTTCTTTAATTATTATAATAATTCGTTATAAAGGAAATGAAAATTTAAATAATTTAAGAATAATTTTATGA------ATGATAAAATTTTTACTAATAATATTAATTAGATTTGGTTTATTTTTTTTTAATAATAAATTT---------------------AATAAATTTATTATTTGTTTTTTTTTGAGAATAAATATATTTTTATTAAATATTTATACAACAAATTTA---------------TGAATTGGAGGAATAAAT------TTATTTTATATTGATTATTATTCATTTTATTTAATTATTTTGAGATTATGATTAATTGGGTGTATTTTATTGTTAAATTTAAGA---------------------------AGTTTTTTGATATTAATAACTTATTTATTAATAAATATTTTAGTTTTGTGTTTTTTAGTTTTTAATTTAATAATATTTTATTTATTATTCGAGATGAGGTTGTTGCCTATATTTTTTATTATTATAATTGGTGGGTATACTTTTGAGCGTTTGGAAGCTGTTATATATATATTTATATATACTGTTATTTCCTCTATACCTTTTTTATGAATAATTTTGAATATATATTTAAATTTTAAAAGTTTAATGATTATTTATATAATTTTTGGAATA------ATT---GAATTAGGT---TGATTAATATATTATATTTTTTTATTT---ACGTTTTTAATTAAAATTCCTATATTTATTTTTCATATTTGGTTACCGAAAGCTCATGTTGAAGCTCCAGTTTATGGTTCAATAATTTTAGCTGGAGTTTTATTAAAATTAGGTAGTTATGGTGTATTACGTTTGATTCAAATTTTTATAATT---------GATTCAATTGTTTATGGTTTTTATTTAATTTCTTTATCTGTGATTGGTGGAATTTTAATAGGAGGTGTTTGTTTAATTCAAGTGGATTTAAAAATATTAGTTGCTTATTCTTCTTTAGTTCATATAGGGTTAATAATTGCTGGTATATTAACATTGACTAAAATAGGATTAATTGGTGGATTTATAATAATATTAGCACATGGTTTATGTTCATCAGGTTTATTTTATTTGGTTAATTTAAATTATGAGCGTTTAGGGAGTCGGTTAATATTTATTAATAAAGGTTCTTTAATAGTTAATCCTTCATTAGGATTATTTTGATTTTTATTATGTTCTTCTAATTTGGCGGCTCCTGTAAGATTAAATTTAGTTAGAGAGATTTTTTTATTAATTAGATTAGTTTGTTGGGATTTAAAATTAATAATGTTTATAATAATTTTAAGATTTGTGAGAGCTACTTATTCATTATATTTATTTAGATTTAGCCAACATGGAAGATTAATTAATTTATTAATAAATTATAAACCTGTTAATTTAAAAGATTTTTTCATATTAATTATTCATTGGGTTCCTTTAAATATTTTATTTTTGAATCTAGGTTTATTTATAATTATT---------------------------ATTATTATTATATTAATTTTTTTTTTTATAATAATTAGGGTATTAATATTATTTTTTTCAATAGTTTTTTTGTTCAATAAAATAGTTATTATAATGGAATTTATTTTAATAGAAGTTAATTCTATGAATTTAAGGTTTATTATTTATTTAGATTGGGTATCATTAATATTTATTGGTCTTGTTTTATTTATTTCTAGTTTTATTTTGATATATAGATTAGTTTATATGGAAGGAGATTTAAATATCATTCGATTTTTTTTTATTTTATTGATATTTGTATTAAGAATAATTTTTTTAATTATTTGTCCAAATTTATTAGGGTTATTATTAGGTTGGGATGGTTTAGGATTAACTTCTTATTGTTTAGTAATTTATTATCAAAATTGAAATTCATTTAATTGTGGAATAGTTACAGTTTTACTTAATCGAATTGGTGATGTGGGTATTTTAATAATAATTTGTATAATAATTAGATTAGGATCTTGGAATGGGGTATTGTAT------------------GATTTTGATAGTATTTTATTTTTTTTATTAATATTATTAAGAGCAATAACTAAAAGTGCTCAGTTACCTTTTTCTATTTGGTTACCTATAGCTATAGCAGCTCCTACACCCGTGTCTTCTTTAGTTCATTCTTCTACATTAGTAACTGCTGGGGTTTATTTATTAATGCGGTATAATTATTTATTATTA---TTTAATAATATTACTCCAATTTTATTATTAGTATCTAGGTCAACAATATTGATATCTGGTTTAATGGCTAATTTTGAAAATGATTTAAAAAAAATTATTGCTTTATCTACCTTGAGTCAGTTAGGTTTAATAATAAGAATTTTAAGTTTAGGTAAAGTGGATTTAGGGTTTTTTCATTTATTTATTCATGCATTATTTAAATCTTTATTATTTATATGTAGAGGGGTATTTATTCATCAAATATTAAATAATCAGGATATTCGTTTTATAGGTAATTTAATTAATTATTATCCTTTGGTTAGAATTATTTTTTTTGTTTCTTCTTTATCATTATGTGGATTTCCTTTTTTTTCAGGGTATTATTCTAAAGATTTAATTATAGAAGTTTTATTAATAAGTAAAATAAATTATTTAAGGTTATTAATATTGTTATTATCTACATTGTTTACAGTTTCATATAGGATTCGTTTATTAATTTTGGTTTATTTTAATTATTATAATAAATTTAATATATTTAGTTTATTAAAAGAAAGA---------AATTTA---ATAAGTATTTCTATAGTTATTCTTTATTTATGTTCTTTATTAATTGGTTTTTTTTTGATAAATTTA------TTTACTTTGGAGAATATTATTATAAATTTATTAGAAAAAACTTTAGTTTTACAAATTTGTTTTATAGGGGTATTTTTAGGGTGATTTTTTAGATTTAAAAATTTAATT---------------AATAAAAGAAATTTTTTAAAGTTTTATTTATCTAAAATATGGGGGTTG---AATATAGTTTATGAAAAATTAAATTTTTATCCATTAAAATTTTCATTATTTATTTATAAATTATTTGATAAGGGTGTATTA---GAGTATAGATTTGTTTATGGTCTTGAAAAATGGGGATTAAATGAATTTTTAAAATTTTTTAAT---------TTTAAAATTTTTATTTATATTAATTTAATCAGTATATTTTTTTTTATTTTTTTATTTTTAATTTTATTTAAT---------------------------------------------------------ATGAATAAAACAATTTTATTAAATTTAATCTATTTTTACATATTAATTATAATTTTAAGGATAATAATTTTTAATAAATTACCCACAACTATAATAATTTTATTTTTAATTTTATACACAATAATTACAAGAATTATTATAATTAATTTAAAATCCAAAACAACTTATTCTTTTATTATATTTTTAATAATTATTGGAGGGTTAATAATTTTATTTATAATATTTTTAAGATTAATTTCAAATGAACAAAGAATAATTAAATTAAAT------------------AAAAATAATATTTTAATTATTATCTTGATTATCATATTAATATATAAACCCATTACAGAAAATTTTTATATT------------AATTCTTTAATTGAATTTAAAATAAATTCATTAACAGAATCATATTATTTTATAAAT------------------ATTAATAAATTAATTAATTATCCTAATAATTTTTATTCAATTTTATTAATAACACTACTTTTACTTATTTTATTTTTAGTTACAAAATTATGTTCAATAAACAATAAGCCTTTACGAAAAATTAGTAAC--------------TTAATATTTTTTAAATTTTTAT------------------AAATAATTTTTT------TTTTTTTGTTATTTTAATTAAATTTATTTAGTATAATATAAAAATATAATGTTTAAGTAATAAATAAA-------------------AATTAATTTTTTAAAATTTAAAATT-----AGTAATGAAAGTG--------------ATTAT-----------TTTTAATAATTATTAAGTAAATTT--------TATTTATT-GTACCTTTT---GTATCAGGGT----TGATTAAT------------AAAAATATTTT-----------TATTTAAATAAATCTCGAA--TTTAAAAGAT-----------TTA---ATTA-AAAAT--TTTAGTTATTGTTGAATT----AATATTATTAATTTTTGATTGG-TAGTGAAATGTTAAACGATTTTAAATATAT--CTAGTTTTTTAAGAATTGAATTTAAATTCAGCTTTAAAATTTTT--ATTTAATTAATTTAT----------------TAAATTA---------------------------------------------------------------ATTAT-------AATTTTAATGTAAATATATTAGGG---ATAAACTTAATATATAATTTA--------------------------------------------------------------TAATTATTTTTTTTAATTATT--TATAAGTATTTATAAAATTTAATGTCTTTTTAAAAAATTT------TATAATTT------ATAT-AGTT-----TATTTATTTAAATTTTAAAAATTAAATTTAATTAAATTTATTAAAAATATTT-ATTTAAT-ATTTATTTATTTAATAAAATGATTATATTAGTAAA---------------------------------------------TAATATTTATTGTTTAAATATTA--------ATTTTTAATTAACTTATTTTAAGGAATTAGACAAAAAAATTAGATAGATTAAATTATATATTTACCTGTTTATCAAAAACATGTCTTATTGGGTGTATAAT---AAGTCTATTCTGCCCATTGAA---TATAATATTTTAAAGGCTGCAGTATATTGACTGTACAAAGGTAGCAAAATCAATAGTTTTTTAATTGAA-AACTTGTATGAAAGAATTAATAAAATATATATTGTCTCAAATTAAT--AATATTAAATTTAAATAAAAAGTAAAAATGCTTTTATTTTTTTATTAGACGAGAAGACCCTA-AGAATTTAATAATTTATTTAATTAATTATATTTATAAATAAATTTGATTAATTTA------------ATTA--TTTTACTGGGAGGGTAATTAAAAATTTTTAACTTTA------AT--TTA-AATTTAACTTTGATTAATGATTT-----------------------------------------------------------ATTTGAT----AATTTTTATAATTATAAGATTTAATTACCTTAGGGATAACAGCGTAATAATTTTGGAGAGTTCATATTGATAGAATTGTTTGCGACCTCGATGTTGAATTAAAA-TAAAAATTAAATGGAGATATTTAAA-ATTTTAGTCTGTTCGACTATTAAAATTTTACATGATTTGAGTTCAGATCGGTGTGAGCCAGATCGGATTTTATCTATAAATAAT-TGTAT-ATTTTATTGTACGAAAGGACTTAAAATA--TAAAATAATTTTTTTTTTATGATTTTTATTAATAATATATTTATATATATATATATATATATATAGATTAATTAATTTTAAAATTTTTTTAAATTTGAATTTTATAATC-TATA------------------------------------------------------------------------------------------------------------------------------------------------------------------------------------------------------------------------------------------------------------------------------------------------------------------------------------------------------------TTAAATTTAATTTTTGTTTA--TAAATTAATAATTTAATAA------ATTTTTTATATATAAAATTTATATATT------A------AATATGTAGTTTTAAAT--------------------------------TAATATATAATTTTAAAAATATAAATGAAAG----TTTTTTTAGTTTATTATGTAAT--------AATATAAAAATTTAGTGCCAGCAT-TAGCGGTTAAACTAAAT----TATTTAGATTAATTTT--TTTTGGTATTAATAA------------TTATTATTTTTATT-----GGTTAAATTAATAAATTTTAA----------TATGGTGAAATATTTAATTTTAT------TA----TTTTAATTATTTTTATTTATAAAATTTAATAAAATTAAATTATAAAC-------------------------------------TAGGATTAGATACCCTATTATTTTAAT-TAATATAGTAT---------------------------------------------------------------------------------------------------------------------------------ATTAAAATATTAAATGTTA-AATCATTAAATTTAAAAGATTTGGCGGTATTTTA-TAAAATTAGAGGAACTTGTGGTGT-AATTGATGATCCACGATAAGATTAACTTATTTAA---------------------------TAATTTATGTATTGCTGTTTAAAAAATTTTATTAAATAA---------TAATTTTTAATTTTTAATA----------------ATTAAAAATAATTCAAGTCAAAATATAGTT---TATTTAAGAATGTATGAGTTACAATTA----ATTTAATTAT--TGGTTAATTTAATTTAAATTT-ATTTTAT--AAATTGGATTTAATAGTAAATTC--AGT----TAATTAACTGTTTTGAAAATTTAATA-AAATATGTACAAATTGCCCGTCACTTTCA---------ATAAAATGAAATAAGTCGTAACATAGTTTAGGTACTGGAAAGTGCTTATTGAT--------------------
>L20934_Diptera_Anopheles_gambiae 
ATGATAACAAACTTGTTTTCTGTTTTTGACCCTTCAACAACAATTTTAAATTTATCATTAAATTGATTAAGAACATTCTTAGGATTATTCCTAATTCCAGTTTCTTATTGATTAATACCTAATCGATTCCAAGTAATTTGAAATAATATTTTATTAACTCTTCATAAAGAATTCAAAACTTTACTAGGACCTTCAGGACATAATGGTAGAACATTAATGTTTATTTCATTATTCTCATTAATTATATTTAATAATTTTTTAGGTTTATTCCCTTATATTTTTACTAGTACTAGTCATTTAACTTTAACATTAGCTTTAGCTTTCCCTTTATGACTTAGTTTTATATTATATGGATGAATTAATCATACTCAACATATATTTGCTCATTTAGTTCCTCAAGGAACTCCTCCTGTTTTAATGCCTTTTATGGTATGCATTGAAACAATTAGTAATGTTATTCGACCTGGAACTTTAGCTGTTCGATTAACAGCTAATATAATTGCTGGACATTTACTGTTAACTTTATTAGGTAATACAGGTCCTATAGCATCAAATTATTTAATTTTATCATTAATTTTAACTACTCAAATTGCTTTATTAGTATTAGAATCAGCCGTAGCAATTATTCAATCATATGTATTTGCTGTATTAAGAACTCTTTATTCAAGAGAA---GTAAAT---------------------ATCCCACAAATAGCCCCTATTAATTGGTTAATTTTATTTATTGTATTTTCAATTACATTAGTAGTTTTTAATATTTTAAACTACTTTTGTTTTTTTTATACTCCA------CTTAAAACATCTCAATCTTTAAATATTAAATTTAAT------------------------AAATTAAATTGAAAATGA------------------TCGCGACAATGATTATTTTCAACAAATCATAAGGATATTGGAACTTTATATTTTATTTTCGGAGCTTGAGCTGGAATAGTAGGGACATCTTTAAGAATCCTAATTCGAGCTGAACTAGGACACCCTGGAGCATTTATTGGAGACGATCAAATTTATAATGTAATCGTTACTGCTCATGCTTTTATTATAATTTTCTTTATAGTTATACCTATTATAATTGGAGGGTTTGGAAACTGATTAGTTCCTTTAATATTAGGAGCACCTGATATAGCTTTTCCTCGAATAAATAATATAAGATTTTGAATGCTTCCTCCTTCATTAACACTTTTAATTTCTAGTAGTATAGTAGAAAACGGGGCTGGAACAGGATGAACTGTTTATCCTCCTCTATCTTCTGGAATTGCTCATGCTGGAGCTTCAGTAGATTTAGCAATTTTTTCTCTTCATTTAGCAGGAATTTCTTCTATTTTAGGAGCAGTAAATTTTATTACAACAGTAATTAATATACGGTCTCCAGGAATTACATTAGATCGAATACCATTATTTGTTTGATCGGTAGTTATTACAGCAGTATTATTATTATTATCATTACCAGTATTAGCAGGAGCTATTACTATATTATTAACTGATCGAAATTTAAATACATCTTTCTTTGATCCAGCAGGAGGAGGTGATCCAATTTTATATCAACACTTATTCTGATTTTTTGGTCATCCAGAAGTATATATTTTAATTTTACCTGGATTCGGAATAATTTCGCATATTATTACTCAAGAAAGTGGAAAGAAGGAAACATTTGGAAACTTAGGAATAATCTATGCTATACTAGCAATTGGCTTACTTGGATTTATTGTTTGAGCTCATCATATATTTACAGTTGGAATAGACGTTGATACTCGAGCTTACTTTACATCAGCAACTATAATTATTGCTGTGCCAACTGGAATTAAGATTTTTAGTTGATTAGCTACATTACACGGAACACAATTGACTTATAGCCCAGCTATATTGTGAGCATTTGGATTCGTTTTCTTATTTACAGTTGGTGGTCTAACAGGAGTTGTACTAGCTAATTCATCTATTGATATTGTTCTTCACGATACTTATTATGTTGTTGCTCATTTCCATTATGTATTATCAATAGGAGCAGTATTTGCTATTATAGCAGGATTTGTACATTGATATCCATTATTAACTGGATTAACAATAAATCCAACTTGATTAAAAATTCAATTTTCTATTATATTTGTAGGAGTAAATTTAACATTTTTTCCTCAACATTTTTTAGGTTTAGCCGGAATACCTCGACGATATTCAGACTTTCCAGATAGCTATTTAACATGAAATGTAGTTTCTTCTTTAGGTAGTACAATCTCATTATTCGCTATTTTATACTTTTTATTTATTATTTGAGAAAGTATAATCACTCAACGAACTCCAGCTTTCCCTATACAATTATCATCATCAATTGAATGATACCATACCCTTCCTCCTGCAGAACATACTTATGCAGAGCTTCCTCTATTAACTAATAAC------------ATGGCAACATGAGCAAATTTAGGATTACAAGATAGTTCTTCTCCTTTAATAGAACAATTAAACTTTTTTCATGATCATACACTTCTTATTTTAACAATAATTACTATTTTAGTAGGATATATTATAGGAATACTAAGTTTTAATAAATTTACTAATCGATTTTTATTACATGGACAAACAATTGAAATTATTTGAACAGTATTACCTGCAATTATTTTAATATTTATTGCATTTCCTTCTTTACGACTATTATACTTAATAGACGAAATTAATACACCATCAATTACATTAAAGTCAATTGGTCATCAATGATACTGAAGTTATGAATATTCAGATTTTTTAAAT------CTAGAATTCGACTCATATATAGTACCAACTAATGAACTAGAAACAAACGGATTCCGATTATTAGATGTAGATAACCGAGTGGTTCTACCAATAAATAATCAAATTCGAATTTTAGTTACAGCTACTGATGTACTCCACTCATGAACAGTTCCTTCATTAGGAGTTAAGGTAGATGCTACTCCAGGACGATTAAACCAATTAAATTTTTTAATTAATCGACCAGGATTATTTTTTGGTCAATGTTCAGAAATTTGTGGAGCAAATCATAGTTTTATGCCTATTGTAATTGAAAGCATTCCTATAAATTACTTTATTAAATGAATTACTTCAATAACTAAC---------------------------ATGTCAACACATGCAAATCACCCATTTCACTTAGTAGATTATAGCCCATGACCCTTAACTGGAGCAATTGGAGCAATAACTACTGTTTCAGGATTAGTACAATGATTTCATCAATATACTATAACATTATTTATTTTAGGTAATGTTATTACTATTTTAACTATGTATCAATGATGACGAGATATTTCTCGAGAAGGAACTTTTCAAGGACTTCATACTTTTCCAGTAACTATTGGATTACGATGAGGAATAATTTTATTTATTGTATCTGAAGTA------------TTTTTTTTTATTTCTTTTTTCTGAGCATTTTTCCATAGTAGTTTATCTCCTACAATTGAATTAGGAATAACATGACCTCCAGTAGGAATTGCCGCATTTAATCCCTTCCAAATTCCTCTTTTAAATACTGCTATTTTATTAGCTTCTGGAGTAACTGTCACTTGAGCTCATCATGCTCTAATAGAAGGTAATCATTCACAAGCCACACAAGGATTATTTTTTACAATTGTATTAGGAGTATATTTTACTATTTTACAAGCTTATGAATATATTGAAGCTCCTTTTACTATTGCAGATGCTGTTTATGGATCAACTTTTTATATAGCAACAGGATTCCACGGATTACATGTACTAATTGGAACAACTTTTTTATTAATTTGCTTTTTACGTCATATTAATTATCATTTTTCTAAAAATCATCATTTTGGTTTTGAAGCTGCAGCTTGATACTGACACTTTGTAGATGTTGTATGATTATTTTTATATATTACAATTTATTGATGAGGTAGA---------------ATGTTTAAACCTATTCGAAAAACCCACCCTTTAATTAGAATCGCTAATAATGCATTAGTAGATTTACCTGCACCATCTAATATTTCCGCCTGATGAAATTTTGGTTCTTTATTAGGATTATGCTTAATACTACAAATTTTAACTGGATTATTCCTAGCTATACACTATGCCGCAGATATTGAAACAGCTTTTAATAGAGTAAATCATATTTGTCGAGATGTAAATAATGGATGATTTTTACGAATTTGTCACGCTAACGGAGCTTCTTTTTTTTTTGCTTGTTTATTTATTCATGTAGGACGAGGAGTATATTATGAATCTTACTTATATCATATAACTTGAAATACTGGAGTTATTATTTTATTTTTAACAATAGCAACAGGATTTTTAGGATATGTATTACCATGAGGACAAATATCATTTTGAGGAGCAACAGTTATTACTAATTTATTATCAGCAGTACCTTACCTAGGAATGGATCTAGTTCAATGAATTTGAGGGGGATTTGCAGTTGATAACGCCACTTTAACTCGATTTTTTACATTTCATTTTATTTTTCCATTTATTATTTTAGCTTTAATAATGATTCATTTATTATTTTTACACCAAACAGGATCTAATAATCCTCTTGGATTAAATAGAAACGTAGATAAAATTCCATTTCATCCTTATTTTATTTATAAGGATATTTTTGGATTTATTGTATTTTTATGAATTTTAGTAACATTTATTTGAAAATTTAATTACTTACTAATAGATCCAGAAAACTTTATTCCTGCTAATCCTTTAGTTACTCCAGTACATATTCAACCAGAATGATACTTTTTATTTGCTTACGCTATTTTACGATCAATTCCTAATAAGCTAGGAGGAGTAATTGCTTTAGTACTATCAATTGCTATTTTATTAATTTTACCTTTCACACACTCTAGCAAGTTTCGAGGATTACAATTTTACCCATTAAATCAAATTTTATTCTGAAATATAGTAATTGTAGCTTCGTTATTAACTTGAATTGGAGCTCGACCAGTAGAAGACCCATATATTTTAACAGGTCAAATTTTAACTGTATTATATTTCTCTTACTTTATTATTAATCCTTTATTAGCAAAGTTTTGAGATAAGCTATTAAAT---------------------------ATATTTGATGGTATTATACCT---TTAATTGGAAGTTTATTATTAGTAATTTGTGTAATAGTTGGTGTAGCTTTTTTGACTTTATTAGAGCGTAAGGTTTTAGGTTACATTCAAATTCGTAAAGGACCAAATAAAGTTGGATTTAATGGATTATTACAACCATTTAGTGATGCTGTAAAATTGTTTACTAAGGAACAAACATATCCATTATTATCTAATTATATTTCTTATTATTTTTCTCCTGTTTTTTCTTTATTTTTATCTTTATTAATTTGAATATGTATTCCTTATTTAATTAAGTTATATTCTTTTAATTTAGGTGTTTTGTTTTTTTTATGTTGTACTAGATTAGGAGTTTATACTGTAATGATTGCAGGTTGATCTTCTAATTCTAATTATGCTTTATTGGGGGGGTTACGGGCTGTAGCTCAAACTATTTCTTATGAAGTTAGTTTAGCATTAATTTTATTAAGTTTTATTTTTTTAGTAGGTAATTATAATTTTTTAAGTTTTTATTTTTATCAAGATTATGTTTGATTTATTTTTTTTTGTTTTCCATTAGGTTTAGTCTGGCTAGCTTCTTGTTTAGCTGAAACTAATCGTACTCCTTTTGATTTTGCTGAAGGGGAATCAGAATTAGTTTCTGGATTTAATGTTGAATACAGAAGTGGGGGATTTGCTTTAATTTTTTTAGCTGAATATTCTAGTATTTTATTTATAAGTATATTATTTGTAGTTATTTTTTTAGGTAGTGATATTTATAGATTTATATTTTTTTTAAAATTATCTTTTATTTCTTTTATTTTTATTTGAGTTCGAGGGACTTTACCTCGATTTCGTTATGATAAACTAATGTATTTAGCTTGAAAAAGTTTTTTACCTTTATCTTTAAATTATTTATTTTTCTTTGTAGGATTAAAGATCTTTTTTATTTCTTTATTATTT------------------------------------------------------------------ATCAAAAAAATTTCTAATAATATTTTTTTAATTATATTAATTTTTGGAACTTTAGTGACAATTTCCTCAAATTCTTGATTGGGAGCTTGAATAGGTTTAGAAATTAATTTATTATCATTTATCCCCCTAATAAATGATAATAAAAAAAATTTATTAACCTCAGAAAGATCACTAAAATATTTTTTAACTCAAGCATTTGCTTCTTCAATTTTATTATTTGCAATTATTATATTAATATTTTTATATAAC------------AATAATTTATCTTTATATAATTCA---TTTAATGAAATTTTAATTTTATCTACACTATTACTAAAAAGAGGTGCAGCCCCTTTTCATTTTTGATTTCCAGAAGTTATAGAAGGATTATCTTGAGTTAATGGATTAATTTTAATAACATGACAAAAAATTGCTCCATTAATATTAATTTCTTATAATTTTATTTACAAT------------------------TTTTTTATAATTTCTATTATTTTATCTATATTAATTGGATCTTTAGGAGGATTGAATCAAACTTCAATTCGAAAATTAATAGCTTTTTCATCAATTAATCATTTAGGATGAATATTATTAGCAATAATAAATAATGAAATATTATGAATAACATATTTTTTAATATACTCATTATTATCTTTTTCAATTGTTTTAATATTCAATAATTTTAAATTATTTTATTTTAATCAAATT---TTTAATTTATCAATAATAAAT---CCTATT---------ATTAAATTATTAATTTTTTTAAATTTGTTATCATTAGGAGGATTACCTCCATTTTTAGGATTTTTACCAAAATGACTTGTTATTCAAAATTTAACAGCAATAAACCAATTATTTATTTTAACAATTAGAGTATGTTTAACTTTAATTACATTATATTTTTATCTTCGATTATCTTATAGAATTTTTATATTAAATTATCAAAAAAACTCATGAATATTAAAAAATAATTTTAATAATAAAATATCATCTATTAGATTAATT---------TTTAATTTTATTTCAATTGGG---------------------GGATTAGTAATAATTTCAATAATTTATATTATTATA---------ATATTAATACTATCAACAATAACATTAATTATTTTTATTATTACAATTGTAGTAATAATATTAGCCACTTTATTATCAAAAAAAACTTTATTAGATCGAGAAAAATGTTCTCCATTTGAATGTGGGTTTGATCCAATAAATTCCTCACGATTACCTTTTTCATTACGATTTTTTTTAATTGCTATTATTTTTTTAATTTTCGATGTAGAAATTGCTCTTTTATTACCTATAATTATAATTATTAAAACATCA---AATTTAATAAATTGAACTATT---ACTAGATTATTTTTTATTTTCATTTTATTAATTGGCTTATACCATGAATGAAACCAAGGAGCTTTAGAATGAAATGAAATATTAATGGCAAATATATTTTTAATATTTTATTTATCAATAATTATGTTTTTATTTGGTTGTATAGTATTTGTTTCTAATCGAAAGCATTTATTATCAACTTTATTAAGACTTGAATATATAGTATTAAGTTTATTTATTTTTTTATTTTTTTATTTAAATTTTATAAATTATGAAACT---TATTTTAGTATATTTTTTTTAACTTTTTGTGTATGTGAAGGGGTTTTAGGTTTATCAATTTTGGTTTCTATAATTCGTACTCATGGTAATGATTATTTTCAAAGTTTTTCTATTTTACAATGT------ATGTTAAAGTTTATTTTTATATTAATATTTATATTTCCTCTTTCTTTTTTAAAAAATTTTTAT---------------------TGAACGGTTCAAAATTTGATTTTTTTATTAACCTTTATGTTTATAATTAATTTAAGATCTTTAAATTAT---------------TTTAATTATATCTCTTAT------TATTTTGGGTTAGATATAGTTTCTTACGGATTAATTTTATTAAGTTTTTGAATTTGTGGGCTAATATTGATAGCAAGTGAAAAAGTATTTTCAACAAATAATTATGAAAAGTTATTTGTTTTTATAATTTTATTTTTACTT---TTTATGTTAGTATTAACATTTAGATCAATAAGAGTTTTTATATTTTATTTATTTTTTGAAGCTAGTTTAATTCCTACATTATTTTTAATTTTAGGTTGAGGGTATCAACCTGAACGATTGCAGGCAGGGGTTTATTTATTATTTTATACTCTTTTAGCTTCTTTACCTTTATTAATTGGTATTTTTTATATTTTAAATTCAAAAAATACATTATCTTTTACTTTATTATTAAATTATAGA------TTTTCTAACTTTAAT------TTATTGTATCTTTCTCTAGTTTTT---GCTTTTTTAGTAAAAATACCTATATTTTTGGTTCATTTATGATTGCCTAAGGCTCATGTTGAAGCCCCAGTTTCTGGATCTATAATTTTAGCTGGTATTTTATTAAAATTAGGAGGATACGGTTTATTACGAATATTTTCCTTACTACAAATT---------TCTGGTGTAAAATATAATTATTGATGAATTAGTATTAGTTTAGTTGGAGGGGTTTTAATTAGTTTAGTATGTTTACGACAAACAGATTTAAAGGCTTTAATTGCTTATTCTTCTGTAGCTCATATGGGTATTGTTTTAAGAGGATTATTAACAATAACTTATTGAGGGTTAACAGGGTCTTATGCTTTAATAATTGCTCATGGTTTATGTTCTTCTGGTTTATTTTGTTTAGCTAATATTTCTTATGAACGAATAGGAAGCCGAAGTTTATTAATTAATAAGGGATTATTAAATTTTATACCAACATTAAGTTTATGATGATTTTTATTATGCTCTGGTAATATAGCTGCTCCTCCAACGTTAAATTTATTAGGAGAAATTTCTTTATTGAATAGAATTGTTAGTTGGTCTTGAATTACTATGATTATACTATCTTTTTTATCTTTTTTTAGAGCAGCTTATTCTTTATATTTATTTGCATATAGTCAACATGGAAAAATTTATTCTGGAGTTTATTTTTTTTCTGTAGGAACTACTCGAGAATTTTTATTATTAATATTACATTGATTACCTTTAAATTTACTAATTTTAAAAAGTAATTTTTGTATGTTATGAATT------GTGAATTATTTAGTTAATTATTGTAAAATTAGATTTTATTTTTTAATATCAATTAGATTAAGATTATTTTTAATTAGATTAAAGTTTTTATTAATAGATTTAGTATATTTTATTGAATGAGAAATTTTAAGATTACAATCTATATCTATTGTTATAACATTTTTATTTGATTGAATAAGCTTAATATTTATATCTTTTGTTTTGTTAATTTCTTCTTTAGTAATTTTTTATAGAAATCAATATATAGAAGAAGATTATAATATTAATCGGTTTATTTTATTAGTATTAATATTTGTAATATCTATAATAATGTTAATTATTAGACCAAATTTAATTAGAATTTTATTAGGATGAGATGGCTTAGGTTTAGTTTCTTATTGTTTAGTTATTTATTTTCAAAATGTAAAGTCTTATAATGCTGGTATATTAACTGCTTTATCCAATCGAATTGGGGATGTGGCTTTATTATTAGCTATTGCTTGAATATTAAATTATGGAAGTTGAAATTATATTTTTTATTTAGATATAATAAAAAATAATATTGAAATAATAATTATTGGGGGGTTAGTTATATTAGCTGCTATAACTAAAAGTGCCCAAATTCCTTTTTCTTCTTGATTACCAGCAGCAATAGCTGCTCCTACTCCTGTTTCTGCTTTAGTTCACTCTTCAACTTTAGTAACAGCAGGGGTTTATTTATTAATTCGATTTAATGATGTTTTAATA---AATTGATGAATAGCTCAATTTTTATTATTAGTTTCAGGATTAACTATATTTATAGCAGGATTAGGCGCAAATTTTGAATTCGATTTAAAGAAAATTATTGCTTTATCAACTTTAAGACAATTAGGTTTAATAATAAGTATTTTATCTATAGGATTTTATAAATTAGCTTTTTTTCATTTATTAACTCATGCTTTATTTAAGGCATTATTATTTATATGTGCAGGTTCTATTATTCATAATATAAAAAATTCTCAAGATATTCGAATAATAGGAAGCTTAAGAATAAGAATACCGTTAACTTGTAGTTGTTTTAATGTAGCTAATTTAGCTTTATGTGGTATACCTTTTTTAGCTGGATTTTATTCTAAGGATCTTATTTTAGAAATAGTTATGTTATCTTATGTAAATGTTTTTTCGTTTTTTCTTTTTTTTTTTAGTACAGGATTAACTGTATGTTATTCATTTCGGTTAGTTTATTATTCAATAACTGGTGATTTTAATAGTAGAAGATTACATCCTTTAAATGATTCAGGT---------TGAACT---ATATTATTTAGAATTTGTTTTTTAACTGTTATAGCAGTAATTGGTGGAAGTATATTAAGATGATTAATGTTTTTAAATCCTGCAATAATTTGTTTACCTTTAGAAATAAAGTTATTGACTTTATTTGTTTGTATTGTTGGAGGCTTAATAGGATATTTAATCAGAGATGTAAAATTATTTTTTACTAATAAGGCTTTATACTTTTATAACTTTACTAATTTTGTCGGGTCTATATGATTTATACCTGTTATCTCTACATTAGGTGTAATTAATTATCCATTAAAGTTAGGATTATATTCTTATAAAAGTTTCGATCAAGGTTGAAGA---GAATTTTTTGGAGGGCAAATAGTATATTTTCAG---TTAAAAAATTATTCTTTATATCTTCAA------GAATTTCAAAGTAATAGTTTAAAAATTTATTTATTAAGTTATATATTGTGATTTATTATTTTATTAATATTAGTTGTATTAGTAAAT------------------------------------------------------------ATTACAAAATTAATTATTATAATAATATGCTTAATTATAAGATTTATTTTTATACAAATAAAACATCCTTTATCAATAGGT---TTAATACTATTAATTCAAACATTTTTAACATGTTTAATTACAGGAATTTATGTTAAATCTTTTTGATTTTCTTATGTATTATTTTTAATTTTTTTAGGAGGAATACTAATTTTATTTATTTATGTTACTTCATTATCATCAAATGAAATATTTACTATATCTTTTAAA------------------TTAACAATATTTAGATTAGTTTTATTTTCTCTTAGTATAGTAATTTTCTTTATTTTAGATAAAACTTTGATTGAACAATTTATTATTAATATAGAAATAGAAAAATTTTCAATAACAAAT---AATTTAATTAACGAAAATATTTTATCA---------TTAAATAAAATATACAATTTTCCTACAAATTTAATTACATTACTACTAATTAATTATTTATTTCTTACTTTATTAGTAACAGTAAAAATTACAAAAAAATTTTATGGACCATTACGGCCAATAAAT--------------TAATAATTATTTATTAATTATTTTT-------------------TTTTATTT----------ATAATTATTAATAAAAATAATTTTATTTTTTATA---------------GTTTTAGTAATTTATAAT-------------------GAAATAATAATTTT-AATTATAGTGTATT-AGTATTTTAAAAG--AATATTGAAA----TAA----TTTGAAAAATTTTTAATTTTTAAGAAAATTT--------AATTTATT-GTACCTTGT---GTATCAGGGT----TTATTAAA---------TA-ATAAATTAT-------------TATAATAATTTTTCTCGAA--TTTTAAAGAT-----------TTA---ATTA-TATAT--AAAAGTTATTGTGGAATA----ACTATTTTAAATATGTAATTAG-AAATGAAATGTTAATCGTTTTAAAATATAT--CTAGTTTTTTAAGAAATGAATTTAATTTAGCTTAT-TTATTTT---ATTAAGTTAATTTTT----------------TAATTTA---------------------------------------------------------------ATAA---------TTAAATAAAGTAATATTTTAAGGG--ATGAGCTTTAAAATAAAATTTTATATTTTTTA------------------------------------------------------TAATTTTTAAA---------TAAATATAAGCTTAAAAATAGCTATTATTAATAAATTTGT------TATAATTT------ATTT-TTTA-TAAAAAATTATTTAATTTA------A---ATTAAATT--ATTTATTAAAATTTAAA-TTTTAAT-AATAAAAATTTAGTAATTATGATAAAATTAGTATATAAATT-T-AT----------------------------------ATAAAGTAATTAATTTGAT----------------------AGGTTTTAATGAAGAATTCGGCAAA---------------TTAAATA-TATTCACCTGTTTAACAAAAACATGTCTTTTTGTATT--TTATTTAAAGTCTAGCCTGCCCACTGAG---------TTTTAAAGGGCCGCGGTATTTTGACCGTGCGAAGGTAGCATAATCAATAGTCTTTTAATTGAA-GGCTGGTATGAATGGTTGAATGAGATATATACTGTTTTTTTAAAATT-TATATAGAACTTTATTTTTTAGTTAAAAAGCTAAAATTTAATTAAAAGACGAGAAGACCCTATAGATCTTTAT----------TTTTATAAATTATAAATTATAAAGAATTTTAAAATTTATATTTTAA-ATAAAATTTTACTGGGGTGGTATTAAAATTAAATAAACTTTT------AT--TAT-TTATTTACATTGATTTATGAAT------------------------------------------------------------AAAAGATCCT--GTTTTATGGATTAAAAATTTAAGTTACCTTAGGGATAACAGCGTAATTTTTTTAGAGAGTTCATATCGATAAAAAAGATTGCGACCTCGATGTTGGATTAAGAGTTATTTTTAGGTGTAGAAGTTTAAA-GTTTAGGTCTGTTCGACCTTTGAATTCTTACATGATCTGAGTTCAAACCGGCGTAAGCCAGGTTGGTTTCTATCTTTAATAAAT--TATT-ATATTGTAGTACGAAAGGACCTAATATA--AAAAATATAATTT------------------------TATTTA-----------------------AATGAAAATTATTAAAATAATTT--------------------------------------------------------------------------------------------------------------------------------------------------------------------------------------------------------------------------------------------------------------------------------------------------------------------------------------------------------------------------------AATAAGATTATTTTATTCTAGTTAA--ATATTTTATTATTATTT---------TATTTTACATGTAAATTTTTGTGTGA-----------ATTTTTATTAATTTTAAAAATTAATAATTTTTAATTTATT---------CGCAGTAATTAATATTAATTATAAAAGAA-----------ATTTTGAATTAGTAATAATATATAG--TATTGGTAAAATTTGTGCCAGCTA-CTGCGGTTATACAAATG-----ATGCAAATAAAAAT---TTTTAGTAT------------------TAGTTAAATTGTTT--------ATAATTATTTAATTTATATATAAATTTATTAGGTGAAATTTTTAAATTTAT---TTA------TTATTAAAATGTAGATTAATTTAAGCTATAAAAATTTTATAATAAAC-------------------------------------TAGGATTAGATACCCTATTATTAAAAT----TAAATATA--------------------------------------------------------------------------------------------------------------------------TAAGAATACTTAAGTAGTATTAGTTATATTCTTAAAATTTAAAGAATTTGGCGGTGTTTTAGTCTATTTAGAGGAATCTGTTCTGT-AATTGATAATCCACGTTGGACCTCACTTAATTTTGTTTT----------------------CAATTTGTATATCGCCGTCATCAGAATATATTATAAGAT-TA-A----TAATTTTCTTGATATTTCA----------------TTAAATAATATGTCAGGTCAAGGTGCAGTT-TATGGTTAAGTAGAAATGGATTACAATAA----ATATATTTA---TACGGATAATTTTTTGAAAT--AAAAATTTGAAGGTGGATTTAATAGTAATATA--AAA----TAGATTATTTATATGATTATAGCTCTAAAACATGCACACATCGCCCGTCGCTCTCATT------TTTAAAATGAGATAAGTCGTAACATAGTAGATGTACTGGAAAGTGTATCTAGAATGA-----------------
>MG912997_Coleoptera_paroster_microsturtensis
[truncated: 30,297 more chars]
