# Supplementary material for: Characterization of the mitochondrial genome of Arge bella Wei & Du sp. nov. (Hymenoptera: Argidae)
Source: PeerJ. 2018 Dec 21;6:e6131. doi: 10.7717/peerj.6131 (PMC6305119; doi:10.7717/peerj.6131)
Supplement: Supplemental Information 3 [file peerj-06-6131-s003.nex]

#NEXUS
[ Title ]
begin taxa;
       dimensions ntax=28;
       taxlabels
             AY787816_Perga_condei
             MF287761_Arge_bella
             FJ169955_Mecoptera_Neopanorpa_pulchra
             FJ478173_Cephus_cinctus
             FJ478174_Orussus_occidentalis
             JX566509_Monocellicampa_pruni
             KJ713152_Allantus_luctifer
             KM377623_Cephus_pygmeus
             KM377624_Cephus_sareptanus
             KR703581_Tenthredo_tienmushana
             KR703582_Asiemphytus_rufocephalus
             KT260167_Calameuta_filiformis
             KT260168_Calameuta_idolon
             KT921411_Trichiosoma_anthracinum
             KX257357_Trachelus_iudaicus
             KX257358_Trachelus_tabidus
             KX821680_Megaloptera_Neochauliodes_parasparsus
             KX907843_Hartigia_linearis
             KX907844_Janus_compressus
             KX907845_Pachycephus_cruentatus
             KX907846_Pachycephus_smyrnensis
             KX907847_Syrista_parreyssii
             KX907848_Characopygus_scythicus
             KY063728_Corynis_lateralis
             KY679828_Parapolybia_crocea
             L20934_Diptera_Anopheles_gambiae
             MG912997_Coleoptera_paroster_microsturtensis
             NC027830_Taeniogonalos_taihorina
;
end;
begin characters;
       dimensions nchar=15130;
       format missing=? gap=- datatype=dna;
       matrix

AY787816_Perga_condei
ATGATAATAAACTTATTTTCTTCATTCGACCCCATTACTTTTTCAAGAAGATTTTCATTT
AATTGACTAAGAATAATATTAGGACTAATTATTCTACCCCAGATATATTGAACTATTTCT
AATCGCTCATTAATTTTTTGAAAATTAATCTCTAAATTAATTTTTAATGAATTAAAAGTT
TTAGTAAAT---------AATAAAAGAAGATTATTAATATTCTTTTCACTTTTCCTTTTT
ATTATATTTAATAATTTTTTAGGATTATTCCCATATATTTTTACTAGAACTAGACATCTA
TCAGTAACACTAACATTAGCCTTACCTTTATGAATAAGATTCATACTATTTGGATGAATT
AATAAAACTAATCATATATTCACCCACCTAGTTCCTCAAAATACTCCATCAATTCTTATA
CCTTTTATAGTATTAATTGAAACAATTAGAAATATTATTCGGGCAATTACACTTTCAGTT
CGACTCAGAGCAAATATAATTGCAGGACATTTACTAATAACCCTACTTAGAGGATTAAGA
AATTATTTGGACTATTCATTAATT---ATCTTAATTATA---ATCCAAATACTATTAATT
ACATTAGAATCAGCTGTTTCAATTATTCAAGGATATGTATTTATAATTTTAAGAACTTTA
TATTCTAGAGAA---GTAAAT---------------------ATCCCACAAATATTTCCT
AGATACTGATTATTTATTTTTATTTTTGTTATTTTAGTATTTACCTTATTTATTATTTCT
TCCTATTTCAACTATATAACAAATTTCTATATTAAAAATAACAATAATAATAATATAATA
ACAAATAAAAAT------------------AATAAGTATAATACAAAATGAATTCTA---
---------CCGATTAAATGATTATATTCAACTAATCACAAAGATATTGGAACTTTATAT
TTTATTTTTGGAATTTGATCAGGAATAATTGGATTATCATTCAGAATAATTATTCGAACA
GAAATAATAACAACAGGATCTTTTATTGGAGATGATCAAATCTATAATGTAATTGTCACA
TCTCATGCATTTTTAATAATTTTTTTTATAGTTATACCTATTATAATAGGAGGATTTGGA
AATTGATTATTACCTTTAATATTAGGAGCTCCTGATATGGCATTTCCTCGACTTAATAAT
TTAAGATTTTGACTACTACCCCCCTCATTAATCCTACTAACATTTAGTAGATTTATTAAC
TCAGGATCTGGAACAGGATGAACTGTCTATCCTCCCCTTTCAAGTAATATTGCCCATGCT
GGAACTTCTGTTGATATAACTATTTTTTCATTACATATAGCAGGAATTTCATCAATTCTA
GGAGCTATTAATTTTGTATCAACTATAATTAATATACGAGCATCAGAAATAAGACTAGAT
AAAATACCTTTATTTATTTGAGCTATTACTATTACCGCTATTTTATTAATTATCTCTTTA
CCAGTTTTAGCAGGAGCTATCACTATATTACTTACAGATCGAAACTTAAATACATCATTT
TTTGACCCATCAGGAGGAGGAGATCCAATTTTATACCAACACTTATTTTGATTCTTTGGA
CATCCAGAAGTATATATTTTAATTTTACCTGCTTTTGGTATTATCTCTCATACAATCTCT
CAAGAATCTGGTAAAAAAGAAACTTTCGGAACTTTAGGAATAATTTATGCAATATCAGCC
ATTGGCCTACTTGGATTTATTGTATGAGCTCATCATATATTTACTGTAGGAATAGATGTA
GATACTCCAGCTTATTTTACTGCTGCAACAATAATTATTGCTGTACCCACAGGAATTAAA
ATTTTTAGATGACTTGCAACAATTCACGGATCAAAAATCTCCTACACTCCTAATATAATA
TGAACCCTAGGATTTGTTTTTTTATTCACTATAGGAGGATTAACTGGAATTATACTCTCT
AACTCATCAATTGATATCATTATACACGATACATATTATGTTGTAGCACATTTTCATTAT
GTTTTATCTATAGGAGCAGTATTTGGAATTATAGCAGGATTCATTAATTGATATCCTCTA
TTTACCGGATTAACCATAAACAAAACATGATTAAAAACTCAATTTTTAATTATATTTATT
GGTGTAAATATAACATTTTTTCCTCAACATTTCTTAGGATTAAATGGGATACCTCGACGA
TACTCAGATTTTCCAGACTCAATACTTATATGAAATTCAGTATCATCATTAGGATCAATT
ATCTCATTCTTTAGTATTTTATATCTAATATTTATTTTATGAGAAAGATTATCTAGCCAA
CGTCAAGTAATTTTTTTTCCTAATATAAATACTGCAATTGAATGAAATCAAAAATACCCC
CCAAATAATCATAGATATGACGAAACACCTATAGTAACTATT---------------ATT
AATACATGAACAAAATTTGGATGACAAGACGCAAGATCTCCTATTATAGAACAACTAACA
TTTTTTCATGATCATGCTATAACAATAATTATTCTTATTACATCATCAATTATATATTTA
ATATCATATATAATAATTAATAAATTTACAAACCGTAACCTACTTAACCAACAAAATATA
GAAATTATTTGAACAATTATTCCAATAATAATCTTAATTATCCTAGCCATTCCCTCAATT
CATATTTTATACTTAACTGATGAAATTAATAATCCAGTACTAACTATAAAAGCAATTGGA
CATCAATGATATTGAAGATATGAATACACAAATTTCAAAAGT------ATTGAATTCGAC
TCTTTTATAAGAAACAACACTGAT---AAAATAAATAACTTCCGATTACTTGATGTTGAT
ACACGATCAGTATTACCAACAAGAACACAAATTCGATTATTAGTATCATCAACAGATGTA
ATTCATTCATGAACTATCCCAAGACTAGGAACAAAAATTGATGCTGTACCAGGACGACTT
AATCAAGTAAGATTATTTATTAAACGACCAGGAGTATATTTTGGACAATGTTCAGAAATT
TGCGGAGCAAATCACAGATTTATACCAATTGTAGTAGAATCTGTTTTCATAAAATTTTTC
TTAAAATGAACAAATATAAAT---------------------------------------
ATGAATAAAAATCACCCATTTCATTTAGTCAATGAAAGACCTTGACCCATCCTCAGAGCA
ATTAGAGTTATAATTATATTATTAGGATCTATTAAATGATTTTCAATAAATAACCCCAAT
ATACTTATATTAGGTATAATTACTACAATTTTAATCATAATTCAATGATGACGAGATGTA
ATTCGAGAAAGAACATTTCAAGGATTACATACTATAAAAGTATCTATAGGATTACGATGA
GGAATAATCCTATTTATTCTCTCTGAAGTA------------TTTTTTTTTGTATCATTT
TTTTGAGCTTTTTTTCATAACTCACTTTCACCCGCAATCGAAATCGGAGGAATTTGACCC
CCCAAAGGAATTACCCCATTCAACCCATTTCACGTACCATTATTAAATACTATCATTTTA
TTATCGTCAGGACTAACTATTACATGATGCCATCACAGAATCATAAATAATATAAAAAAT
GAAGCAATTAATAGAATAAAAATAACTATTACTTTAGGAATTTTATTTTCTATTCTTCAA
GGATACGAATATATTGAGGCCCCATTTACTATCGCAGATTCAATTTATGGGTCAACATTC
TTCCTAACTACAGGATTCCACGGACTTCACGTTCTTATTGGAACAACCTTTTTAATTGTA
AACTTCTTTCGAATAAAAAATGATCATTTTTCTACTAACCATCATTTTGGATTTGAAGCA
GCTGCATGATACTGACACTTTGTAGACGTAGTATGATTATTTTTATATATCTCTATTTAT
TGATGAGGTAAT------------ATAATGAATCAACCCATTCGATTAAAACATCCATTA
ATTAAAATTTTCAACAACTCTTTAATTGATCTTCCAACACCTAGAAATATTAATTTATTA
TGAAACTTTGGATCTTTATTAGGATTATGTTTATTAATTCAAATCATTACAGGATTATTC
TTAGCTATACATTACTCAAATAATATTAATTTAGCATTTTCTAGAGTTATCCATATCTGT
CGAGAAGTTAATAGGGGATGAATAATACGTACTCTTCACAGAAATGGAGCATCAATATTC
TTCATTTGTTTATATATTCACACAGGACGAGGTATATATCACGGATCATATAAATTAAAA
GAAACTTGATCTATTGGAGTTATTATAATAATTATAATCATAGCTACAGCTTTTCTAGGA
TATGTTCTTCCTTGGGGACAAATATCATTCTGAGGTGCAACCGTTATTACCAATCTACTA
TCAGCTATCCCCTATTTAGGAGATTATCTTGTACAATGATTATGAGGAGGATTTTCTATT
AATAATGCCACCCTAACACGATTTTTTACATTACACTTTGTAATACCATTTATTATCTTA
GCACTTGTAATTATCCACCTCTTATTTCTACACATTACAGGATCTAGAAACCCAATGGGA
ACAAATAGAAATTTAGATAAAGTACCTTTTCACCCATATTTTTCAATCAAAGATATTGTA
GGATTTATATTTTTATTAATATTTCTTTCATTATTAATTCTAATTAGACCAAATATACTT
GGTGATCCTGATAATTTTATACCAGCTAACCCTATAAATACCCCCCCTCATATTAAACCA
GAATGATATTTTCTATTGGCTTATGCAATCCTACGATCAATTCCAAATAAATTAGGAGGA
GTAATCGCTCTATTCCTTTCAATTTTAATTTTAATTATATTACCATTTTACAAAATAAAC
---TTCAAAAGAATAAATTTTTACCCTCTAAATCAAATATTATTCTGACTATTTATATCT
AATATAATTATCCTAACTTGAATTGGAGGAAGAGCCGCAGAAGATCCATATATTATTATT
GGACAATTTATAACTATCTTCTATTTCTCATTCTATATAATAAACTGAATAATTATAAAA
ATCTGAGATAAACTAATTAAA------------------------------ATTGAGTTG
ATATTGACT---ATTTTAGCAAGTATCTTATTATTATTAATAGTTATAATTGGAGTTTCT
TTTTTAACTTTAATAGAGCGAAAGGTACTAGGTTATATTCATTTACGTAAGGGCCCCAAT
AAGGTCGGGTTAATGGGTATTTTTCAGCCTTTTTCGGATGCTATTAAGTTATTTTCTAAG
GAGCAGATTTTTCCTACTATTTCTAATTATTTATCTTATTATTTTTCTCCTGTATTTAGA
TTATTTCTTATTTTATTTTGTTGGATGGTAATACCTTATTTTACTAATTTATATTCATTT
AATTTAGGTATTATATTTATTTTATGTTGTTTAAGTTTAGGTGTTTATAGAATTATAATT
GGGGGTTGATCTTCAAATTCTAAATATTCTTTATTAGGTGGTATTCGATCTGTTGCTCAA
ACAATTTCTTATGAGGTTTGTTTAATAATTTTATTGTTAAGTATAGTAGTTTTTATTGAG
GGGTTTAATTTATTGAATTTTTATGTTTATCAATCTGGAATTTGATTTATTTTTTTATTT
TTTCCATTAAGATTGATATGAGGGATTATTATATTGGTTGAAACTAATCGAGCTCCCTTT
GATTTTTCTGAGGGTGAGTCTGAGTTAGTATCAGGATTTAATGTTGAGTATAGAGCTGGT
GGGTTTGCTTTAATTTTTTTAGCAGAATATTCTAGTTTTTTATTTATAAGAATATTATTT
TCTTTGATATTTTTAGGGGGGGATATTATGAGTATTATATTTTATTTAAAAATTACTTTA
ATTTCTTTTATATTTATTTTAGTTCGGGGGTCATATCCTCGATATCGGTATGATAAGTTA
ATGTATATAATATGAAAAATTTTTTTATCTTTATCTTTAAATTTTTTAATGTTGTATTTT
GGTTTGAAAATATTTTTTTATATTGTTATAATT---????????????????????????
????????????????????????????????????????????????????????????
????????????????????????????????????????????????????????????
????????????????????????????????????????????????????????????
????????????????????????????????????????????????????????????
????????????????????????????????????????????????????????????
????????????????????????????????????????????????????????????
????????????????????????????????????????????????????????????
????????????????????????????????????????????????????????????
????????????????????????????????????????????????????????????
????????????????????????????????????????????????????????????
????????????????????????????????????????????????????????????
????????????????????????????????????????????????????????????
????????????????????????????????????????????????????????????
????????????????????????????????????????????????????????????
????????????????????????????????????????????????????????????
????????????????????????????????????????????????????????????
????????????????????????????????????????????????????????????
????????????????????????????????????????????????????????????
????????????????????????????????????????????????????????????
????????????---ATAATTTTAATCATATATATATCTATATTAACTCTATTTATCTCA
CTTTTAATTATAATACTAGCATCTTTAATTTCTAAAAAATCATTTTATGATCGAGAAAAA
AGGTCCCCATTTGAATGTGGTTTTGACCCCAAAACCCATGCTCGACTACCATTTTCGATT
CACTTCTTTCTAATTGCTTTAATTTTTGTTATTTTTGATGTTGAAATTACTTTAATTTTA
CCTATAATTAAATCTATATATATATCT---AATATTTTTACATGATCAAAT---TCAGTT
ATATTATTTTTAACAATTCTTTTACTAGGTTTATATTATGAATGAAATTACGGAGCATTA
AATTGATTTAATATTGATTTA------TTATTGTTTTTAATTCATTTAGTTGTTTTTATA
TTTTTTATGGGGTTACTTGTTTTTTGTTTTAATATAAAGCATTTATTAATTATTTTAATG
AGATTAGAATTTATGGTTCTTTCTTTATTTTTTATAATATTTATCTATTTGATATTAAAT
TCTTTAGAGACG---TTTATTTTATTATATTTTTTGATTATAAGTGTTTCTGAGTGTGTT
TTAGGGTTTATCTTTAATAGTTGGATTGTTCGAGTTAATGGGAGTGAGTCTGTTAAATCA
TTTAGGGTAATT------------ATGTTAAAATTAATTTTTTATATATTTTTTATGATT
CCTTTATGTTTTAATAAGAAGAATTAT---------------------TGGTTATTGCAA
AATTTTATTTTTTTATTGTCATTTATTGTTATTATTTTTTTTGAAATAATAAATGATATT
------------TGGGTTAGGATTAGTTAT------TTTTTAGGGGTTGATTATATTTCT
CTTGGTTTAATTTTATTATCATGTTGAATTAGTTCTTTAATATTTATGGCTAGTAGTTCT
TTATATAATAAAAATTTTATGTTAAATTATTTTAGTATTTTAGTTTTATTTTTATTA---
ATTTTTTTGATTGTTACTTTTAGTAGAATGAATTTATTTTTATTTTATTTTTTTTTTGAG
TCAAGTTTAATTCCAGTTTTGTTATTAATTATAGGATGGGGGTATCAATCTGATCGAATA
CAGGCTGGTTTGTATTTATTATTTTATACTTTATTGGCTTCTTTACCTTTATTAATAGGT
CTTTTATTTATTTATGAAGTAGAAAAAAGATTATATTTATCTTTTTTAAAGATTTTTTCT
------TTA---GAATTTAAT---TTTTATTTATATTTAAGTATAATCATA---GCTTTT
TTAGTTAAAATACCTATATATTTTGTTCATTTATGGTTGCCTAAGGCTCATGTAGAGGCC
CCTATTTCAGGGTCTATAATTTTGGCTGGTATTATGCTGAAATTAGGGGGTTATGGTTTG
ATTCGGGTTTTTTCAATAATAATATTA---------ATTGGTGTTAAGTTAAATTTTATT
TTTATTATTATAAGAATAGTTGGTGGAATTATTGTTAGATTTATTTGTTTATATCAATTT
GATTTAAAGTCATTAATTGCTTATTCATCTGTAGTTCATATAAGTATGGTTATTTCGGGT
ATTATGGTTTTAACTTATTGGGGTATTAGAGGAGCATATTTAATAATAATTTCTCATGGT
TTATGTTCTTCTGGTTTATTTTGTTTAGCTAATATTATGTATGAACGTTTAGGTAGGCGA
AGATTAATAATTAATAAGGGTCTTTTAAATTTTATGCCAAGAATATCTTTATTTTGATTT
TTATTATGTTCTTCTAATATATCGGCTCCTCCTTCATTAAATTTATTAAGAGAAATTATA
TTAATTAATAGAATAATTAGGTGGAATTATATTATGATGGTTTTATTGATTTTTTTATCT
TTTTTTAGAGCTTTATATTCTTTATATTTATATTCTTATTCTCAGCATGGAAAGTTAATA
TTAGGTTATTATTCTTTTTCAATAGGGTTTATTAGAGAATATTTACTTTTATTATTGCAT
TGAGTTCCTTTAAATTTGATAATTTTAAAGGTTGATTTATTTGTTATAATT---------
------------------ATTTGTTTTTTATTTTTTTTTGTTTTATTATTTTTTAGTTTA
TTTTTTTTTTTTCTAGGTATTAATTTTTTATTATTTAGAATAGTATATTTTATTGAAATA
AATTTAATTTCTTTAAATTCTTCAATAATTGTTATGACTTTTTTGTTGGATTGAATATCT
TTATTATTTATAAGAGTGGTATTATTTATTTCTTCAATAGTTATTTTTTATAGTTATAAT
TATATATATGATGATTTAAATTTAAGTCGATTTATTATATTGATTTTAATGTTTGTGCTC
TCTATATTATTATTAATTATTAGGCCTAATATAATTAGAATTTTATTGGGGTGAGATGGG
TTAGGTTTAGTATCATATTGTTTAGTGATTTACTATCAAAATGTAAAATCATTTAATTCA
GGTATATTAACAGTTTTATCTAATCGAATTGGGGATGTTTTTATTTTATTAACAATTTCT
TGAATATTAAATTATGGGGGGTGGAATTTTATTTTTTATTTAGATTTTATAAAAAATAGA
TTAGAAATAAAATTAATTAGATTGATAATTTTTATTGCTGCTATTACTAAAAGAGCTCAG
ATTCCTTTTTCATCTTGATTGCCTGCTGCTATGGCGGCTCCTACTCCTGTGTCTGCTTTG
GTTCATTCATCTACTTTAGTAACTGCGGGGGTTTATTTATTAATTCGTTTTAGAGATTCT
TTTAGG------GGTTCATTATTTAATTTAATATTGATGATTTCAGGGATAACTATATTT
ATATCAGGTGTGGGTGCTAATTTTGAGAATGATTTAAAAAAAATTGTAGCTTTGTCTACA
TTAAGTCAGTTAGGTATAATATTAATAATTTTATCTATAGGTTATAAATATATTTCTTTT
TTTCATTTATTAACACATGCTTTATTTAAATCTTTATTATTTTTATGTTCGGGGTTAATT
ATTCATAATATAAAGAATATTCAGGATATTCGTTTTATAGGTTCATTGAGTTTTCAGTTA
CCTGTTACTTCTGTTTGTTTTAATTTTTCTAATTTATCTTTATGTGGATTTCCTTTTTTA
GCTGGGTTTTATTCTAAGGATTTAATTTTAGAGATATTTTTAATGGAAAATTTAAATTTA
TTTGTTTTGTTTATATTGATTTTTTCTTCTATTATAACTGTTAGATATACTTTTCGATTA
ATTTTTTATACTATAGTTGGTGATTTTAATTTAACTTCTTTAAATTTTTTAAATAATGAG
AGA---------TGAATT---ATATTATTTAGTATATTAAATTTAATATTTATAACTACT
ATTGGGGGTAGAATGGTTATATGGTTAATTTTTCCTTGTGTAAATATAATTTGTCTTCCA
TTTATTTATAAAATTATTCCTTTAATTTTAATTATCATTGGGGGAGTATTAGGATATGTC
ATTTTTATTATAAATCTTGGTAGATTT------AGTTTAAGTTTTTATTTTATTAAAACT
TATTTGGGTACAATAATATTTTTACCCGTTCTTTCTACCTATAAAATTATAAAATTACCC
ATAGTTTTTATGAAGGTTAATTCTTATTTA---GATAAGAGTTGAATA---GAATATTTT
GGTGGGCAAGGATTTTTTTATAAT---TTAAATTTTTATTTAAAAATAATTGAA------
TGAATACAATATAATATAGTGATAAAGTTTTTAATATTATTTTATTTATTTTTTATTATT
ATTTTTATAATTTAT---------------------------------------------
---------------------------ATTACTAAAATAATATTAATTTTCTTTATAACT
ATATTAAGAATTATATTTCCATTCATAAACCATCCCATAAGATTTGGA---TTGTTAATT
CTTATCCAAACACTATTAATATCAATAATAATAGGATTAATATATAAAACATTTTGATTC
TCATATATTATCTTTTTAATTATCATTGGAGCACTTTTAATTTTATTCATCTACATAACT
AACCTAGTCCCAAATAAAAAATTTAATTTTTCCAAATTA------ATAATAATATTTACA
TTAATATTATCTATAATAAATATATTATATTTATATATTTATAAGCCAGATTTAAACAAT
ATATTTATA------------TTTGTTTTAAATC?AAAGGACATAAATATAATTAATGAA
AATAACTTTATTATAAATAAATATTACGTAGATAGATTAAAATGAATTTTTGAAAAATCT
AATTATGAAATAACTATATTTTTAATATTATTTATATTCTATATTCTTATTATTATTGGA
ACTATTGTTAACAAAAATATAGGAATAATACGAAAAATT---------------AAATTT
ATTTAATTATTTTTATTATTT--------------------TTATTAT----------AT
TTTTTTTTATTAAAAATATTTTTAATATTATTA--------------GTTTGAGTATAGT
TTATA-------------------GAAAGAATTTTTTT-TGTTATAGTTTAAT-TGTATT
GAAAAAG--AATTTTTAAATA--TAT----TTTAAATATTTAAATGTAAAAAAGTAA-TT
A--------ATTTTGGT-GTACCTTGT---GTATCAGGGT----TTATTAAA--------
-TT-AATAATATT-------------AA-TAATATTTTTCTCGAA--AAAAAAAGAT---
--------TTA---ATTA-ATTAT--GATAGTTAATGTTATAAA----ATTATTTAAAAT
AATTAATTTGCAAATGATACGTTATTCGTTTTTTTTGATAT--CTAGTTTTTTGATAAAT
GAATTTAATTCATATATT--AA-------ATATAATTTATTTTAAATTGT----------
AAATTTA-----------------------------------------------------
----------AATT---------TTATTAATATAAATATTTAAGGGGG?ATAAGCTTTTA
AATAAATTTTTATAATATATATATATA-----------TATATATATATATATATATATA
TATAT------ATATATATATATATAATTT-----ATTATTTAGTCTTAAAAATAG-ATA
TAATTTTAAAAATGT------TATAATTT------ATTA-AATT-------TATAATAAG
AT?TTTTTTTA---TTTAATTT--TTTTATTAAAATATTTA-ATTTAAT-TATAAATTTA
AATTAATAATGATAAAATTAGTAAATTTTGT-----------------------------
-------------------TGTAGTTAATATTT---------TTTTTTGAAAAATTTTAT
TAAGGAATTCGGCAAAA--------------ATATTTA--TTCCGCCTGTTTAACAAAAA
CA-GTCTTTTTGAATA--TAATTTAAAGTCTAATCTGCCCAATGA--------TTTATTT
AATGGCCGCAGTATTTTGACTGTGCAAAGGTAGCATAATAATTAGTCTTTTAATTGGAGG
GCTGGTATGAAGGATTGGACGAGATAAATACTGTCTCAATTAAATT-ATGATTTAATTTA
ATTTTTAAGTAAAAAAGCTTAAATTTAATTATAGGACGAGAAGACCCCATAGAGTTTTAT
ATT-------AACTTTTATATTTTCTATTAAA-----TTATATTAAATTATATTTT-AAT
A--TTTTATTGGGGCGATAGAAAAATTTAATAAACTTTT------TT--AAT-ATTTATA
CAAAGATTATTGAAA---------------------------------------------
---------------TGTTGATCCT--AAATTTTAGATTATTAGATTAAGTTACCTTGGG
GATAACAGCGTTATTTTTTTTAGAAGTTCATATTAATAGAAAAGATTGCGACCTCGATGT
TGGATTAAAA-TAATTTTTTGGTGTAGAAGCTAAAA-TATTAGGTCTGTTCGACCTTTAA
ATTTTTACATGATCTGAGTTCAAACCGGTGTAAGCCAGGTTGGTTTCTATCCTTAATT-T
T-TTTTT-ATATTTTAGTACGAAAGGATTAAATATA--GGAAATAATTTTT---------
---------------TATTTA-------------------------AGAATATTATTAAT
------------------------------------------------------------
------------------------------------------------------------
------------------------------------------------------------
------------------------------------------------------------
------------------------------------------------------------
------------------------------------------------------------
------------------------------TTTT--------------------------
--------------------------------------------------------TTTT
AAAAAAAAAAAATATTTGATTAAAATA--TAATCCTCAGTATAAAGTTTTATTAATTAAG
TAA-----------TCTTAGAAATAGAAATAATTAATGATTAATAGATTAAAATTGTGCC
AGCATTCCGCGGTTATACA-ATT----TATTTAAGTGAATA--------AATTTATTAA-
---------------TAATAATAA-------ATTATAAATGTTAAAATTAAATATATTAA
ATTTAAGTGAAATTTTTTTATTATA------------TTAGTTTAGTTTATATTTTTAAA
GTTTATTAAAACTTAAATTTAAAC------------------------------------
-TAGGATTAGATACCCTATTATTTAAGT-CTTAAAAAAT---------------------
------------------------------------------------------------
---------------------------------------------TATTAGTAGAGTATT
AATAGTTATTTTCTTTAAAATCAAAAAAATTGGCGGTATTTTA-TCTAATTAGGGGAATT
TGTTTATT-AAATGATAATCCGCGAGAAATCTTACTTGTTTTAT----------------
----------TAATATATGTCCTTCCGTTATCAGAATATTTTAAATTAA-TATA----TA
ATTTTCAAGATTTTTAA-----------------TAAAAATTATTTCAGGTCAAAGTGTA
GTT-TATAAAAAAGTTTAAATGAATTACAATAA----ATTTATTTAT--TATGGATTTTA
AATTGAAATA-TTTAAATGGAGGGTGGACTTAATAGTAAAATA--AAA---TTATTATGT
TTATTTGAAAAAAGATCTAAAATATGTCCATATCGCCCGTCGCTCTCATT-------TTA
AAGTGGGATAAGTCGTAACAAAGTAGATGTACTGGAAAGTGTTTCTAGAAAGTAT-----
----------

MF287761_Arge_bella
ATGATAATAAATCTATTTTCATCATTTGATCCATCAACAAATATTAACAATTTATCATTA
AATTGAATTAGATCAATAATTGGATTATTATTTATTCCTCAAATATACTGAATTATTTTA
CCACGAATAATAATTTTATGAAAAATATTAAAAATTACAATTCATAATGAATTAAAAATT
CTAATAAAA---AATAAAAATAAAGGAACTACTTTAATTTTTTTCTCCTTATTTTCATTT
ATTATATTTAATAATTTTATTGGTCTATTTCCATATATTTTTACAAGATCAAGTCACCTA
ACTTTTACATTAACATTAGCCCTTCCTTTATGATTAAGATTTATAATATTTGGTTGAATA
AAAAAAACTAATCACATATTTACTCATTTAGTACCAATAAGAACTCCCCCTATTTTAATA
CCATTTATAGTTATTATCGAATCAATTAGAAATTTAATTCGTTCCATAACCTTAGCTGTT
CGACTTTCAGCAAATATAATTGCAGGCCATTTATTAATAACTCTATTAAGAAGAATAAGC
AATATCCTAACAAATTACCTAAATATTATATTAATTATA---ATTCAAATTCTTCTTCTA
TCTCTCGAATCAGCAGTTTCAATTATTCAAGCTTATGTATTTATAGTATTATCAACTCTT
TACGCAAAAGAA---GTAAAT---------------ATAAATATTCCTCAAATATATCCT
ATATTATGAATAAATCTATATATTTTTTTTATATTAATACTTTTTACATTTATAATTAAA
TTTTTTTTTTTTTTTTTTTTTTTTTTT------CATAAACCTCTACCATTTAAAAAAATT
AAAATAAAAATA------------------AATCTAATAAACATTAAATGAATTTATTTT
---AAAAAATCGAATAAATGATTATTATCAACAAATCATAAAGATATTGGAACATTATAT
TTCATTTTTGGAATATGAGCTGGAATAATAGGCCTATCATTTAGAATAATTATTCGAACT
GAATTAAGTTCTGTAGGATCACTAATTAAAGATGATCAAATTTATAATATAATTGTTACA
TCTCATGCTTTTTTAATAATTTTTTTTATAGTTATACCTATTATAATTGGAGGATTTGGA
AATTGATTAATTCCACTAATGTTAGGAGCCCCTGATATAGCATTTCCACGACTAAATAAT
ATAAGATTTTGATTATTACCTCCATCTTTAATTATACTAACAATCAGAAGATTTGTAGAC
TCAGGAAGAGGAACAGGATGAACAATTTACCCCCCTTTATCTAGAAATATTGCTCATTCA
GGATCTTCTGTAGACTTAACAATTTTTTCTCTTCATTTAGCTGGAATTTCTTCAATTTTA
GGAGCCATTAATTTTATTTCTACAACAATTAATATAAAAACTTTAGGTATAACATTTGAT
AAAATACCACTATTTATTTGATCAGTAAAAATTACAGCTATTTTACTATTATTATCTTTA
CCAGTTCTCGCAGGAGCAATTACTATATTATTAACTGACCGTAATTTAAATACATCATTT
TTCGACCCATCAGGAGGAGGAGACCCAATTTTATACCAACATTTATTTTGATTTTTTGGA
CATCCTGAAGTTTATATTCTTATTCTTCCTGCATTTGGAATTATTTCTCATATTATTTCT
CAAGAATCTGGAAAAAAAGAAACATTTGGAACTCTTGGAATAATTTATGCTATATTAACA
ATTGGAATTTTAGGATTTATTGTTTGAGCTCATCATATATTTACTGTAGGAATAGATGTT
GATACACGAGCTTATTTTACTGCCGCTACTATAATTATTGCTGTACCAACAGGTATTAAA
ATTTTTAGATGAATAGCAACTATCCATGGATCAAAAGTTATTTATACTCCAGTTGAATTA
TGAACTTTAGGATTTATTTTTTTATTTACTTTAGGAGGATTAACAGGAATTATTTTATCA
AATTCATCAATTGATATTATTCTTCATGACACATATTATGTTGTTGCACACTTTCATTAT
GTTTTATCAATAGGAGCAGTATTTGGTATTATAGCAGGATTTATTAATTGATTCCCCCTA
TTCACAGGTTTAACATTAAATAAAAATTGATTAAAAATTCAATTTTTAATCATATTTTTA
GGAGTTAATACAACCTTCTTTCCCCAACATTTTTTAGGATTAGGAGGAATACCACGACGA
TATTCTGATTACCCAGACTCATTTTTAATATGAAACACAATTTCTTCAATTGGATCAATT
ATTACATTTATAAGAATTATATATTTAATATTTATTTTATGAGAAAGACTTATTAGTTAT
CGACAAATCATATTTTATCAAAATATAAGAACATCTATTGAATGAAACCAAAATAAACCT
CCAACACCTCATAGTTATAATCAATTACCTATCTCAATTATT---------------ATG
AATACATGAAATAAATATAGATTACAAGATGCAAATTCTCCTATTATAGAACAACTAACC
TTTTTTCACGATCATGCAATAATAATACTTATTTTAATTACTGTAAGAATTTTATATTTC
TTAATTAATATATTAATAAATAAATTTATCAATCGAAATTTAATAAACAACCAAATTATT
GAAATCATTTGAACTTTAATTCCTATATTAATCCTAATTATTTTAGCTATTCCTTCAATT
CATTTATTGTACTTAACAGATGAAAATAGAAATCCAATATTAACCTTAAAAATTATTGGG
CATCAATGATATTGAAGATATGAATACCCTAATTTTAATAAT------ATTGAATTTGAA
TCATTTATAAATAATAACAAT------AATACAGAAACTTTTCGATTATTAGATGTTGAT
AATCGAACTATCCTTCCTAATAATACACCTATTCAAATAATTATTACTTCAACAGATGTA
ATCCATTCATGAACAATCCCTAGTATTGGAACAAAAATTGATGCTATTCCAGGACGACTA
AATCAAATTAATATTACTATTAATCGTCCCGGTTTATATTTTGGTCAATGTTCAGAAATT
TGTGGAGCAAACCATAGATTTATACCAATTGTTATTGAAAGAATCACTATATCAATTTTT
ATTCAATGAGTACAAAATATAAAAATT---------------------------------
ATGAACCAAAATCATCCATTTCATATAGTTAATGTAAGTCCCTGACCTATCTTAGGAGCA
TTAAGAGTAATAATCACAGTTTCAGGGTCAGTAAAATTATTTTATTGCTCTAATCCATCA
TTATTAGTTTTAGGAATTATTAATATCTTATTAATCATAATTCAATGATGACGAGATGTA
ATTCGAGAAAGAACCTTTCAAGGAAACCATACAAAAATTGTATCAAATGGATTACGATGA
GGAATAATTTTATTTATTATCTCTGAAATT------------TTTTTTTTTTTATCTTTT
TTTTGAACATTTTTCCATAGATCATTATCTCCAAATATTGAAATTGGAAGATCATGACCC
CCAAAAGGAATTACACCATTTAACCCTTTACACATTCCATTATTAAATACAATTATTTTA
TTAACTTCAGGAATATCAATTACATGATGTCATCATAGATTAATAAATAATAAAACAAAC
CAATCAATTTTAAGAATAAAAATAACAATTATTTTAGGAATTCTATTTACTATACTCCAA
ATATATGAATATAAAGAAGCCCCATTTTCTATAGCTGATTCAATCTATGGATCAACATTT
TTTTTAACAACTGGATTTCATGGTCTTCATGTAATAATTGGAACTATATTCTTAATAATT
AATCTATTACGTATATTAAATCTTCAATTCTCAAAATTCCACCATTTTGGATTTGAAGCA
GCTGCATGATATTGACACTTTGTTGACGTAATTTGATTATTTTTATTTATTTCAATTTAT
TGATGAGGAAAT---------------ATGAATAAACCTCTTCGACTCACAAATAATATA
ATTAAAATTATTAACAATTCAATTATTAATCTCCCCACTCCTTCAAATATCTCAATTATA
TGAAATTTTGGTTCATTAATTGGAATATGCTTAATTATTCAAATCTTAACTGGTATTTTT
TTAGCTATACATTATTCAAATAATATTGAAATTGCATTTTCAAGAATTATTCATATTTGT
CGAGAAGTAAATTATGGATGAATCATACGAAATATTCACGCAAATGGTGCTTCAATATTT
TTTATTTGTATTTTCTTTCATGTAGGACGAGGAATCTATTATAATTCATTTAAATTTTTA
CAAACATGAATAATTGGAGTAATTTTACTACTAATTACAATAGCAACAGCTTTTCTTGGA
TATGTTTTACCTTGAGGACAAATATCATTTTGAGGAGCTACTGTAATTACAAATTTATTT
TCTGCTATTCCTTACTTAGGAGAAAATCTAGTTCAATGATTATGAGGAGGATTCTCAGTT
AATAATGCAACATTAACTCGATTTTTCACATTTCATTTTATTTTACCATTTATTATTATT
GCACTTTCAATAATTCACTTAATATTTCTCCATCAAACTGGTTCAAGAAACCCTATAGGA
TTTAATGCAAATTACGATAAAATCCCATTTCACCCATTTTTTACCTTTAAAGATATAATA
GGATTTATTTTAATATTAATATTATTAAATTTATTAATTATTATAAATCCTAATATATTA
GGAGATCCTGATAATTTCACTCCAGCTAATCCTATAAATACACCCCCACATATCAAACCA
GAATGATATTTTCTATTTGCATACGCTATTCTTCGATCAATTCCTAATAAATTAGGAGGA
GTAATAGCATTATTTATATCAATTATTATATTAATATTTTTACCAATTTATCAACCAAAT
AAATTTAAAGGATTTATATTTTATCCTATTAATCAAATTATATTTTGAATATTTATTTCA
ATTATAATTTTATTAACATGAATCGGAGCCAGACCAGTAGAAACCCCCTATATTTTAATT
GGGATAATTCTAACAATTTTATACTTCTTTTATTATCTAATTAACCCAATACTAATAAAT
ATTTGAGATAAATTAATT------------------------ATTTTTATAAAAGATTTA
TATGTTTTG---ATTTTTAGAAGATTTTTATTAATTTTAATAATTTTAGTTGGTGTATCA
TTTTTAACTTTATTAGAGCGTAAGATTTTAGGGTATATTCAAGTACGAAAAGGTCCTAAT
AAATTAAGTATTTTAGGGATTATGCAGCCTTTTTCTGATGCTGTAAAATTATTTTCTAAA
GAACAAATTTATCCTACAGTATCAAATTTTTTATTTTATTATTTTTCTCCAATTTTTAAT
TTATTTTTAGTTTTAGTTTGTTGAATAATTATTCCTTATGTTACTATATTATATTCTATA
AGTTTAGGTATATTATTTTTTTTGAGTTTTTTAAGTTTAGGGGTTTATAGAATTATAATT
GCTGGATGGTCTTCAAATTCTAAATTTTCTTTATTAGGTGGATTGCGAGCTGTTGCTCAG
ACAATTTCTTATGAAGTTTGTATATTAATTTTGTTGATATCGTTAATAGTTTTTATTGAG
GGGTTAAATTTCATAGATTTTTATTGTTTTCAAAAATATATTTGATTTATTTTTATATTT
TTTCCTTTAAGTATAATATGATTTAGAATTATATTATCTGAGACTAATCGATCTCCATTT
GATTTTGCAGAAGGAGAATCAGAATTAGTTTCTGGATTTAATATTGAATATAGAAGAGGA
GGATTTGCATTAATTTTTATGGCAGAGTATTCAAGAATTTTGTTAATAAGAATGATGTTT
TGTTTAATATTTTTAGGGGGAGATATTTTTAGATTTTTTTTTTATTTAAAATTGACTTTT
GTATCTTTTTTATTTATTTTAGTTCGTAGTTCTTTTCCTCGATTTCGTTATGATAAATTA
ATATATTTGATATGAAAGATATTTTTATTATTTTTAATTAATTTTTTGGTTTATTCATTT
GGTATTAAATATTATATATATTTATTAATTTTAGTT------------------ATAAAA
TTAATGAACAAAATAAAAAATATTAAATTAATAAATATTTATACAAACTCTTTAAATTTA
TCTATTATATTAACTTTAACATTATCAACATTTATAGTTATTAATTCTTCATCCTGACTA
AATTCATGAATCTTTCTAGAAATAAATACATTAACATTTATTCCATTAATAATCAATAAA
TCTTATCAAAACAAATCTACAAACAGAATAATTAAATATTTTATTGTTCAAAGTTTTTCT
TCATCTTTCTTATTCCTATCATTCATCCTAATAAATTTCTTTATAATA---AATGAAAAT
TACCAAATAAATCCCAATATTAGTTACATCTTAAAAATTATTATTTCAACTGCTCTTTTA
ATTAAACTAGGAGCAGCACCATTCCACTGATGACTACCTCATATTATAATCAAATTAAAC
TGAAAAAGATGTTTTCTATTATTAACTTGACAAAAAATTGCCCCATTAATTATTATTTGT
CAAATAAATAACAATAAT---------------------ATATTAATAAATGTTTGTGCT
TTAATATCCATAACAATTGGAGCTTTAATAGGATTAAATCAATCTTCTATTAAACTTCTA
TTAACTTATTCTTCAATTAATCATATTGGATGAATTATCATTAACAGATTATTAAATAAA
TTTTTAATAATATTTTATTTAATAATCTATTCTCTTATAAATTTAATTATTTGTATTATA
ATAAACAATATAAATATCTTATATATCAACCAAATG---TTTAAAAATTATAATAAAAAC
---TTATTT---------AATATGATATTTTTATTAATAATATTTTTATCTTTAGGAGGA
TTACCCCCATTTATTGGATTTTTACCTAAAATATATACATTAATTATAACAATCAAAAAT
ATAATATTTTTAGAATTAATTATTATACTAATTACTACACTTATTACATTAAAATTTTAT
ATAAATTTAATAATACCAATAATAAATATATATAACTTAAAAATAAAATTTTCTAAATCA
AATTTATATATAAATAAAATTTATTATAGCTTAATTATT---------------AATATA
ATTATTAGA------------------------TTTATTATTATAACTTTAATTAATTTT
ACACCT---------ATAAAATTAATAAATCTAATAATCTTAATAATTTTCATTTTATCG
ATTATATTCATAATTATTGGATCATTCTTTTCAAAAAAATCCTTTTACGAACGAGAAAAA
AATTCACCCTTCGAATGTGGATTTGATCCTAAGGGATCCCCTCGATTACCTTTTTCTATT
CAATTTTTTTTAATTGCAGTAATTTTCATTATTTTTGATGTAGAAATTACCTTATTATTA
CCATTAATCAAATTAATAAAAATTAAT---GAACCTAATACATTCATAATA---ATTATA
TTATTTTTCATAATTATTTTAATCTTTGGATTAATTTATGAATGAAATTATGGAGCATTA
AATTGAATAAATATTTGAAAA------AATTTTTTATTAATTCTTTTTATTATTTATATA
TTTTTTTGTGGATTTTATAATTTTTGTAATAATCATAATAATTTATTATTAACTTTATTA
AGTTTAGAATTTATTGTTATTTCATTGTATTCTTTTATAATATTTTTTTTAATATGATTT
TCATTAGAGTGT---TATTTTGCTTTATTTTTTTTAGTAATAACAGTTTGTGAAAGAGCT
TTAGGAATCTCTTTATTAGTTATAATAGTGCGAGCTCATGGAAATGATAATTATCAATCT
TATAGAATATTA---TGT------ATGTTAAAAGTTTTTATATTTTTTTTATTTTTGATT
CCTTTAATTTTATTTTTAGATATA------------------------TGATTTTTTCAG
TTTATATTATTTTTAGGGGGATTTATATATTTATTATTTTATAGAAATAGAATTATA---
------------TTTATGAATTTATCATAT------TTTTTGGGATGTGATTTTATTTCT
TATGGTTTAATTTTATTAACTTTATGAATTTGTTCATTAATATTTATAGCAAGAGAATCA
GTTAGACGAGTTAATTATAATTTAAAATATTTTATTTTTATTATTATATTTTTATTT---
ATAATATTATTTTTAACTTTTACAAGAATAAATTTATTTTTGTTTTATTTATTTTTTGAA
TCAAGTTTAATTCCTGTTTTATTATTAATTTTAGGATGAGGGTATCAGTCTGAACGATTA
CAGGCAGGTTTATATTTATTATTTTATACTTTATTTGCTTCATTACCTTTATTATTGATA
ATTTTTTATATTTATAATAAAATAATAAGTTTAATAATTTTTTATTTTTTTAGATTTGAA
------TTA---AAATTAGATTATTTTTATTTTTATATTTGTATAATTTTT---GCTTTT
TTAGTAAAAATGCCAATATTTTTAGTTCATTTATGATTACCTAAGGCTCATGTTGAGGCT
CCTATTTCTGGATCAATAATTTTAGCTGGAATTATATTAAAATTAGGGGGGTATGGATTA
TTACGAATTTATTTGTTAATTATGAAT---------TTAGGGATAAAGTTTAATTATTTT
ATTTTAAGATTGAGTTTGTTAGGGGGAGTATTAATTAGTTTGATTTGTTTAATTCAATTT
GATATAAAGTCTTTAGTTGCTTATTCTTCTGTGGCTCATATAGGTATAGTTTTGGGGGGA
TTAATAACATTATTTAAGATAGGATTTAATGGAGCTTATTTAATAATAATTGCTCATGGA
TTATGTTCTTCAGGAATATTTTGTTTAACAAATATTATATATGAACGATTAGGAAGACGA
AGATTATTATTAAATAAAGGATTAATAAATTTTTTACCTTCAATATCATTATGATGATTT
TTATTATGTTCTTCTAATATATCAGCTCCTCCTTCATTAAATTTATTAAGAGAAATTATT
TTAATTAATAGAATAGTAGTATGAAATTATTTTGTTATAATAATATTGATTTTTTTATGT
TTTTTTAGAGCTTTATATACATTATATTTATATTCTTATTCACAGCATGGTAAATTTTTA
AAGACTTTGAGTTGTTTTTCTGTGGGATATTTACGAGAATTTTTATTATTAATATTACAT
TGGTTACCATTAAATTTATTAATTATTAGAGTTGATTTATTTATTTATTTA---ATTATA
TTGAGATCATTTTTAAATATTTGTTTATTAATATTTATTTTATTGTATTTTATTGGAATT
TTTTTATTTATTTTGGGTTTATATTTTTTAAATATTGATTATATTTATTTTATTGAGTAT
AATTTAATTATTATAGATTCATCAATAATTTCTATAACAATTTTATTAGATTGAATATCA
TTAATATTTATAAGTTTAGTAATATTTATTTCTTCTTCTGTAATTTTATATAGAAAAAGT
TATATGATAGAAGATTTATTTTTAAATCGATTTATTTTATTAATTTTGTTATTTATTTTA
TCTATAATTTTATTAATTATTAGTCCAAATTTAATTAGAATTTTATTAGGATGAGATGGA
TTAGGTTTAGTTTCTTATTGTTTAGTTATTTATTATCAAAATATTAAATCTTTTAATTCA
GGTATAATTACGGTTTTATCAAATCGGGTTGGAGATGTATTTTTATTAATATCTATTGCT
TGAATATTTAATTTTGGTAGTTGAAGATATTTATTTTATTTAGATTTTTTTAAAAATTGT
TTAGAAATAAAATTTATTATATTAATAATTTTTATTGCTTCAATTACTAAGAGTGCTCAA
ATTCCTTTTTCTTCATGATTACCTGCTGCAATGGCAGCGCCAACTCCTGTTTCTGCTTTA
GTTCATTCTTCTACATTAGTAACAGCAGGAGTATATTTATTAATTCGGTTTAGAAATTTA
TTTGTA------GATAATTTTTTAAATTATATTTTATTAATTTCAGGATTGACAATATTT
ATATCTGGTATTGCAGCAAATTTTGAGTATGATTTAAAAAAAATTATTGCTTTATCAACT
TTAAGACAGTTAGGATTAATAATTATAACATTAGGTTTAGGATTGAATATATTAGCTTAT
TTTCATATATTAACTCATGCTATATTTAAAGCTTTATTATTTATATGTGCTGGTCTTATA
ATTCATAATTTAAAAAATATTCAGGATATTCGATTTATAGGAGCTTTAATTAAGCAATTA
CCTTTAACTATAGTATTTTTTAATTTTTCTAATTTATCACTTTGTGGATATCCCTTTTTA
GCAGGATTTTATTCTAAAGATATAATTTTAGAAATATATTTAATAGGGGAGTTAAATTTA
GTAATTTTTATTTTTTTTATTTTTTCTTCATTTTTAACAGTAAGATATACTTTTCGGTTA
ATTTTTTTTTTAATATTAAATGAGTTTAATTTAACTTCTTTAAATTTTTTATTTAAAGAA
GAT---------TATGTT---ATAATTTTTAGAATAATGAATTTATTTATTTTAACGATT
TTAGGGGGAAGATGTTTAATTTGGTTAATTTTTTACGTTCCACAAATGATTTGTTTACCA
AAAATTTTAAAAATTTTTCCTTTAATTTTAATTTTTTTAGGGTCTTTATTTGGTTACTAT
TTATATTTAGTAAATTTTTGTTTTAGA------------------TATTTTATAATTTTT
TTTTTTTCTTTAATATGATTTATACCTATTTTATCAACTTTTGGAATAGTAAAGTATCCT
TTGTTAATAAGAAAATATTTTTTAAAAAAT---GATTTAGGTTGAAGA---GAATATTTA
GGAGGTCAAGGAATATTTTTTAGT---TTAAGGAATTATTCTAAGATTAGTGAA------
TGAATAAATTATAATAGAATTATAATTTATTTATTTATGTTTTTAATTATTTATTTTATT
TTATTTTTTATAATAATT------------------------------------------
------------------------------ATAAAATATATTTTAGCCATTTTATTAATA
ACCTTAAATTTTACCTTTTGTTTATTTCAACATCCTATAACATTAAGA---ATTAATCTA
TTATTACAAACCTGTATTATAACATTATTAATGGGATCAATAAATAAAACATTTTGATTT
TCTTACATTATATTTTTAATTATAGTTGGAGCACTACTTATCCTATTTATATACATAACA
AGATTAACCCCCAACAAAAAATTTAAATTTAATTATAAT------------------TTA
CTTATAATAATATTTTTTTTCTTAACTACAATATCATTATTATATTTTAAAACTGACACA
ATACCCATA---CTATTAAAATCTTTAACAGAAGAATCAATTTTATTTATAAATGAATGT
AATAACAACAATATTAATAAAGAATCCTTC---ATAATAAACTGAATATATAATGATTCA
GAAAAATTTTTAACCTTTATTTTAATTATTTACCTTCTTTTCGTATTATTTATTATTGTA
AAAATTATTGATATTAAAAAAGGAATAATACGCAAAACAATAAAT---------GTCAAT
TTATATATATATATATATATA--------------------TATATAT----------AT
TTATTTTAATAAAATTAATTTTATAGATTTATA--------------GTTTTTGTATTTT
TTAAA-------------------GATAAGATTTTATTATATTATAGTTTATT-TGTATT
GAAAAAG--ATTATTGAAA----TAA----TTTGAAAATTAATTTTTAAAAAAGTAAATT
T--------AATTTATT-GTACCTTGT---GTATCAGGGT----TTATTAAA--------
-TT-AATTATATT-------------TAATAATATAATTCTCGAA--TTTAAAAGAT---
--------TTA---ATTA-ATTATGAATTAGTTAATGTTACATA----ATTATTAAAAAT
AATTAATTAG-TAATGATATGTTAATCGTTTTTAAATATAT--CTAGTTTTTTAATAAAT
AAATTTAATTTAAAAATTAAATTATT---ATATTATTATATAATGATAAT-ATATATATA
TATATAT-----------------------------------------------------
----------ATATAATATGAGGGATTTAATTTAAATATTTTAGGGG--ATAAGCTTTAA
AATAGAATTTTATAATTTTAA---------------------------------------
--------------TATATATATATATAAT-----ATTTTATAGGCTTAGAATTAG-TTT
ATATTTAAAAAATGT------TATAATTT---TATATTT-AATA-TATATATATATATAA
TTTTAAAA-TA---TTTAATTT--TTTTATTAAAATGAATT-AATTAAT--AAGATTTAA
TTGAAATAATGATGAAATTAGTAGAATTTTA-----------------------------
----------TTTTATAGATTTTTTAAATTG------------------AAATATTTATA
TAAGGAATTAGGCAAA---------------TATTATT-TACTCGCCTGTTTATCAAAAA
CATGTCTTTTTGAATA--TAATTTAAAGTCTAATCTGCTCAATGAAT-----TTTTGTTA
AATAGCCGCAGTATATTGACTGTGCAAAGGTAGCATAATAATTAGTCTTTTTAATGAA-G
GCTGGAATGAATGATTGGACGAGGTAAATTCTGTCTCATTTAGATTAAAATTTAAATTTA
ATTTTTGAGTTAAAAAGCTTAAATTTTATTATAGGACGAGAAGACCCTATAGAGCTTTAT
AAT-------ATGTT--ATTAATAAATTTTAAT----TTTAATTTATTGATTTAAA-ATT
A--TTTTATTGGGGCGATAGGAAAATTTATTAAACTTTT------TT--AAT-TTTTTTA
CATTGATTTATGATTT--------------------------------------------
---------------TTTTGATCTT--AATTTTTAGATTATTAGATTAAGTTACCTTAGG
GATAACAGCGTTATTTTTTTTTAGAGTTCATATTAATAAAAAAGATTGCGACCTCGATGT
TGGATTAAAA-TTAATTTTAGGTGTAGAAGCTTAAA-TTATAAGTCTGTTCGACTTTTAA
AATTTTACATGATCTGAGTTCAAACCGGTGTAAGCCAGGTTGGTTTCTATCCTTAATT-A
A-AATTA-ATATTATAGTACGAAAGGAATTAGTA-T--TAAAAATAATTTT---------
---------------TATTAA-----------------------ATTGAATATTAATAAT
TAATTAACTATTTTGTCAGAAAAGT---GAGG----------------------------
------------------------------------------------------------
------------------------------------------------------------
------------------------------------------------------------
------------------------------------------------------------
------------------------------------------------------------
-------------------TAAAAGTTTGATTTTGGCTTA-AATTATTTAATTTATTAT-
-------TTATATTATATGTAAATTTATGTGATT-------------TAAATTTAAATTT
AAAAAATTAAGATTTTATTTT----------ATTCGCAGTAATTAATTTTGAATATTAAA
TAA-----------TTTTAGATTTAGAAATTTATAATTA-AAATAAAATAAAGTTGTGCC
AGCAT-TTGCGGTTATACAATTT-----ATTTAATTAAATATTATTATTATTTTATTAAT
AATG--------TATATATATATATTATATATATATATATATTAATTAAATA-AAGATAT
TTTTAAGTGAAATTTGAATTTTTAA------------TTTAATTATTTAATTTTATTAAA
GTTTGATAAATTTTAAAAATAAAC------------------------------------
-TAGGATTAGATACCCTATTATTT--AA-TTATAAAATTA--------------------
------------------------------------------------------------
--------------------AAATTATATAATTTTTTTATATAAATTATGATAGAGGATT
ATTAGTTAAGGTCTTTAAATTCAAAAAATTTGGCGGTATTTTA-TCTAATTAGGGGAATT
TGTCTAGT-AAACGATATTCCACGAGAAACCTTACTTTTATTAA----------------
----------AAATTTATGTATTTCCGTTATCAGAAAATTTTTAAAGAA-TTTT----AA
ATTTTCATAATTTTATT-------------TATTTAAGATTTATTTCAGGTCAAAGTGTA
GTT-TATATAGAAG----------------------------------------------
----------------------------TT------------------------------
------------------------------------------------------------
------------------------------------------------------------
----------

FJ169955_Mecoptera_Neopanorpa_phlchra
ATGATAACTAACTTATTTTCTGTATTTGATCCCTCTACAAATATTATAAATTTATCTTTA
AATTGGTTAAGAACATTTTTAGGTTTACTAATAATCCCATCACTTTATTGATTTATACCC
TCTCGATTTAATTTAATTTGAAATAATATTATTTTAACTTTACATAATGAATTTAAAACT
TTATTAGGTCCTACAGGTCATGTAGGAAGATCTTTTATATTTATTTCTTTATTTTCTATT
ATTTTATTTAATAATTTTTTAGGTTTATTTCCTTATATTTTTACAAGTTCTAGTCATTTA
ACTTTAACTTTATCTTTAGCTTTACCTCTTTGATTAAGATTTATAATTTATGGATGAATT
AATCATACTCAACATATATTTGCTCATTTAGTTCCTCAAGGTACTCCTTCAATTCTTATA
CCTTTTATAGTTTGTATTGAAACAATTAGTAATATAATTCGTCCTGGAACATTAGCAGTT
CGATTAGCTGCTAATATAATTGCAGGACATTTACTTCTAACTTTATTAGGAAATACTGGC
CCTTCACTATCTTATTCAATTTTATCTTTATTAATTATT---GCCCAAATTGCTTTATTA
GTTCTTGAATGTGCTGTAGCAATTATTCAATCTTATGTATTCGCTGTTTTAAGAACTTTA
TACTCTAGAGAA---GTAAAT---------------------ATTCCACAAATAGCTCCA
ATTAATTGATTAAGCCTTTTTATTATATTTTCTATTATTTTATTATTATTTAATATAATA
AATTATTATTCATTTACACCAAAATTA------CCTAATTCTAAAGAAACAAGAAATATT
TCTTTTAAG------------------------TCTTTAAATTGAAAATGAATCGTC---
---------TCGCGAAAATGACTCTTTTCTACTAATCATAAGGATATTGGAACTTTATAT
TTTATTTTTGGGGCCTGATCAGGAATAGTTGGAACCTCTTTAAGCTTATTAATTCGAGCT
GAATTAGGTCAACCAGGAGCCTTAATTGGAGATGATCAAATTTTTAATGTAATTGTAACA
GCTCATGCTTTTGTTATAATTTTTTTTATAGTAATACCTATTTTAATTGGAGGATTTGGA
AATTGATTAGTTCCTTTAATATTAGGAGCACCAGATATAGCATTTCCTCGAATAAACAAT
ATAAGATTTTGATTACTACCTCCCTCTTTAACTTTATTACTCACTAGTTCATTAGTCGAA
AATGGAGCTGGAACCGGTTGAACTGTCAATCCACCATTATCTTCTACTATTGCTCATGCA
GGAGCTTCCGTAGATTTAGCAATTTTTTCTCTACATTTAGCTGGAATTTCTTTAATTTTA
GGGGCTGTAAATTTCATTACAACAGTTATTAATATACGATCTACAGGTATAACTTTAGAT
CGAATACCTTTATTTGTTTGATCAGTAGCAATTACAGCTTTACTTTTATTACTCTCATTA
CCTGTATTAGCAGGAGCAATTACTATATTATTAACAGATCGAAATCTTAATACATCTTTT
TTTGATCCTGCTGGTGGAGGAGATCCAATTTTATACCAACATTTATTTTGATTTTTTGGA
CACCCAGAAGTATATATTTTAATTCTCCCAGGATTTGGAATAATTTCTCATATTATTTCT
CAAGAATCAGGTAAAAAGGAAACTTTCGGAACTTTAGGAATAATTTATGCAATATTAGCT
ATTGGACTATTAGGTTTTGTTGTATGAGCTCATCATATATTTACAGTTGGAATAGATGTT
GATACACGAGCTTATTTTACTTCAGCTACAATAATTATTGCTGTTCCAACAGGAATTAAA
ATTTTTAGTTGATTAGCTACTTTACACGGAGCTCAATTTACTTACAGTCCTTCTTTATTA
TGAGCTTTAGGATTTGTATTTTTATTTACAGTAGGAGGTTTAACTGGAGTTGTACTAGCA
AATTCATCCTTAGATATTATTTTACATGATACTTATTATGTAGTTGCTCATTTTCATTAT
GTTTTATCTATAGGAGCTGTATTTGCAATTATAGCAGGATTTATTCATTGATATCCTTTA
TTTACAGGATTAGCTATAAATCCTCAATGATTAAAAATTCAATTTTTAATTATATTTATT
GGAGTTAATATAACATTTTTTCCACAACATTTTCTTGGATTAGCTGGAATACCACGACGA
TATTCAGACTATCCTGATGCTTATACAACTTGAAATATTATTTCTTCAATTGGAAGAATT
ATTTCTTTTATTGGAGTTTTAATATTTTTATTTATTATTTGAGAAAGTATAATTACTAAT
CGATTAATTCTTTATCCTACTAATTTATCAACTTCTATTGAATGATACCAAAATCTCCCT
CCTGCTGAACATAGTTATTCTGAGTTACCTCTATTATTAAAC---------------ATG
TCAACTTGAAGAAATTTAGGGTTACAAAATAGAGCTTCTCCTTTAATAGAACAATTAACA
TTTTTTCACGATCATACAATATTAATTGTAATTATAATTACTATTTTAGTTGGGTATATA
ATAAGTTCATTATTTTTTAATAATCTAACAAATCGTTATTTACTTGAAAGTCAAGGAATT
GAAGTTGTTTGAACTATTCTTCCTGCTATTACATTAATTTTTATTGCTTTACCATCTCTT
CGTTTATTATATCTTTTAGATGAAATTAAAGACCCTGCATTAACTTTAAAAACAATCGGA
CATCAATGATATTGAAGATATGAATATTCAGATTTTATTTCA------TTAGAATTTGAT
TCTTATATAATTCCATCTAATGAATTAGAAATAAGAGGTTTTCGATTATTAGATGTTGAT
AATCGAACAGTAATTCCATTAAATACTCAAATTCGTATATTAATTTCAGCTGCTGATGTT
TTACATTCTTGAACTATTCCTGCTTTAGGAATTAAAGTTGATGCTACTCCAGGACGATTA
AATCAAACTAGATTTTTAATTAATCGACCTGGATTATATTTTGGTCAATGTTCTGAAATT
TGTGGAGCAAATCATAGTTTTATACCAATTGTTATTGAAAGAGTTCCCACTAATACTTTT
ATTAAATGAATTTCAGCTATAAGAGCTGCC------------------------ATGTCA
ACACATGCAAATCACCCATTTCATTTAGTAGATTATAGACCATGACCATTAACAGGAGCT
TTAGGAGCTATAACAATTGTCTCAGGAATAGTAAAATGATTTCATCAATTTAATCCAAAT
CTTTTAATATTAGGATTAATTATTACAACATTGACAATATATCAATGATGACGAGATATT
TCACGAGAAGGAACTTTTCAAGGTCTACATACATTAACAGTAACTTTAGGCCTTCGATGA
GGAATGATTTTATTTATTGTATCAGAAATT------------TTCTTTTTTATTTCATTT
TTTTGAGCATTCTTTCATAGAAGTTTATCCCCTGCTATTGAACTTGGAGCTGTATGACCA
CCTGTTGGAATTTATGCTTTTAATCCATTTCAAATTCCTTTATTAAATACTGCTATTTTA
TTAGCCTCAGGAGTTACAGTAACATGAGCTCATCATGGCCTAATAGAAAAAAACCACTCC
CAAGGATTCCAAGGATTACTTTTAACTGTAATCTTAGGAATTTATTTTTCTGCTTTACAA
GGTTATGAATATATTGAAGCTTCTTTTACAATTTCAGACTCTGTTTATGGATCTACATTT
TTTATAGCAACAGGATTTCACGGATTACATGTTATTATTGGAACAACATTTTTATTAGTC
TGTTTAATTCGTCATTCCCAATATCATTTTTCAAATGCCCATCATTTTGGATTTGAAGCT
GCAGCATGATATTGACATTTTGTTGATGTAGTTTGATTATTCTTATATATTTCTATTTAT
TGATGAGGTAGA---------------ATGAATAAACCTATCCGATCTCATCATCCTTTA
TTTAAAATTGCTAATAATGCATTAGTTGATTTACCTGCACCTTCAAATATTTCTACCTGA
TGAAATTTTGGATCTTTATTAGGATTATGTTTAATTATTCAAGTTTTGACAGGATTATTT
TTAGCTATACACTATACTGCTCATATTGACTTAGCTTTTAATAGTGTAACACATATTTGT
CGTGATGTGAATTATGGTTGATTACTTCGAACTCTTCATGCTAACGGAGCATCATTTTTT
TTTATTTGTTTATATCTTCATGTCGGACGGGGAATATACTATAATTCATTTTTATTTATT
CCAACTTGGATAATTGGAACAATTCTTTTATTTTTAACAATAGGAACTGCTTTTATAGGA
TATGTTTTACCTTGAGGTCAAATATCTTTCTGAGGAGCTACTGTTATTACAAATTTATTA
TCAGCAGTACCTTATTTAGGTACAGATTTAGTTCAATGACTTTGAGGAGGATTTGCAGTT
GATAATGCAACTTTAACTCGATTTTTTACTTTTCATTTTTTACTTCCCTTTATTATTATA
GCTTTTACAATAATTCATTTGTTATTCCTTCATCAAACAGGATCAAATAATCCTTTAGGC
TTAAATAGAAATTTAGATAAAATTCCATTTCATCCTTATTATACTTTTAAGGATTTAACA
GGATTTTTCATTTTATTAATTTTTTTAACTTTATTAACCCTTTTAGATCCGTATTTACTT
GGAGATCCTGATAATTTTACCCCAGCAAATCCTTTAGTGACACCTGTTCATATTCAACCT
GAATGATATTTTTTATTTGCTTATGCAATTTTACGTTCAATTCCTAATAAATTTGGAGGA
GTAATTGCTTTAGTTTTATCCATTGCAATTTTAATAATTCTTCCATTTACTCACATAAGA
AAATCTCAAGGAATTCAATTTTATCCTATTAATCAAATTTTATTTTGATTTATATTAATT
ATTGTAATTCTTTTAACTTGAATTGGAGCTCGTCCAGTTGAAGAACCTTATGTTCTTACA
GGACAAATTTTAACAATTTTATATTTTGCTTATTATTTAATTAATCCTTTAATATCTAAA
ATCTGAGATAATCTATTAAAT------------------------ATAATATTAGATTTT
TTTTTACCT---TTAATTAGAAGATTAATTTTAGTAATTTGTGTTTTAGTAGGAGTAGCT
TTTTTAACTTTAATGGAGCGAAAAGTTTTAGGGTATATCCAAATTCGAAAAGGACCCAAT
AAAGTAGGATTTATAGGAATTCCTCAACCTTTTAGAGATGCTATTAAATTATTTACTAAA
GAACAAACTAATCCTTCTTTGTCAAATTATGTAAGTTATTATTTTTCTCCAATTTTTAGA
TTATTTTTATCTTTATTAGTTTGAATAGTAATACCTTATTTTATAAATTTATATTTTTTT
AATTTAGGACTATTATTTTTTTTATGTTGTACAAGTTTAGGTGTTTATACAGTAATAATT
GCTGGATGATCTTCAAATTCAAATTATGCTTTATTAGGAGGTTTACGAGCTGTTGCTCAA
ACAATTTCTTATGAAGTAAGATTAGCTTTATTACTTTTATCTTTTGTTTTTTTAATTATA
AGTTATAAATTATTAAATTTTATATTATATCAAAATTATATTTGATTTTTATTAATTACA
TTTCCTTTAGCTTTAGCTTGATTAGCTTCTTGTATGGCTGAAACTAATCGAACTCCATTT
GATTTTGCTGAAGGAGAATCTGAATTAGTTTCTGGTTTTAATGTAGAATATAGAAGAGGA
GGATTTGCTTTAATTTTTTTAGCTGAATATGCAAGAATTTTATTTATAAGAATATTATTT
TGTGTAATTTTTTTAGGATGTGATTTAATATCTTTAATATTTTTTATTAAGTTAACATTT
TTATCTTTTGTATTTATTTGAGTACGAGGGACTCTTCCTCGATTTCGATATGATAAATTA
ATATATTTAGCTTGAAAAAGATTTTTACCTTTATCATTAAATTATTTAATTTTTTTTATA
GGTTTAAATATTTTAATTTGTTTATTT---------------------------------
------------------------------------ATGTTTTTTAATCCCTCTAAAACT
TTATTTATTATTACTTTAATTAGAGGAACATTAATTACTATTTCTTCTAACTCATGATTA
GGAGCTTGAATAGGTTTAGAAATTAATTTATTGTCATTTATTCCCTTAATGACAAATAGA
---AATAATCTAATATCAACAGAAGCTTCTTTAAAATATTTTCTTACTCAAGCTTTAGCT
TCTTCAATTCTTCTATTTTCAGTAATTTTATTAACTATAACTAATTGT---------ATT
ATTTTTTCTTTCCCTGAAAGTAATACAATTATAAATTTAATAGTTAATTCAACTTTATTG
TTAAAAATAGGTGCAGCACCTTTTCATTTTTGATTTCCAGGAGTAATAGAAGGACTAAGA
TGAATAAATGCTTTTACTCTAATGACTTGACAAAAAATTGCTCCCTTAATGTTAATTTCT
TATTGTTTTATTAATAAT------------------------TTTATTACTTATGTGATT
TTATTTTCTGTAATTATTGGATCTTTGGGGGGATTAAATCAAACTTCTCTTCGAAAACTA
ATAGCATACTCATCAATTAATCACATTGGATGAATATTAGCAGCTATAATTATTAGTGAA
AATTATTTGATTATTTATTTTTCTTTATATGTTTTTTTATCATTCAGAATTATTTTACTA
ATAAATTACTATAATATTTTTCATTTGAGACAAGCA---TTTTCTAATTCAAATTCC---
---CCCATT---------ATTAAGTTTTGTTTATTTACATCCTTATTATCTTTAGGGGGC
TTACCTCCATTTTTAGGATTTATACCTAAATGAGCTATTATTCAAATTTTAATTGAAAAT
AATCAATTAGTTTTAATTACCGCAATTGTAATTTTAACATTAATCACATTATATTTTTAT
TTACGAATCTCTTATTCAGCTTTTATACTAGCTAATGCAGAACCTAATTGAACTTTCAAT
TTAAAT---AATCGAAAATTGAATTATTTAATTTTAATT---------CCATCAGCTATT
TCAACTACT---------------------GGCTTATTTTTAATTACTTTAATTTTCAAT
ATATTT---------ATTATTATTATTTTTTTAATTTCCATTATTCTTTTAATAATTTCA
TTAATCGTCATATTATTAGCTTCAATTCTATCAAAAAAATCAATTATTGATCGAGAAAAA
AGTTCTCCTTTTGAATGCGGATTTGATCCTAAAAGATCTGCTCGTCTTCCCTTCTCTCTT
CGATTTTTTTTAATTGCAGTTATTTTTTTAATTTTTGACGTAGAAATTGCTCTTTTATTA
CCTATAATTTTAATTTTTACCTCTTCA---AATTTAATTATATGAAGAACT---GTTAGA
TTATTTTTTCTATTAATTTTACTAATTGGATTATATCACGAATGAAACCAAGGAGCTTTA
GAATGAGCTAAT---------------ATGATAATTTTTGTTTATGTCTCTATTATTTTA
TTAATTAGAGGGATTTTTGTATTTTCTTCTAAACGTAAACATTTATTGGTTACTTTATTA
AGTTTAGAATTTATTGTATTAAGATTATTTATAATTTTATTTTTATATTTAAATTATTAT
AATTATGAAACT---TATTTCTCTATAGTATTTTTAGTTTTTAGAGTTTGTGAAGGGGCT
TTAGGTTTATCAATTTTAGTTTCTATAATTCGAACTCATGGGAATGATTTTTTTCAAAGA
TTTAGAATTTTACAATGT------ATGTTAAAATTTTTAATAATAATAATATTTATAATC
CCTTTATGTTTTATAAAAAAAAATTAT---------------------TGAATTATTCAA
AATTTTTTATTTATTATTATTTTTATATTTATTGGTTATGGGTTTTATCAATCATAT---
------------TGAGGTAATTTAAGTTAT------TTTATAGGATGTGATTTATTATCT
TATGGATTAATTTTATTAAGATTTTGAATTTGTAGTTTAATATATATAGCAAGAGAGTCA
GTTTATAAAAGAAATTTTTATAAAAATTATTTTAGATTTATAATTTTAATTTTATTA---
ATTTTATTATATTTTACTTTCAGAAGAATAAATTTATTTATATTTTATTTATTTTTTGAA
AGAAGATTAATTCCTACTTTATTTTTAATTATTGGATGAGGATATCAACCAGAACGTTTG
CAAGCAGGAGTTTATTTATTATTTTATACTTTATTAGCTTCTTTACCCTTATTAGTAGGT
ATTTTTTTTATTTATGAAGATAGAAGAATTTTAAGAATATATATATTTAGTAATTTAAAT
------------TATATAAAT---TTTTTAATATATTTATGTATAATTATA---GCATTT
TTAGTTAAAATACCAATATTTTTAGTTCATTTATGATTACCAAAAGCTCATGTAGAAGCA
CCAGTTTCTGGATCAATAATTTTAGCAGGAATTTTATTAAAATTAGGAGGATATGGGCTT
TTACGAATTTTTAATTGTTTAGTATTT---------TTAGGAATAAAATTTAATTATTTA
TGAGTAAGAATTAGATTAATTGGAGGAGTATTAGTTAGATTTATTTGTTTACGTCAAACA
GATTTAAAATCATTAATTGCTTATTCTTCAGTAGCTCATATGGGAATAGTATTAAGAGGA
TTAATAACAATAAATTATTGAGGATATTGTGGTTCTTACACATTAATAATTGCTCATGGA
TTATGTTCATCTGGATTATTTTGTTTAGCTAATATTTCTTATGAACGTTTAGGAAGTCGG
AGATTATTAATTAATAAGGGATTAATAAATTTTATACCAAGAATAGCTTTATGATGATTT
TTATTAAGATCTTCTAATATAGCAGCTCCTCCTTCATTAAATTTATTAGGAGAAATTAGT
TTATTAAATAGAGTAATTTCTTGATCTTGAGTTTCAATAATTGCTTTAGCTTTATTATCA
TTTTTTAGAGCTGCTTATACTTTGTATTTATTTTCTTTTAGACAACATGGAAAAATTTAT
TCTGGATCTTATTCATGTTCAATAGGATTTACTCGTGAGTATTTATTATTGTTTCTTCAT
TGATTTCCTTTGAATTTATTAATTTTAAAAAGAGAAAGTTGTATATTATGATTG------
GTGATAAAATTTTTATCAATTTGTTTAATTAGATTTATATTTTTATTTATAATTAGAATA
ATTTGTTTTATTAGAGGTATTTATTTTTTAATTATAAATTTAGTATACTTTATTGAATGA
GAATTATTAAGATTGAATTCTTCTTCAATTGTAATAACTTTTTTATTTGATTGAATATCT
TTATTATTTATAAGTTTTGTATTATTAATTTCTTCGTTAGTGATTTTTTACAGAAAAGAA
TATATAGAAGGTGATTTAAATATTAATCGTTTTATTTTATTAGTTTTAATATTTGTTTTA
TCAATAATATTATTAATTATTAGTCCAAATTTAATTAGAATCTTATTAGGATGAGATGGA
TTAGGATTAGTTTCTTATTGTTTAGTTATTTATTATCAAAATGTAAAATCTTATAATGCA
GGTATATTAACTGCATTATCAAATCGAATTGGAGATGTTATATTATTATTATCAATTGCT
TGAATATTAAACTTTGGAAGTTGAAATTATATTTTTTATTTAGATTGTATAAAAAATAAT
TTTGATATAATATTAATTGGATGTTTAGTAATAATTGCTGCAATGACTAAGAGAGCTCAA
ATTCCTTTTTCTTCTTGATTACCAGCTGCTATAGCAGCTCCTACTCCTGTTTCAGCTTTA
GTTCATTCATCAACTCTAGTAACTGCAGGAGTTTATTTATTAATTCGATTTAATATTTTA
TTAGTT---GATAGATATTTAGGAAAAATTTTATTATTAGTATCAGGACTAACTATATTT
ATAGCTGGAATAGGAGCAAATTTTGAGTTTGATTTAAAAAAAATTATTGCTTTATCAACT
TTAAGTCAATTAGGTTTAATAATAAGAATTTTGGCGATAGGATTTGCTAAATTAGCTTTT
TTTCATTTATTAACACATGCTTTATTTAAAGCTTTATTATTTATATGTGCTGGAGCAATT
ATTCATAATATAAAGGATTATCAAGATATTCGAGTAATAGGGGGTTTAGTTATTCATATA
CCTTTAACAATTAGTTGTTTTAATATTGCTAATTTAGCTTTATGCGGTATACCTTTTTTA
GCTGGATTTTATTCTAAGGATTTAATTTTAGAAATTGTTAGATTATCTTATTTAAATATA
TTTAGATTTATATTATATTTTTTTAGAACTGGATTAACAGTATGTTATTCATTACGTTTA
TCATATTATTTAGTTAAGGGAGATTTTAATAATAGAAGTTTACACCCTTTAAATGATGAA
GGG---------TGAGTA---ATAATTCGGGGAATATTAGGATTACTAATTATAGTAATT
TTTGGAGGAAGAATATTAAGTTGAATAATTTTTCCTGTACCCAGAATAATTTGTTTACCA
ATCTATATAAAAACTTTAGCTTTATCAGTAAGTTTATTAGGAGGTTGGTTTGGTTATGAA
ATTTCTAAATTTTCTTTAAATTGAACAATAAAGTCTTTAAAAATATATTTAATTAGAGTA
TTTTTAGGTTCAATATGATTTATGCCAGTATTATCAACTCATTTAGTAAATTGTTATCCG
TTAAAAATTGGACAGTTAATTATAAAAAGAGGAGATCAAGGTTGAAGA---GAATATTTT
GGAGGTCAGAGAATTTATAAAAGA---ATTCAATATAATTCTAAATTAAGTCAA------
GTTTTACAAAATAATGATTTGAAGGTATATTTAATTAGATTTGTTTTTTGAATTGTTGTT
TTAATTTTTATATTTATT------------------------------------------
---------------------------ATTTTTCAATTTTTATTATTAATATTAAGTATA
ATTATTAGATTTATTTTTACACAAATAAAACACCCCTTAGCAATAGGA---TTAATTCTA
TTAATTCAAACTTTAATTATTTGTTTAACGATAGGTTTAATTACTAAAACTTTTTGATTT
TCTTATATTTTATTTCTAGTTTTTTTAGGGGGTATATTAGTATTATTTATTTATATGACA
AGATTAGCTTCAAATGAGATATTTTCCTTATCTTTTAAATTAATTTTTAGATTTTTAATA
TTCTTTTTAATAATTATATTTATTTCTTTACTATTAGATAAAAATTTAATTTTATCTACA
TTT------------------TTTAATTTTGACATAAATAATTTTATAGAATCTTTCATA
TTAAAAACAAATGAAAATTCTTTAAAT---------TTAACCAAATTGTATAACCAACCT
ACTAGAATAATTACATTAATACTAATTAACTATTTATTATTAACTTTAATTGTTATTGTA
AAAATTACCAACATTTTTTATGGGCCTCTTCGTCAAAAAAAC--------------TAAA
AAATAATTATTTAATATATTT-------------------GAAAATTT-----------A
GTTTTTTAATAAAATCAATTTTATTTAATAAAA--------------GTTTTAGTAATGG
TTATT-------------------GAAAAAATAATTTA-AATTATAATTTATT-AGTATT
GTAAAAG--AAAATTGAAA----TAT-----TTGAAAATAATTTAGTTTAAAAGTAAATT
T--------TATAAATT-GTACCTTGT---GTATCAGGGT----TTATTAAT--------
-TA-AAATATA---------------CATATTTATATTTCCCGAT--TTTAAGAGAT---
--------TTA---ATAA-AATAT--ATTAGTTTACGTATTATA----GTAATTAAAAAT
ATTTTATTTG-TAATGAAATGTTATTCGTTCTTAAATATAT--CTGGTTTTTTAAGAAAT
AAATTTAATTTATATAAT-AAAAAGT---ATTTATTTATTTATT----------------
TAAATAA-----------------------------------------------------
----------ATAA---------TTTATATTATAAATGTTTTAAGGG--ATTAGCTTTAA
GATATAATCT-ATAATAATTAT--------------------------------------
--------------TTAAGTTTAA-----------AAATTGTAGGCTTAGAAATAGTTAG
CAATAAAAAAAATGT------TATAATTT------ATTT-T-----AAAATTTAAAATAA
TTTTTATAA-A---TTTAGATT--TTTTATTAAAATTTAAT-TTATAAT-AAATATAAAT
TAGTAATAATGATAAAATTAGTATAATAAT------------------------------
----------TTGTATAGATATAATTAATTT------------------AAAGATTAAAT
TAAGGAACTCGGCAAA---------------TAA---A-TACTCGCCTGTTTAACAAAAA
CATGTCTTTTTGAAAA--TAATTTAAAGTCTAATCTGCCCACTGAA---------TTTTA
AAGGGCCGCGGTATTTTGACCGTGCAAAGGTAGCATAATAATTAGTCTTTTAATTGAG-G
GCTAGAATGAATGATTGAACGAAGTATTAACTGTCTCAATTTAAATGAAAATTGAATTTA
ACTTTTAAGTCAAAAGGCTTAAATGCAATTAAAGGACGAGAAGACCCTATAGAGCTTTAT
ATTTA-----ATTAATAATTAATTTATAGAAAT---TTTTAATTTTTATTAAGTAA-AAT
A--TTTTGTTGGGGTGACAAGAAGATTTAAAAAACTCTT------TT--TAT-TTTAAAA
CATTAATTAATGAAT---------------------------------------------
---------------TTTTGATCCA--TTTATAGTGATTAAAAGACTAAGTTACCTTAGG
GATAACAGCGTAATCTTTTTTAAGAGTTCTTATCGACAAAAAGGGTTGCGACCTCGATGT
TGGATTAAGGGTTATTTTTGGGTGTAGAAGTTCATA-GTTTAGGTCTGTTCGACCTTTGA
ATCCTTACATGATCTGAGTTCAGACCGGCGTAAGCCAGGTCGGTTTCTATCCTTAATTAT
A-TAAAA-ATATTTTAGTACGAAAGGACCAAATATT--TAGA--ATAATTC---------
---------------TTTTTA-----------------------TTAGAATATTATTAAT
AATAT-------------------------------------------------------
------------------------------------------------------------
------------------------------------------------------------
------------------------------------------------------------
----------------------------------------------TCTTATTGAATTTT
------------------------------------------------------------
------------TTTGTTAAGAAAGCTTTATTCTGGCTTG-AAATACTTTTTATAAAAT-
--------TATTTTACATGTAAGTTTTAGTAAGAAAT-----AAATATTTATTAAATCTT
AAAGA-------TTTTAAATATATTTT----AAGCGCAGTATTTTACATTAAGTATCAAT
GAA-----------AATTGGAGTTAGTAAATTTTATAG---TTTTGGTAAAATTTGTGCC
AGCCA-CCGCGGTTAAACAAAAG-----AGGCTAAAAAGTAT---TATTAGTTA------
------------TAGTTAATTTTAAATTATAAAGTTTATTAATAGTGTTGTT--------
-GTTAGGTGAAATTTTAAAATGTGT----CATA----AAACTTAAAATATTATTAAATGA
AGCTATGAAAGTTAGAAAATAAAC------------------------------------
-TAGGATTAGATACCCTACTATTCTAAA--AGTAAAGTGA--------------------
------------------------------------------------------------
----------------------------------------------TTACCTAGAGTAGT
AACAGTTATAATCTTGAAACTTAAAGAATTTGGCGGTGTTTTAGTCTTTTCAGAGGAACC
TGTTTCGT-AATCGATAATCCGCGTTTTACCTTACTTAAGTTAT----------------
----------TAATATGTATACCGTCGTCATCAGAATGTCTTAGAAGAG-AATT----TA
ATTTTCTTAATTTATAA----------------TTATAATTAATGTCAGATCAAGGTACA
GTT-TATATTTAAGTGAAAATGGGTTACATTAA----TTGAATTTA---TATGAATTAAG
AATTGAAAT--ATTTTTATGAAAGTGGATTTGATAGTAAATAA--ATA----AATTATAT
TTTATTGATTTTAGCTCTAAAACATGCACACATCGCCCGTCGCTCTCGTTA-----TTTA
AAATGAGATAAGTCGTAACATAGTAGACGTACTGGAAAGTGTGTCTAGAAAGA-------
----------

FJ478173_Cephus_cinctus
ATGATAACAAATCTATTTTCAATCTTTGATCCAGCAACTACAATCTTTACATTACCATTA
AATTGAATAAGATCATTTATAAGATTAATTATTTTACCATATACATTCTGACTAATTCCT
TCACGAACTAATATAATATGAATTCAATTAACAAACTTTATTAATAAAGAATTAAAAATT
TTAATCAAT---AAAAACGCTAAAGGAAGAAATATTATTTTTACAACTATTTTCATATTT
ATTATAATTAATAATTTTATAGGATTATTCCCATATATTTTTACAAGATCAAGACATATA
TCAATAACTTTAAGATTATCTCTTCCTTTATGAATATCTTTAATAATTTTTGGATGAATA
AAATTTTATAATAACATATTTGCCCATATAGTTCCAATAGGAACACCATCCATTTTAATA
CCTTTTATAGTTATAATTGAATCAATTAGAAATTTAATTCGACCAGGTACATTAGCAATT
CGATTAGCAGCAAATATAATTGCAGGACATTTACTTATTACACTAATTAGATCTACTGGA
CCTTCTTCAAGAACAATTTTAATTAGCTTTATAGTATTA---GCACAAATTTTACTTCTA
TCTTTAGAAAGAGCTGTAGCTATTATCCAAGCCTATGTTTTTTCTATCTTAAGTACTTTA
TATTCAAGAGAA---ATTAAA---------------------ATTCCACAAATATCCCCA
ATAAATTGAATATTATTATTAACTATATTTACAATAATTTTTATTGTATGCATCTCTTTA
ATATACTTTATTTATTTACCTAATAATTTAATTTCCAATTCAAATGATAATAAAATTATC
TCATATAATTCTAAAAAT------------AAATTCCTAACCTGAAAATGA---------
---------ATGCAAAAATGACTTTTTTCTACAAATCACAAAAATATTGGAATTTTATAT
TTTATCTTTGGTATTTGGGCAGGAATATTAGGAACATCTTTAAGATTAATTATTCGAGCT
GAATTAGGAACCCCAGGACCATTAATCAATAATGATCAAATTTATAATTCAATTGTAACT
GCACATGCTTTTATTATAATTTTCTTTATAATTATACCAATTATAATTGGAGGATTTGGT
AACTGATTAATTCCTTTAATACTTGGAGCTCCTGATATAGCATTTCCTCGAATAAATAAT
ATAAGATTTTGATTACTCCCCCCATCTTTAACATTACTACTAATTAGTAGAGTAATTAAT
CAAGGAGTAGGAACAGGATGAACAGTATACCCCCCATTATCAAATAATCTCTATCATAGA
GGACCATCAGTAGATTTAGCTATTTTTTCTTTACATTTAGCAGGAATATCTTCAATTATA
GGTGCAATTAATTTTATTTCAACTATTATTAATATACGACCACTAGGATTAAATTTAGAT
CAAATATCTTTATTTAGATGAGCTGTAGGAATTACAGCTATTTTACTACTATTATCTCTT
CCTGTCTTAGCAGGAGCTATCACTATACTTTTAACAGATCGAAATTTAAATACTACATTT
TTTGACCCTGCAGGAGGTGGAGATCCAATTTTATACCAACACTTATTTTGATTTTTTGGA
CATCCAGAAGTTTATATTTTAATCTTACCTGGATTTGGTATAATTTCCCATATAATTTTT
TCAGAAACCGGAAAAAAAGAAACCTTTGGTATATTAGGAATAATCTATGCAATAACAGCA
ATTGGAATTTTAGGATTTGTAGTTTGAGCACATCATATATTTACAGTAGGTATAGATGTA
GATACTCGAGCATATTTTACATCTGCAACATTAATTATTGCAGTACCCACTGGTATTAAA
GTATTTAGTTGATTAGCAACCTTACATGGTTTTAAATTTAATAATTCCCCAACAATATTA
TGATCAATTGGATTTATTTTTTTATTTACTTTAGGAGGTTTAACAGGAATTACTTTAGCA
AATTCATCAATTGATATTATTTTACACGACACATATTATGTAGTTGCTCATTTTCATTAT
GTACTATCTATAGGAGCAGTATTTGCTATCATAGGTGGATTTATTCATTGATACCCTTTA
ATTACAGGATTAACATTAAATCCTTTTTGATTAAATAACCAATTTATATTAATATTTATT
GGTGTCAATACTACATTTTTTCCTCAACATTTTTTAGGATTATCAGGAATACCACGACGA
TATTCAGACTATCCTGATGCCTTTTTATCTTGAAATATTATCTCATCAATTGGATCATTA
ATCTCTTTAATAAGAATTATAATATTTATTTTTATCTTATGAGAATCATTAATTTCTAAC
CGACAAATCATTTTTAATGAAAATATAATTTCATCAATCGAATGATTACAAAAATTTCCA
CCTATGGAACATAGATATACAGAATTACCAATTCTAATTAAA---------------ATG
TGTACATGATCTATAATTTCCCTTCAAGACGCCAACTCCCCTTCAATAGAACACCTTACT
ATATTTCATGATTATATTTTAATAATTAATATTTTGATTACTATAATAGTAGTATATATC
ATTTCATCTATTTCTTTAAATAAAATTATTAATCGAACATTAATACAAAATCAATTAATT
GAATTAATTTGAACTTTTATTCCAATAATTATTTTAATTTTTATAGCATTCCCATCTATT
AAAATTCTCTATTTAATGGATGAAATTTTTTCTCCTATAATAACAATTAAATGTATAGCT
CATCAATGATATTGAAGATATGAATATTCAGACTTTAATAAC------ATTGAATTTGAT
TCTTTTATAATTCCCACTGAAGAACTAAATAAAAATGAATTCCGATTATTAGAAGTAAGA
AATCGTATAATCATTCCCTTAAATACACAAATTCGGTTATTAATCTCATCGGTTGATGTA
ATTCATTCATGAACAATTCCCTCTTTAGGAATTAAGATCGACGCAACTCCAGGTCGTATC
AACCAAACTAACCTTATAACAATCCGACCTGGATTATTTTATGGTCAGTGCTCTGAAATT
TGCGGAGCAAATCACAGATTTATACCAATTATTGTAGAATCAACCAATATTAAATCTTTT
ATTTCATGAATTAAAAAATTTAAT------------------ATAAATTTTATACAAATG
TCAATAAATAATCACCCTTTTCATATAGTAGAAAAAAGACCTTGACCTTTGACTTCTTCA
TTAGGAATAATTATTATAACTAGAGGATTCATTAAATGATTCCATTATAAAATCTTATTA
ATATTTTTACTAGGAATTTTAATTATAATTTTATCATCATACCAATGATGACGTGATGTA
ACACGTGAATCAACATTTCAAGGACTCCATTCAAAAGAAGTATATATAAATATAAACTGA
GGAATAATTTTATTTATCACATCTGAAGTA------------TTTTTCTTTTTATCATTT
TTTTGAGCATACTTCCATGCATCTCTTTCTCCAAATATTGAAATTGGAAGAATATGACCA
CCAATTGGAATTATCCCATTTAACCCATATCATATTCCTTTATTAAACACTATTATTTTA
ATTTCATCTGGAGCGAGAATTACATGATCTCACCATAGATTAATTAATAAAAATTTTAAA
CAAAGAATAATTAGATTAACTACAACAATTATTCTAGGAATCTATTTTAGAATTTTACAA
AAATATGAATATAACGATGCATATTTTACTATTGCAGACTCCATTTATGGATCAACATTT
TACATAGCAACAGGATTTCATGGAATACATGTATTAATCGGAACTATATTTTTAATAGTA
TGTTTAATTCGACTTAAAAATAATCATTTTTCTAAAAATCATCATTTTGGTTTTGAAGCT
GCCTCTTGATATTGACACTTTGTTGATATTGTATGACTATTCCTATATATTTCAATTTAT
TGATGAAGATTTAAT------------ATGTTAAAAAATATAATTAAACATAACCCAATT
ATTAAAATTACATATAATAGTATTATTAAATTACCAACACCATTAAATATCTCTATTTGA
TGAAACTTTGGATCACTATTAGGATTATGTCTACTAATTCAAATTATTTCAGGCCTATTT
TTATCTATACATTATTGTCCTAACATCAATTTCGCCTTTAATAGAATTATCCATATTTGT
CGAGACGTAAATTATGGTTGATTAATACGATTAATTCATATAAATGGAGCATCTTTTTTT
TTTATTTGTTTATATACTCATATAGGACGAGGTTTATATTATATATCCTATAAATTTAAT
AAAGTATGAAACATTGGTATTATTATCCTTTTTATAACTATAGCTACTGCATTTTTAGGA
TATGTCCTGCCATGAGGACAAATATCTTTTTGAGGAGCTACAGTAATTACAAATTTAATC
TCTGCAATTCCATACTTAGGAGAATCAATTGTTTTATGAATCTGAGGAAGATTCTCAGTT
GATAACTCAACATTAAATCGATTCTATTCTTTACATTTTATTATACCTTTTATTATCTTA
GCAATAGTTATTATTCATTTAACATTTCTACACCTAACTGGATCAAATAATCCTTTAGGA
ACAAACAGAAATTTATATAAAATTTCATTCCACCCATATTTTACAATTAAAGATTCATTA
GGATTTATTACTTTAATTTTTATTATATTAATATTAATTATAATCAACCCTTATATAATA
GGAGATCCTGAAAATTTTTCACCAGCCAACCCATTTGTTACCCCAATTCACATTCAACCA
GAATGATATTTTTTATTTGCTTATGCTATTCTTCGATCTATCCCTAATAAATTAGGAGGT
GTAATTGCATTATTCTTATCAATTAGAATTTATTTTATTATGCCAATAATTAAAAATAAT
TTTATATTTACATCAAAATTTTACCCAATAAATCAAATTATATTTTGATCAATAATTAAT
ATTTTTTTACTACTAACTTGATTAGGAGCTCAACCAGTAGAATCTCCTTTTATTTTAATA
TCACAAATTATAACAATTCTATATTTCATATATTTTATTATTTTACCTTTAATCATAAAA
TTATGAGATACAATTATTTTTAAAAAA------------------ATGTTAATAAATTTT
TTTTTAATA---TTATTGAGATATTTAATTTTATTAATTAATGTTTTAATTGGTGTAGCT
TTTTTAACTTTATATGAACGAAAAGTTCTTGGGTATGTGCAAGAACGTAAAGGTCCTAAT
AAAATAGGTTTTTTAGGAATTCTTCAACCATTTAATGATGCAATTAAATTATTTTCTAAG
GAGTATCTTTTAAGATATAATTTTAATTATTATATTTATTTGATTTCTCCTATATTTATA
TTAATATTAAGTTTATTTATTTGAGTTTTGATACCATTTATATTTAATATTTGAGAGTTA
AATTTAGGGGTTTTATTTTTATTAAGAATTTTAAGTATTAGAGTTTATTTTACTATATAT
TCGGGGTGATCTTCGAATTCAGTTTACTCATTGTTGGGGTCTTTACGTTCTGTTGCTCAG
ACTATTTCTTATGAAGTAAGGCTAGCAATAATTTTAATTATTTTTATTTTTTTAATTGAT
AGTTTTAATTTTTATGATTTAATAATTTATCAATTTAATTTACCTATATTATTATATTTA
ATTCCTTTATTTTTTATATTTATAGTAAGTTCAATTGCTGAATTAAATCGGTCTCCATTT
GATTTTGTTGAAGGAGAATCTGAATTAGTTTCGGGATTTAATATTGAATATGCAAGAGGA
ATGTTTGCTTTTTTATTTTTAGCTGAGTATTCTATAATTTTATTTTTTAGAATAATATGA
ATATTGATATTTATGGGGGTTTTATGATTTAATATTTGTTCTTATTTATTTATTATATTA
TCTTTTAGATTAATTATTTTAATTCGTGGGACATACCCACGGTTTCGATATGATATGTTA
ATAGGATTAGCATGAAAAAAATTTCTTCCTTTTATTTTAACTTATTTAATTTTTATTTTA
GGAGTAAAATTTTTAATTTATGTAATTATTTTT---------------------------
---------------------------------------ATAAAATTATTGATCATATTA
ATTTTCTATTTTATTTTAATATTAAGAACTTTAATTACTTTATCTTCTCATTCATGAATA
ATTATTTGAATAATATTAGAAATTAATTTAATAAGATTTATTCCTATTATTATATTATCA
---AAAATAATTAATAATCATACATTTTTATTTAAATATTTCATTGTACAAACTATTAGT
TCATCAAGATTCTTAATTACAATCACTTTAATATGAATTAATGATTAT------------
AGATTAAATATTTTTAATACAAAC---TTTATAGAAATTATATTAAGATTATCTATAATT
TTAAAAATAGGATTATATCCTTTTCACCTATGATATATCGAAATTATATTAAACTTACCA
TGAATAATATTTTTTTTAATATCAACTTGACAAAAAATTATTCCCTTAACAATTATTTCT
TTT---TTTAATGAAAAT---------------------ACAATTATTTATATAACAATT
ATTATTTCTTCAATAATTAGATCAATTCAAGGAATTTATCAAAACAACCTTCGCAAAATT
TTTGCATTCTCATCAATTAACCAAACCAGATGATTAACCATTAACTCTAATATATCTATT
TATCTAATAATTATATATATATTAATATATATAATAATTTTATTTTCTATTATTAATATA
CTTAATGTAAATAATTTCTATTATATTAATAATCTT---TATTTATTAAATAATTATCAT
---TATTTA---------ATAAAATTATTTTTATTTTTAAATATTTTATCATTAGCTGGA
CTACCTCCTTTTATAGGATTTATTACAAAAATTATTTCAATTAAATTTTTAATTTTTAAT
AAAATATATTTAATTACCTCCATTCTAATTATCTCTTCATTAATAACACTCTTTTTCTAT
TTACGATTAACTTATACTTCAATAATTTTAATTAAATCAAAATTTAACCCTTTAATAATA
AAAAAATATTCAAAAGATTTTTCTTATAAATCATATTTTTTTAATAAATTAAATTTTATA
ATAATTATA------ATCACTATTTTAAGATATTTTTCTTTAATTATTATAACCTTATTT
GATTTATAC------ATTTTTATAATCATAAATTTATTTACTATTTGTAGGTTAATAACA
ATTATTATAATTATAATAAATATTATTATTTCAAAAAAAAAATATTCTGATCGAGAAAAA
TCATCTCCATTTGAATGTGGATTTGACCCTCTATCATCACCACGAACACCATTTTCCTTA
CGATTCTACTTAATTAGAATTATTTTCTTAATTTTCGATATTGAAATTGTTATCTTATTC
CCTATTATCCCATCTATGTGATTTAGA---AACCCATTAATTTGAATTTTT---ACATTC
TTAATATTCAGATTTTTATTAATTTGAGGAGTATTTATTGAATGAAATGATGGATCCTTA
TTTTGAATAAAA---ATG---------TTAACATTTTCTTGATTTTATAGATTAATTTTA
TTAATTATTATTTTAATAATTTTTATTAAATTTAATAAACATATTTTATTAATTTTAATA
AGACTAGAATTTTTTGTTATTATAATGTTTTATGTGTTATTTATGTATTTTAGAATACTT
AATGTTAATCAA---TTTGTTTCTTTATATTATTTAATTTTTTCGGTAAATGAAAGTGTA
ATAGGACTTACTATCATAATTATTATTATACGAAGTGAAGGAAATGATTATTTAAGTTCT
TTAAGAGTATTGAAATGA------ATGATAAAATATATTTTAATTATTTTATTGATTAAA
TTATTATTTTTAATTATTAATAAAAAT---------AATATATTAAATATTTTGTTTCAA
AATATGATAATTATATTATTAATTTTTTTTATTGTTAATTATAGATATATTAAATTAAAT
ATAATAGAC---TTTTATGCAATTTATTAT------GATTTTGGTTTGGATTTTTTTTCA
TTTTGAATAATTAATTTATCTATTTGGATTATTTTACTAATAATATTAGCAAGGTTAAAG
GTAGTTAAATATAAAAATTTTTTATTTTTATTTGTTGTGAATTTAATATTCATATTA---
TTTTTTTTAGTTATATCTTTTAGGGTATTAAATTTATTAATATTTTATATTATATTTGAA
GCTAGATTAATTCCTACGTTATTTTTAATTTTGGGTTGAGGGTATCAGATTGAGCGTATT
GAAGCAGGAATATACATAATATTATACACTTTAGTTTTTTCATTACCATTTTTATTAATA
ATATTTTATATATATCATATATCATATTCATTAGATATTGAATATCTTAATATTAAAAAA
------TTA---AATTTTGAT---TCTTTTTTATATAATTTTGTTATGATA---ATTTTT
TTTGTTAAAATTCCTATATTTAGTTTACATGGTTGGTTACCTAAAGCTCATGTGGAAGCT
CCAGTTTCTGGGTCAATAATTTTAGCTGGGGTTATACTTAAATTAGGGGGATATGGGATT
TATCGATTAATATTTATTAGAGAAAAT---------TTAATATCAAATTATATAATAAGT
ATTTTAGTATTTAGATTGGTTGGTTCAATTTATTTAAGTTTAGTTTGTTTACGTCAGGTT
GATATAAAATCCTTAGTTGCTTATTCTTCTGTTGTTCATATAGGGTTAGTAATTGGAGGC
TTATTTTCTTTAGAGATTATTGGGGTACAAGGAGCTTTTTTAATAATAATTTCTCATGGA
TTGTGTTCTTCTGGATTATTTTGTTTAGTTAATATATTTTATGAGCGATCCTTAAGACGA
AGATTAATTATTAATAAAGGTATATTATCTTATTGTTCTCCAATAATAATAATATGATTT
TTGTTATGTATAGGTAATATATCAGCTCCTCCGAGTTTAAATTTAATTAGTGAAATTTTT
TTATTAATAAGATTACTTAGGTTAACAAAATTTTTAGTTATTATTTTAATGTTATTTTTA
TTTTTTAGAAGATGTTATTCATTATATTTATATTCATATGTTTGTTATGGTAAAAGTTTA
---TTTTTATATAGATTTACTAGATTTTCAGTTCGAGAGTTTTTTTTAATTTTAATACAT
TTAATTCCTTTAAATTTAATAATTTTGAAAATTGATATTTTCTAT---------------
---------------ATTATCAGATTACTTGTAAGATTTTTTTTTTTTTTTATTGGAATA
GTTATATTTTTTGTTAGTTTATTTTTTTTAATAAATAAATATATTTATATATTAGAATGA
AATATTATTTCTTTGAATTCAGTTGATATTTATATATTATTTATATTTGATTGAATATCA
TTATTATTTATAAGTTTTGTTCTTTTTATTTCTTCAATGGTTTTAATTTATAGTTTTGAT
TATATAAAAGAGGATTTAAGATTTAATCGATTTATTATATTAATTTTATTATTTGTTTTT
TCTATATTATTAATAATTATAAGTCCTAATCTAATTAGGATTTTATTAGGTTGAGATGGG
TTAGGATTAATTTCTTATTGTTTAGTAGCTTATTATCAGAATATTAAGTCTTATAATGCA
GCTATATTGACTGTTTTAATAAATCGATTTGGGGATACAGGGTTAATGATGTCATTAAGA
ATTATATATTATATGGGTTCATGAAATTTAATGTTATAT------------------AAT
TGAGTAGATTTTTTAGTTATTATATTAGTTTGTTTAGCAGCTTTTACTAAGAGAGCTCAA
ATTCCGTTTTCTTCTTGATTGCCTGCGGCAATAGCTGCACCAACTCCTATTTCTTCTTTA
GTTCATTCTTCTACTTTAGTTACTGCTGGAGTTTATTTGGTTATTCGATTTAATGATTTA
TTAATA---ATAAGGGGATTGAATGAGTTAATTTTAATTTTGTCTGTTTTGACTATATTT
ATAGCGGGGGTGAGAGCTAATTGAGAGTATGATTTAAAAAAAATCATTGCTCTTTCTACT
TTAAGTCAATTAGGTTTAATGATAGCTATTTTATCTTTGGGTGGTGTGAAATTAGCTTAT
TTACATTTATTAACACATGCAATATTTAAGGCTTTATTATTTATGTGTGCAGGTGTAATT
ATTCATTCAATAAAAAATTTTCAAGATATTCGTTTTATGGGGTCTATAGTTTATATTATG
CCTTATACAATAATATGTTTTAATGTAGCTAATTTAAGATTAATAGGTATACCTTTTTTG
GCTGGGTTTTATTCTAAGGATTTAATTTTAGAACAATTGATATTTATAGGAGAAAGATTA
ATTATTATATTTTTATTTTATATTTCTATTGGGTTAACAGTTTCCTACACTCTTCGTATA
TTTTTATATAGATTGTTTATAGAAATAAAAATATCTAGTTGTTTTAGATTAAAGGATGAA
AAT---------TTTTAT---ATAAATTTTAGAATAATTTTTATATTAATTATATCTGTA
ATTAGGGGGAAGTTTTTATATAGTTTGATATTTTTTAATATTAATTTTATTGTTTTACCT
AAGATATTAAAATTAATAGTTTTATTTTTTAGATTTTTGGGTTTAATAATTGGTTTATTT
ATTTTTTATTTAAATTTTTATTTTTGT---------AATCATTTAATGATTTTAAAAAAT
TTTTTTAATAAAATATGATTTTTATTTGATTTATTTTATAATATGTTGGGATTAATTTTT
AGATTTTCGGGAAAGTTATATATTTTAAAT---GAAAAGATATGAGGT---GAATATATA
---TATATGAATATTTTATTAAAA---ATAAAGTATTTTGTTAAGAATGTTGAT------
TATTTTTATATTAATTCGTTTAAATTAATTATATTTATTTATTTTTATGTTTTATTTGTA
ATTTTATTATTTTATATT------------------ATGTCAATATATTTATATTCAAAC
TTTCTAAATTTCAAAGAAATATCATTTAATTTTTTATTAATTTTATCATCTATCATATTA
ATTTTATTAATCTTAATAATTAAATCTATTCACCCTATTGAAATAATA---ATTTATTTA
ATTATATTTTCTATTATTATATGTTTAAAAACTAGATTATTATATAAAAATTTTTGATTC
TCTTATATACTTTTTCTTACAATAATTGGTGGAATTTTAGTATTATTTTTATACTTTGTA
AGAACAGCATCAAATGAGAAATATCAATTAAATGATAAT---CTTAACATTAAATTTTTA
ACAATTATAATCTCAATCTCTTTTATTTTAATATTTATTATATAT---GTATTTGATTAT
TTTTCAATTAACATAATTGAGCTCAATATAAATCATAATTTAATTATTAAAATAAAT---
AATTGATCTAATAGCAATAGATACAAT---------ATACATCAAATATTTAATAAT---
AACTATAAAGTTACTTTAATAACAATAATTTATTTATTATTTACATTATTTTCTGTAATA
AAAATATGTATAAAAATATACGGCCCATTACGTCAACACATT------------ATTAGA
TTTAATTATTAATTTAATTAA-----------TTTTTGAAAATAAA--------------
TATTTTTATTTAAAGTTATATTAATTATTTTA------------ATTGTTTTAGTATTAA
AATTA-------------------TAAATAATAATTAT-ATTATA-----------AAAT
GTAAGTG--ATTTATGAAT----TAA---TTTTAAAAATATTTAATTAACAAAGTAAAAT
T--------AATTTTTT-GTACCTTTT---GTATCAGGGT----TTATTAAT--------
-TA-AATATTATT-------------TATTAATAATTTTCTCGAA--TTAATTAGAG---
--------TTA---ATAT-ATTAT--TTAATTTAATGTTTAATT----ATTATTTATAAT
AGTATATTAG-GGGAGAAATTCTAGTCAATAATTAAGATAT--CTAGTTTTTTTAGAAAT
AAATTTAATTTATTTATT--AAGTTT----GTTAGTTAAATAATATTTAT---------T
TAAGAT------------------------------------------------------
-----------ATT---------TACTTAATAAAAAGAGTTTAAGGG--ATTAGCTTTAA
ATTTTAATTTAAAAATAAAA----------------------------------------
------------ATATTATTTATATTTAAT-----AAATTATAGATTTAAAAATGGTTTT
TAT-TTAAAGTTTGT------AATAATTT------ATTA-TTAA--TTTTATTAAAAATA
ATTTTT-TTTA---TTTTAATT--TTTTATAAAAATATTTT-AATTAAT-AAATTTTTAA
AATTAATAATGATAAAATTATTATATTTATAAT-TT------------------------
----------ATGTTTTTATTAATTTTA---------------ATTTTTAAAATTAATTA
TAAGGAACTAGACAAA------------------TTTAATATTTACCTGTTTAACAAAAA
CATGTCTTTTTGATTT--TAATTTAAAGTCTAATCTGCCCACTGA-----AATAATTTTA
AATGGCCGCGGTATTCTGACCGTGCAAAGGTAGCATAATCATTAGTTTTTTAATTGAA-A
GCTTGTATGAATGATTGAATAAGATATTTATTGTCTCATAATTATTTTAATTAAAATTTA
ATTTTTAAATTAAAAAGTTTAAATTTTATTATAGGACGAGAAGACCCTATAGATTTTTAT
AATTA-----AATTTATAGTTTTA---ATTTAATTTATTAATTAATTAAATTTTTA-ATT
A--TTTTGTTGGGGTGACATTAAAATTAAATTAACTTTT------AA--TTT-AATTGAA
CATTAATTTATGAAATTTTA-----------------ATATATAAAT---TATTTATAT-
TATTTTATTATTAT-AATTGATCCT--TAATTTTAGATTGTTAAATTAAAATACCTTAGG
GATAACAGCGTAATTTATTTGGAGAGATCATATTAATAAATAAGTTTGCGACCTCGATGT
TGAATTAAGA-TAATGTTTAGGTGGAGATACTTAAAT-AATAGGTCTGTTCGACCTTTAA
ATTCTTACATGATTTGAGTTCAGATCGGCGTGAGCCAGATCGGATTCTATCCTTAATTAA
T-TAATA-ATATTTTTGTACGAAAGGACTTAATATT--ATAAATATTTTAT---------
---------------GGT--T-----------------------ATTGAATAACAGTAAA
ATTTTAATT---------------------------------------------------
------------TTTTTAAAATTAATCTTTTGAT-------------------TTTGAGT
AA----------------------------------------------------------
---------------------------------------------------AAAAATTCA
GTATTTTATATAAAATATAAAAATTATATATAGTTAC---------TTTCTATATTTTTT
GTATTAATATTATTAATT--------------------------AATATATTTAATAATT
TATTTTAAT--TTTTTTAAAGAAAGTTTAATTCTAACTTT--GAAATTTATTATAAATT-
-------TTATTTAATATATAAATTTTTAATATA-----------ATATTATTATTTTTT
AAATAAAGATG---ATATAATTATT-----------TAGTATATAAAATTGTATTTAAAT
AAAAGTAGATTTTTTTATAGAATTATATTTATTTAA-----GATGGAAAAAACTGGTGCC
CGCAT-TCGCGGTTCGCCAAGTC-----GCCTAAGTGAATCC---GTTAAGTTTCAGAGA
------------CA-TTAATTATGCG-----GTAATTTTCTGAGGGCTAGAC----TTAA
ATCCCGGTGAACGTTTCCGAATTTT-ATGTATTAAA-AATTTATAAGTACT-CTGTAATA
TTTTTTGGAAATGCGCTTCGAGAC------------------------------------
-TAGGATTAGATACCCTATTATTTT-AA-TTGTAAATTT---------------------
---------------------------------------GTTTTTAGTTTAGAAAATTAT
TAT-------TTTATATAAATTTTTATTTTAA--------TTTATTTTTAATTAGGTAGT
ATTAGGTATGTTCTTGAAACTTTAAGAATTTGACGGTAATTCATTCAATTTAGAGGAACT
TGTTTTTT-AATTGATAATCCACGATAATAATTACCTAATTTATT---------------
----------TTGTTTGTATATCGTCGTTTTAAAAAAATTTTTAAAGAA-TAAA----TA
ATTTTTAAAATATAATT-----------TTTATTTTTATATAAATTCAGATCAAGGTGCA
GCTATTTATTTAGGTTAAAATGAGTTACAATAAA---ATATATTTA---TACGGATTTTA
AGTATTAAT--ATTTAAATTAAGGGGGATTTAAAAGTAAAATT--AAA----TGATTATT
TAATTTGAGATTTGTTTTGAATTATGTACATATCGCCCGTCGCTCTCATT-------ATA
AAATGAGATAAGTCGTAACAAAGTAAAAGTACTGGAAAGTGTTTTTAGAATTAAAATTT-
----------

FJ478174_Orussus_occidentalis
---ATAACTAGCCTATTTTCAATTTTTGACCCAGCAACATCATCTCTT---TTATCTTTA
AATTGATTTAGTTCTCTTATTACATTTATTATATTACCCTTATCTTTCTGATTTATCCCT
TCTCGCTATTCTAACTTATTAAATATTATTACAACATTCATAATCAATGAATTTAAGACT
ATT---------AAATCTATTAAATCTAGATCCTTAATTTTCATTTCACTATTCCTAATA
ATTATAATTAATAATATTATAGGATTATTTCCATATATTTTTACTAGATCTAGTCATCTT
GTTATATCAATATCACTAGCTCTTCCTCTCTGACTCTCATTTATATTATTCGGATGAATT
AACAATTATTATCATATATTCATTCATCTTGTTCCTTTAGGAACTCCCGCATTACTTATA
CCATTTATAGTAATTATTGAAACAATTAGAAATATTATTCGTCCCATTACACTTTCTGTT
CGTCTTAGAGCCAACATAATTGCTGGTCATCTACTAATTAGTCTAATTAGATCTACTATA
---AGTTCTAGATCTACCCTAATCCCCATTATCTTAATT---GTTCAAAATTTAATATTT
ATTCTTGAAATCAGTGTTGCTATTATTCAATCATACGTATTTTCTATTCTATCAACTCTA
TATTGTAAAGAATCTATAAAT---------------------ATTCCACAAATATCTCCA
ATTATTTGATCAATTAACATAATTTACTTCTTATCCATCTTTTATTTA---------TTT
ATTTATTATTTATACTTTAATCTATCA------AAATCATCATCAAAGAAAAACAACAAT
ACAAAAAAAAAC------------------ATTAATTTTAAGTGAAATTGA---------
---------ATGAATAAATGATTATTCTCAACTAATCATAAAGATATTGGAGTTCTATAT
TTTATTTTTGGAATATGAGCAGGTATAGTTGGATCATCTCTAAGAATAATTATTCGTATA
GAACTAGGAACACCTGGTCCATTAATCGGAAATGATCAAATTTATAACTCTATCGTAACC
TCTCACGCATTCGTTATAATCTTTTTTATAGTTATGCCCATTCTTATTGGTGGATTTGGA
AACTGATTAATTCCACTTATACTAGGAGCCCCAGACATAGCGTTTCCTCGTATAAATAAT
ATAAGATTCTGACTCCTTCCTCCTGCCTTAATTATTTTATCATCAAGTATATTTACTAGC
AAAGGTGTAGGTACAGGATGAACAGTTTATCCTCCTCTTTCTTCTTCA---GGGCATGTA
GGTCTAGCTGTCGATTTATCAATTTTTTCCCTCCATATTGCTGGTATATCCTCTATCATG
GGAGCTATTAATTTCATCTCTACAATCATTAATATACGAAATAAAAATCTCAGAATAGAT
AAGATTTCTTTATTATCCTGATCCACAAATATTACTGCCGTTCTTCTACTCTTATCTCTT
CCTGTCCTTGCTGGTGCTATTACAATACTTCTTACTGATCGTAACTTTAATACATCTTTT
TTTGACCCAGCTGGTGGTGGAGATCCAATTTTATATCAACATCTATTTTGATTTTTTGGT
CATCCAGAAGTTTATATTCTAATTCTTCCAGGATTCGGTATGATTTCACACATAATCACT
AAAGAAGGTGGTAAAAAAGAAACTTTTGGAACTCTAGGAATAATCTACGCCATATTAGCT
ATTGGATTTTTAGGATTTGTTGTATGAGCTCATCATATATTTACTGTAGGTATAGATGTA
GATACACGAGCTTACTTTACCTCAGCTACAATAATTATTGCTGTTCCTACAGGAATTAAA
GTATTTAGATGACTAGCTACTATAAATGGAATAAAGTTAGAATTAAACCTTAATAATATA
TGATCACTAGGATTTGTTTTTCTCTTTACTGTAGGTGGACTCACGGGTGTAATATTATCT
AATTCATCCATTGATGTTATTCTACATGACACTTACTATGTAGTGGCTCACTTCCACTAT
GTTCTCTCTATAGGAGCTGTATATGCCATTATCGGAGGGTTTACCTTCTGATTTCCCCTA
TTTTCAGGTTTAACCCTAAATCAAAAATGAATAAAAATTCAATTTATCACAATATTTATT
GGTGTAAATCTTACCTTCTTTCCTCAACACTTTCTAGGATTAACAGGAATGCCTCGACGA
TACTCTGACTACCCTGACTGTTTTTTAATATGAAATGTGATTTCATCGATTGGGTCAATA
ATTTCATTTGTTAGAGTAATATTACTCATCTCAGCCTTATGAGAATCCCTTGCATCTCAA
CGAATAATCCTATTCTCTAAAATTATTAATTCATCCTTAGAATGGCTCCAACTATTCCCA
CCTAATGAACACTCATTCTTAGAAATTCCTGCAATCCTGAAAAAA------------ATC
TGCACATGAATATCAATAAATATATTAGATCCCAGAACTCCATCTATAGAATTCTTGAAT
ATTTTCCATGATAATATCTCTATCATTGTAATTATTATTTTATCACTGATTATTTATATT
ATTTTTTCTTTAACTTCAAATAAACTTAAAAATCGATTTCTCCTTCAAAATCAAAACATC
GAAATCGTATGAACTATCTTACCTATATTAACTCTCTCCCTTATAGCTATTCCATCCCTA
ATAATCTTATATATAATAGATGAAATATGAGACCCTCAATTCAGAATCAAAATTATTGGT
AATCAATGATATTGAAAATATGAATATAATGATATTTCAAATAAATCTATTGAAATTGAG
TCATTTATAGAACCTGAGTCATCTTCTATTAAAAATTCCTTTCGATTAATTGATGTAGAT
TCCCGTTTAATCCTACCCTATAAATCATTTTTACGTATTCTTGTTACTTCAAATGATGTA
ATTCATTCATGAACAATCCCTTCATTTGGTCTAAAAGTTGATGCTACTCCTGGACGAATC
AATGAAGCAAGCCTCATAATTCTTCGACCAGGTTTATACTTTGGTCAATGTTCAGAAATC
TGTGGAGCCAATCATAGATTCATACCTATCGTAGTTGAAGCAGTAAAATACTGCAAATTC
ATCAAATGAATTAACTTTATACTCAAATCC---------ATGAAAAATTTTTTCATTTCA
AATAATATAATACACCCATTCCATTTAGTTTCATTCAGACCATGACCCATCATAGTTTCA
ATCAACATTATAAATTTAGCTATTAGAGCTTCATGACTATTCACAATAAATAATTGATCA
CCTTTTATAATTAGATTAACATCACTAATAATTTCAATTTTTCAGTGATGACGAGACGTA
ATCCGAGAGAGATCATTTCAAGGATTCCATTCAACTTGAGTTCATAAAGGTCTAAAAGTA
GGTATAATTCTATTTATTATCTCTGAAATT------------ATATTTTTTATTTCTTTC
TTCTGAATACTTCTTCATATAGCCTTAGCTCCAAGTATAGAAATTGGGTGTCTATGACCA
CCTAATAATATTCTAACTTTCAATCCCTATTCCGTTCCATTACTTAATACTTCAATTCTA
ATTAGTTCAGGTATTTCAGTAACATGATCTCATCATAGAATATTAAATAGATTAAAGTAT
GAATCAGTAGTTAGTCTGTTAATCACAATTCTTCTCGGAATTTATTTTTCCTTCATTCAA
TATATAGAATACTGAACTTCTTCATTCACTATCGCCGACTCAGTTTTTGGTTCATCTTTT
TTTGTAATAACCGGTTTTCATGGAATTCATGTATTGATTGGATCAATAATACTTATAGTA
TGTTGAATTCGTCTATTATTAAATCATTTCTCTTCAATTCATCACTTCGGATTTGAAGCA
GCAGCTTGATACTGACATTTTGTTGATGTAGTATGATTATTTCTTTATGTATTAATTTAT
TGATGAAGATAT---------------ATGAATAAATCCATTATAAAAAACAACCCAATT
CTTAAAATTTTTAGTAATTCCCTAATTAAATTACCTACCCCTTCAAATATCTCAATTTGA
TGAAACATAGGATCCATTCTGGGATTATGTCTAATAATTCAACTTATATCTGGAGTTTTC
CTTACTATACACTACACTCCACATACAGATATAGCATTTGATAGCGTAATTCTTATTATA
ACTGAAGTAAAATATGGATGATTAATTCGCTTAATTCACATAAATGGTGCATCAATATTC
TTTATCTCCATGTATATTCATATTGGCCGAGGAATATATTATATATCTTATAATCTATTA
AATGTATGAATTATAGGAGTTTTAATTGTTCTTTTATCTATAGCTACAGCCTTCCTTGGG
TATGTTCTACCTTGAGGTCAAATATCATTTTGAGGAGCTACCGTAATTACCAATCTTCTA
TCTGCCATTCCATTTATCGGAACTATAATTGTAGAATGATTATGAGGTGGATTTTCTATT
AATAATGCAACACTAAATCGATTCTATTCTTTCCACTTTATTCTACCTTTTATTCTTATT
ATTCTTGTAACATCTCACTTAATATTCCTTCACACTACTGGATCTAATAACCCCATAGGA
ACCAATAGAAATATTTATAAAATCCCATTTAACATCTATTTCTCTATCAAAGACATTATA
GGATTTATTTTAATTATATTAATTTTAATAATAATTGTCTTAGAAGCCCCTTACTTACTT
TCCGATCCTGACAACTTCATTCCAGCCAATTCCCTCAATACCCCCACTCATATTAAACCA
GAATGATACTTCCTATTTGCCTATGCTATTCTTCGTTCAATTCCTAATAAGCTTGGAGGA
GTAGTAGCCTTAATTTCATCAATCATAATTCTATTAATTCTACCATTAAAGAAAGTTAAC
---ATAAAATCTATAGCATGATACGGACCTAATCAAATTATATTCTGATCATTCTTATCT
ATAATTATTCTACTTACATGAATTGGTGGTAAACCCGTAGAAAATCCCTTTATTGGAATT
GGGCAAGTACTCACACTTTTATATTTCGCATACTTTCTAATATTAGAACTACCATTAAAA
TATTGAGATAAACTATTATAT------------------ATTAGATATAATTTAATTTTA
ATCTTAAGAATAATAGTAACATATGTTGAAGTTGTATTGGGGGTAATAATTTCCTTAGCT
TTCTTTACATTATTGGAACGAAGGGTATTAGGACTTATCCAAGCTCGTAAGGGGCCAAAT
AAAGTGGGGATGGTAGGAATTATTCAGCCAATAAGAGACGCTATTAAGTTATTTAGAAGG
GAAAATTTTAATATTTTACAATCAAATTATTATTTATATTTGATGTCTCCAGTAATAAGA
TTAATTGTTATGTTAATTATTTGAATTTCAATACCTTTAAAATTTAATATGATAAACATA
AGTTTAGGGGTACTATTTTTTTTATGTATTTCTAGAATTAGAGTTTATTTTTTAATAATA
ATGGGATGATCTTCAAACTCGGTTTATTCATTATTAGGGTCTTTACGATCAATTTCTCAA
ACAATTTCTTATGAAGTAGGAATATTTATAATAATTTTAATGATTATTATAATTACAGAG
AGATATAGATTTTTTGATATATATATTTATCAGAAAAACATTTGGTTTGTTTTTATTTTT
TATCCATTATTTATTATACTTACAATTACTATGCTTGCGGAATTAAATCGAACACCATTT
GATTTTTCTGAAGGGGAGTCAGAATTAGTTTCAGGATTTAATGTAGAATATATAAGAGGT
TCGTTTGCTATAATTTTTATAAGTGAATATGGGATGATTCTTTTTATGAGATTTGTATTG
GGGATAGTTTTTTTTGGAGCAGATTTTTTTTTTTTTTTTTTTTATATTAAGGTTGTTATT
TTAGGGTATATATTTATTTGGGTTCGTGGCACATTTTCACGATTCCGGTATGACAAATTG
ATATGTTTAGCTTGAATATGATTTTTGCCATTGGTTATATTCATGATTTCAATTGGGTTA
GGAATTTTAATTTGATTA------------------------------------------
------------ATTAATAAATTTTATTACAAATTCAACTTGTCCTGATTTAATACAACA
GTAATTTTCCCTATTTTAATCTTTAGAACTCTCCTTTCTATTTCTGTTGAATCATGGTTT
CTTGCTTGATTGGGCCTAGAAATTAATTTAATTTGTTTTATTAGACTAATTTCTGACTTT
---------CCAAGAAACACAGAAACTAACATCAAGTACTTTATTGTCCAATCTTTTAGA
TCTTCCCTATTTCTATTTTCTTCAACAATTCTTCTAGTTAAT------------------
---------------AAATTAAAC---TTCTTTGTTATACTATTAAATTTCTCTTTATTA
ATTAAATTAGGTATAGTTCCATTCCATTTCTGGTACCCTTTAATTATAGGTAAATTAAAA
TGATCCCATTGTATAATTCTTTCAACATGACAAAAAATTTCCCCACTTATTCTTATTTCT
TAT---TTCAATATCTTT---------------------GAACTTATTATTTTTATCATT
ATCCTTTCTTCTCTAGCTAGAAGTATTATAGGTATAAATCAAACCTCCTTGAAGAAACTA
ATAGCATTTTCATCAATTAGTCACTTTAGTTGAATTTTAACAAACATACTCCTCAATGAA
ACCAACATATACTTTTATACTATAATTTATTTTTCATTAACAATCAGAGTAATAAATTCA
TTTTTAAACATGAATTTATCTATGATTAATCAAACTAGCTCATTTTTGGTTAATAAAAGT
---TTCACA---------TTTAATCTTCTATTTTCCATAATAATTCTCTCACTAGGAGGC
ATACCTCCTCTAATAGGATTTATGCCTAAACTCACCACAATTATAGTCCTAATCAATCAC
AATTATAAACTTCTAATTATTATTCTTTGTCTTTCATCTCTATTAAATTTATTCTTTTAC
ATGCGAATTATTTATTCAATAATCATTTTCTTTCATTCCAACTCTAAAATCTCTCCATAT
TTAAATGTTATTTCCCCATCCCCTTCAATAAACTTAATA------AGTATTATTCCAATC
ATACTATTA---------------------AACTTTATTTTAATTCCCCTAATTTCCTAT
ATTCATTTATAT---ATGATAATTCTATTAGAAATTTTTATTATTTGTTCAATTATTAGC
AGAGCTATACTATATCTCAACTTCATTCTGTACAAGAAAATAGCATCTAATCGAGAAAAA
ATATCCCCATTTGAATGTGGATTTGACCCCCTAAATTCATCTCGAATTCCATTTTCAACA
AAATTCTATCTAATTAGAGTAATATTTCTTATTTTTGACATTGAAATTTCAATTCTTATT
CCAATTATTCCATCATTAAACTTATCA---AATCCCTCTTCAAAAATAATCAACATTATT
ACTATCATTATTATTATTCTCATATGAGGGTTATTAACTGAATGAAAAGAAGGATCTCTT
AAATGAATTAAG---ATG---------ATAATTTATTTATATATATTTAATTTTATGTTA
TTTTTTATTTCTTTGTATTATTTTTGTTTAATATTAAAAAATTTATTGTTAATGCTTGTA
ATAATAGAGTTTGTTATATTGAGATTATATATGAATTTGTTTATAATTTATTTAATGTAT
GGAGTTGAATTGATTTATCTTTTTTTGTATTATTTTAGTTTTATTGTATGTGAATCAGTT
GTTGGTTTAACTCTTCTTGTAATTATTATTCGAATATATGGGAATGATTATGTGTTGAGA
AGTGTTTCTGTAAAATGAATAAAATTTGTTTTATTTATAATTGGATTAATATTTTTAGTT
TATTTTGTTAGATTAAATTATAATTAT---------------------ATATTTATTCAG
AATATGATTTTTTTATTAATTTTGATTTTTATTATAAGATTTAATATGAGTGATTTA---
------------TTTTATTTGGGTTTATTTAATGGATTAATAGGAATGGATGAAGTTTCA
TATGGTCTTATTATATTAACTATATATATTGTGGCTTTAATAATTTTGGCTAGATCAATA
TTGTTTTTAACTAATTATTATTCTAATTTTTTTTTATTAATATTAATTTTATTAATA---
TTATTTTTAACGATAACTTTTTTTTCTATAAGTTATATTTATTTTTACTTTTTTTTTGAG
TGTAGATTAATTCCAACATTAATTTTAATTTTAGGATGGGGAAACCAATTGGAACGAACT
CAGGCAGGATATTACATAATTATATACACTTTATTTTCTTCTTTACCATTATTACTAGGT
TTATTAAATTATAATAGAATATATGGCTGTATGATAATAGATATAATAGGGGGGATTAGA
------GCA---GATATTACAGGTTTATTTAATTATTTAATTTTTATGATA---GCGTTT
TTTGTGAAGTTACCTTTATATATAGTTCATTTATGGTTACCCAAAGCTCATGTAGAGGCT
CCAATTTCAGGATCAATAATTTTAGCAGGAGTGATGTTAAAGTTAGGTGGGTATGGAATG
TTTCGAATTGTGAATAGTTTGACTTTA---------TTAATGATTGAATATAATTGATTT
TTTTCTTTATTTTCTTTAATGGGTTCATTGATTGTAAGATTAATATGTCTTCGGCAGGTT
GATTTAAAGGTTTTAGTGGCTTATTCTTCAGTAGTTCATATAGGGATTATAATTGGTGGT
TTATTAAGAATGAGTATAACTGGGATAAAGGGAGGATATTTAATAATGATTAGACATGGA
TTATGTTCATCAGGAATATTTTGTTTGGTTAATATTATATATGAGCGAAGAATAAGACGA
AGCTTTTTTATTAATAGGGGAATAATTAATTTATTTCCTAGAATAAGATTATGGTGATTT
TTGATTTGTAGATCTAATATATCTGCCCCTCCTTCATTGAATTTATTAAGTGAGTTAATG
ATAATAATGGGTTTAATTAACTTGAGAGTAATATTTGTATATTTATTAGGTTTTTTATTA
TTATTGGGAGTGATTTATTCTTTAATGTTATATTCACTAACTCAGCATGGTCAGGCATAT
TCAATAAGTTTTGTATATTCGGGATTTTATTCAAGAGAGTTTTTTTTAATTATTATACAT
TGATTACCCTTAAATTTAATTATTTTGAAGGTTGATTTATTTGTT---------------
------------------------------ATTGTATTATATATGTTTTTTTTATGAATA
ATATTTTTTTGTATAGGGATTTATTTTTATATAAATAGCAAGGTTATTTTTTTGGAGTGA
TTATTTTTGGATCTT---GGAATTGATTTAGATTTCTTGGTCTATTTGGATTGAATAACA
TTTATTTTTTTGAGAGTTATTATGCTTATTGGTTCAATGGTAATTATATATAGATGTGAA
TATATAGCTGATGATATTAATATTAGACGGTTTATTTTATTGATTTTGATATTTATTATG
GTTATAGTTTTTATAATTATTAGTCCTAGTACAGTATCAATTTTATTAGGATGAGATGGT
TTAGGATTAGTGTCTTATTGTTTAGTAATTTACTATCAAAATAGAAATTCATTTAATTCT
GGTATATTAACATTTATTTCTAATCGGGTGGGTGATGTGATGATTTTACTATCTATTCTT
TTTTTAGTGAATATAAATAGATTAACTTTTAATTTATTT---------AATATAATTGAT
TATATGTCGTCTTATTTAATAGTATTAATTTTTGTTGCTGGAATTACAAAAAGAGCTCAA
ATTCCTTTTTCTTCATGGCTCCCAGCTGCAATGGCGGCTCCTACACCTGTATCTTCTTTA
GTTCATTCATCAACTTTAGTAACTGCCGGGGTTTATTTATTAATTCGATATAATTTAATT
TATATA------AGAGATTATAGGAGTTTTTATTTGTATTTATGTATATTAACTATATTA
TTTGCGAGATTATTTTGTAATTATGAGTATGATTTAAAGAAAATTATTGCTTTATCTACT
TTAAGACAATTAGGTTTAATGATAAGATTTTTGTTTATTGGAGAAAGATTAATTACTTTT
TTTCATTTAGTTATGCATGCTATATTTAAGGCTTTATTATTTATGTGTGCGGGTTATATT
ATTCATAAGTTAAAA---TATCAGGATATTCGAATAATAGGATGTTTAGGGAAAGTCTCA
CCTTATGTAATGGGTTGTTATATAATTTCAAATTTTTCTTTATGTGGGTTGACTTTTTTA
TCAGGATTTTTTTCTAAAGATTTAATTTTACAGTATTTATTAATGGAAAATTTAAATATT
ACTGTTGTATTGATTTTTTTTTTTTCAAGAGGTTTAACTGTCTCTTATACAATACGAATA
TTATATTACTGTATA---AATGATAATAATAGGAGAGATTTATTACCTTTATCTAAGGAT
GTT---------TTGGGACCTATGGCTTATTCAATATTGATTTTAGCTTTATGCAGAGTA
ATAATAGGGAAGTATTATTATACACTAATAATATTTGGTGTATAT---ATTTATATTAGA
TCAACTATAATAATAATCATCTATCCTATAATGATTGTTGGAGGTTTAATGGGGTATTAT
TTATTTAGATATGGGTATTGTGGTGGA---------------TTATACTGTCTTTCGAGA
TTTTTAGGTTCTATATTTTATATAACTAATATTTCAGTT---ATATTTAATGGTTTAATT
TATTATTTAGGGGGGTTTTTTAGCTTTAAAGTAGATAAGGGATATATA---GAAATTTAT
GGTTCTTATGGTATTATAAGTTTT---ATTAATATGATAAATAAATATGAT---------
TATTATATATCTAATACAATTATATCTTATTTTTTTTATTTTATTTATTTTATAGTGATT
TTCATATTTTTT------------------------------------------------
---------------ATAGAAATTTTATCTAACCCAATAACTTTCCCCATTTTTAGTCTA
ATTATCATAACTTTTATTAATAAATCAAGTAACCCAATTTACCTAGGA---GGAATCCTC
ATATTATTCACAATTAATATCATCATCATAACAGCCAAATTAACCAAATCTTCAATTTTA
AGTTACATTACATTCTTAATAATAATTGGTGGATTACTAATTATTTTCTTATATTTCCTT
AGAATAAGCCCTAAAAGATCAATTCTATCTTTAAATTTAATCTCAATTAAGTCCACATTA
AAATTATTAATCACTATATCATTAATTATTTTAATTCTATCATCAATTAACTTAAATTCT
AACATTAAT------------ACAATATCAGAAATTGCTTTTAGAAATAATATACCCATA
TCTAATAATTCCCCAAGCTCAGATGAC---------TTATTCCACATTATTTATTATTCA
ATAAGACCCTCAACACTAATTTCAATTGCCTATCTATTTCTAACAATAATTATTGTAGTA
AAAATATGTATTCATTTTAACAAACCATTACGTCAAATAAAAAAAAAT-------TAATA
AAAAATTAATTGAAAATAATA-----------------AGAAAGATAA----------AA
TTATTCTATTATAAATAAATTTATTTAGATTGA--------------ATTTAAGTATTTA
TTAAA-------------------GAAAAAATAAGATA-GATTATAGGGAAT--AGTACT
GTAAAGG--AAAATTGAAA-----AT----TTTAAATATTGAATTAAGAGTAAGTAAAAT
T--------AATTTTTT-GTACCTTTT---GTATCAGGGT----TGATTAAAATTAAGTA
GTA-AATAATATA------------------------TTTTCGAA--GAATGAAGAT---
--------CTA---ACTT-TATAC--CCTATTTAATGTGATATT----ATTATTAGAAAT
ATAAAGTTAG-ATATGATATGTTAGTCAATTTATTTTATAT--CTAATTCTTAAAGAAAA
AAATTTAATTTTGATATTATGGATTTAATGTAAAATTTTTTATGTTTTAT---------T
AAAATTG-----------------------------------------------------
---------------------------TAATATAAAGAATTTATGGG--ATAAGCTATAA
ATTTAATTTAAAAATTAACTAA--------------------------------------
--------------GGGAATTTTGT----------TAGTTATAGATTTTAAAATTGTCAT
TAATTAAAAGTTTAT------AATAATTT------ATAA-TATA--AATGAATTTTTAAG
ATTTAATAGAG---TTTTAATT--TTTTATTTAAGTAATCT-ATTTAAT-AAAATTATAG
GGACGATAATGATTAAATTAGTAAAGTTAAA-T-TT------------------------
----------TTAAGTTTTTAGAATAAGC----------------------AATTTACTT
TAAGTAATTAGGCAAA------------------TTTGATGTCCGCCTGTTTAATAAAAA
CATGTCTTTTTGATAA--AAATTAAAAGTCTAATCTGCCCATTGA-------TAAATTTA
AAAGGCTGCAGTAAATTAACTGCACAAAGGTAGCATAATCAATAGTTTTTTAATTGAA-A
GCTTGTATGAAGGATTGAACGAGATATCAACTTTCTAAAAGTAATTGGAGGTTGAATTTA
ATTTTTAGATTAAAAAGTCTAAATTAAATTAAAAGACGATAAGACCCTATAGAATTTAAT
AAT-------TATGTTTATTTAATAATGTGATATAGTTTAGATAAATTAATCTA---ATT
A--TTTTATTGGGGAGATATTAAGATTAAAATAACTCTT------AA--TTT-TTTTAAT
CAATAATTTTTGATT---------------------------------------------
---------GAA---GTGTGATCCT--GTCTTACAGAATA-AAGAACAAATTACCTTAGG
GATAACAGCGTAATTCTTTTTGAAAGTTCATATTAATAAAAGAGTTTGCGACCTCGATGT
TGAATTAAGA-TGAATTTATGGTGTAGAAGCTTTAA-AATTTAGACTGTTCGTCTATTAA
AATCTTACATGATTTGAGTTTAGATCGGTGTGAGCCAGATCGGATTCTATCTTTAATTAA
A-ATAAG-ATTTTATTGTACGAAAGGACCTAAAATC--ATACATAATGTA----------
---------------TATATAA----------------------ATTGAATAATATTAAT
TATAATT-----------------------------------------------------
------------------------------------------------------------
------------------------------------------------------------
------------------------------------------------------------
------------------------------------------------------------
------------------------------------------------------------
------------------------ACTTAATTTTAAATTTTAATTCTTTATTAAATGTTA
AGTTTAGTTTATTTATATATATAAGTTTAGGCTA-------------AAAATATGCTTAT
AAATTAAGCATATAATTTGTATAT------------TAATATAAAAAATTAATTTAAATA
AATAA---------CTTTATAATTAGGTATAACATTAAT-TTCTGGTAAATGAATGTGCC
AGCAA-CAGCGGTTAAACATTAAGAAAAATTTAATAATATCGA--TTAGAATACGGTTTA
GT----------TGGTTAATAAAAAT---TAAATATTAATGGTAAAATAGAAATATTTAT
ATTTAAATTAAAATTAAATAATCAA---------------------------------AA
TTTTAATAAATTATCTAATTAAAC------------------------------------
-TAGGATTAGATACCCTATTATATATAA-TTAATAATAAA--------------------
------------------------------------------------------------
---------------------------------------------ATTAATCAAGGTAGT
ATTAGTTATATTCTTAAAATCTAAAGAATTTGACGGTATTTTAATAAAATCAGAGGAACT
TGTCATTTAATTCGATAATCCACGATAGAATATACCTTGTTT------------------
----------TAACTTATATACCTCCGTTTTAATGAAAATTTTATAAGG---------AA
ATTTTTATAAAATAATT----------------TGATATAATAATTCAGGTCAAGGTGTA
GTGAATAATAAGGAATAAGATGAGTTACAATAAAA--ATAAAAT-----TGTGAATTTAA
TTATGAAATT-TAGTTAATGAAAATGGATTTGAAGGTAAGATA--ATT----AAATTATA
TTATCTGATTAAAATACTAAAATATGTACAAATTGCCCGTCACTTTCATTA--------A
GAGTGAAATAAGTCGTAACAAAGTAAATGTACTGGAAAGTGTATTTAGAATAA-------
----------

JX566509_Monocellicampa_pruni
ATGATAATAAATTTATTCTCTATCTTTGATCCAACCTCTAAACTTTTTAACCTATCATTA
AACTGAACTAGATCCTTTCTTGGATTAATTTTTCTTCCTCAAATTTTTTGATATATTATA
CCTCGAAGAAGAATAATCTTATTTAATATTATAGAAAAATTTCACTATGAACTAAAATCA
TTATTAGGGAATAATAATACTAAAGGGAGTACCTTAATATTTTTATCTCTATTCATCCTA
ATCTTTTTCAATAATTTTTTAGGGCTCTTTCCTTATATTTTTACAAGAACTAGCCACTTA
TCCATATCTTTAACTATAGCATTCCCATTATGATTAAGATTCATATTATTTGGTTGATTA
AAAAATACAAATCATATATTTGCCCATTTAGTTCCTCAGAATACACCATCAATTTTAATG
CCTTTCATAGTTTTAATTGAAACCGTGAGTAATCTTATTCGAGCTATAACCCTTTCAGTA
CGATTAACTGCTAACATAATTGCAGGGCACTTACTAATAACTCTTTTAAGAAGAATAGGA
ATTTACACCCCCACCCCTTATATTATAATTTTACTAATT---ATTCAAATTATTCTATTA
ATACTAGAGTCTGCTGTTGCCATTATTCAATCCTATGTATTTATAGTCTTAAGAACTTTA
TATTATAGAGAA---GTAAAT---------------------ATTCCACAAATATTTCCA
TTAAATTGAATAATTTTATATATTTATTTTATTACTATCTTATTATTAATAATCGTTAAT
AACTTCTATTAC---------------------TCAAACTCACATAAAAGTTCTAATCAC
ACTTTAAAGTTAAATACC------------TCTACTATAGCTTGAAAATGAATTCAA---
---------TTAAACAAATGATTATTTTCAACTAATCATAAAAATATTGGAACTTTATAC
TTTATTTTTGGATTTTGATCAGGTATACTAGGGCTATCTTTTAGAATACTAATTCGAATA
GAATTAGGGATACCCGGGTCCATAATTGGAGATGATCAAATTTATAATATAATTGTTACT
TCTCATGCCTTTTTAATAATCTTTTTCATAGTAATACCTATTATAATTGGGGGGTTCGGT
AATTGACTGATCCCATTAATATTAGGAGCCCCTGATATAGCTTTCCCTCGATTAAATAAC
ATAAGTTTTTGATTTTTACCCCCCTCCTTAATTTTATTATTATCTAGAAGATTAGTAAAT
TCTGGTTCAGGCACCGGATGAACTGTGTATCCTCCTTTATCAAGAAGAGTATCCCACGCA
GGGGCATCAGTTGATCTAACAATTTTCTCCTTACATTTAGCAGGCATCTCATCTATTTTA
GGGGCTATTAATTTTATTTCCACCATAATTAATATACAAACAAAAGGAATAAATTTTGAA
CGAATACCCCTATTTATCTGAGCAGTATCCCTAACTGCCTTACTCCTTCTTTTATCTTTG
CCAGTATTAGCTGGGGCTATTACTATACTTTTAACAGATCGAAATTTAAACACATCATTT
TTTGATCCTTTAGGGGGAGGAGACCCAATTCTTTATCAACACTTATTCTGATTTTTTGGA
CATCCAGAAGTATACATTTTAATTATCCCTGCCTTTGGGATAATTTCTCACATTATTTCT
CAGGAATCAGGCAAAAAAGAAACTTTTGGGACACTAGGAATAATTTATGCTATGTTAACA
ATTGGATTATTAGGATTTGTAGTTTGAGCTCACCATATATTTACAGTAGGAATAGATGTT
GACACACGAGCTTACTTCACAGCTGCTACAATAATTATTGCTATTCCTACAGGAATTAAA
ATTTTTAGATGACTAGCAACTTTATACGGATCCCAAATTACCTTTAATCCATCAATATTA
TGAACATTAGGGTTTGTATTTTTATTTACATCAGGAGGATTAACAGGAATTATTCTATCT
AATTCATCTATTGATATTATTTTACACGATACATATTATGTAGTAGCACACTTTCATTAT
GTGTTATCAATAGGAGCGGTATTTGGTATTATAGCAGGATTTATTTATTGATACCCTTTA
TTTACAGGAATCACATTAAATAATAAATGATTAAAAATCCAATTTTTTTCAATATTTATT
GGAGTAAATTTAACATTCTTTCCTCAACACTTTTTAGGATTAAACGGAATACCACGACGA
TACTCTGATTATCCAGACACTTTTCTATCTTGAAACATTTTATCTTCTATCGGATCAATT
ATTTCATTTGTTAGAATCTTATTCTTATTATTTATTATTTGAGAAAGTCTATCATCACAA
CGCCAAATTATTTTTACCTCTAATTTAAATACAGCAATTGAATGGAACCAAAACCTACCC
CCTTCTGATCATAGATACGAAGAGCTCCCTATTAGATCAATT---------------ATG
AACACTTGAACTAACTTTTATTTACAAGATGCCGCATCTCCAATAATAGAACAATTAATA
TTTTTCCATGATCACGCAATAACAGTTTTAATCTTAATTACAGCTTCAATTATATATATT
ATATTATATATATTTATTAATAAATTAATAAATAAAAATTTATTAAATCATCAAAATATC
GAAATTATTTGAACTATTTCCCCTACTTTTATATTAATTTTTATTGCTTTACCTTCTATT
CATTTATTATATTTAATAGATGAAATAAATATTCCATTACTAACTATTAAAGCTATTGGA
CATCAATGATACTGAAGGTATGAATATACAGACTTTAAAAAT------ATTGAATTTGAA
TCATATATAATACCTAAAAATACCTTAAATTTAAACTCATTCCGCTTATTAGATGTTGAT
AATAATATAATTGTACCTATAAATTCACAAATCCGAATCCTAGTAACATCAACTGATGTA
ATCCATTCATGAGCTATTCCATCACTAGGGAAAAAAATTGACGCAGTCCCCGGACGTCTT
AATCAAGTAAGACTTATAATCAAACGACCTGGATTATTTTTTGGTCAATGTTCAGAAATT
TGTGGAGCCAATCATAGATTTATACCTATTGTTATCGAAAGTATCCCTATAAATTATTTT
TTATCATGAATTAAAAACTAT------------------------------------ATG
TCAAAAAAAAATCATACATTTCACCTAGTTGATTATAGCCCATGACCCTTTCTAGGGGCC
CTAAGAACTATAATTCTTTTAACCGGCTCATTAAAATGATTTCATCTTAATAATTACTCT
CTCTTAACCCTCGGCACAGCAACTGTTTTATTAATCATATTTCAATGATGACGAGATATC
ATCCGGGAAAGTACATTCCAAGGACTACATACTATTGCAGTTACAAAAGGAATACAATGA
GGAATAATTCTATTTATTACATCAGAAGTA------------CTTTTTTTTATTTCCTTT
TTTTGAGCATTTTTTCATAGATCATTATCCCCCTCTATTGAAATTGGTGGAAACTGGCCA
CCTAAGGGAATTTACCCATTTAACCCATTTCATATCCCTCTTTTAAACACAATTATCCTT
GTAACATCCGGGGCAACAATTACATGGGCTCATCATAGATTAATAAATTCCAACTATACA
GAAGCCTTAATTAGTATAAGTATAACCATTATTCTAGGAATCATATTCTCATTTTTTCAA
GCTTTTGAATATACAGAAGCCCCTTTTACTATAGCAAACTCAATTTATGGATCTACATTT
TATATAGCAACAGGTTTCCATGGAATTCATGTTCTTATCGGAACGACATTCTTATTAGTA
ACCTTCCTTCGTTTAATAAATAAACACTTTTCTAATAATCATCACTTTGGATTTGAGGCC
TCAGCCTGATATTGACATTTTGTAGATGTAATTTGATTATTTTTATATATTTCTATTTAC
TGATGGGGGGGAAAT------------ATGAATAAACCCTTACGATTATCAAATAATATC
TTTAAAATTATTAATAATTCCTTAATCGATTTACCAACCCCTTCTAATATCTCATCTTTA
TGAAATTTTGGATCATTATTAGGATTATGTTTAATTACTCAATTAATTACAGGAATCTTT
TTAGCAATACATTACTGCCCTAATATTGAATTAGCATTTGCAAGAATTATTCATATTTGC
CGGGATGTTAATAATGGGTGACTTTTACGATCTATTCATGCTAATGGGGCATCAATATTC
TTTATCTGCATTTATACACATATTGGCCGAGGAATATACTTTGGATCATTCCATTATAAA
AAAACTTGAATAACTGGAGTAATTATTCTATTTTTAGTGATAGGAGCAGCATTTATAGGG
TATGTCTTACCTTGAGGGCAAATATCCTTCTGAGGAGCAACAGTAATTACTAATCTTCTT
TCCGCTATCCCTTACTTAGGCCCATCACTAGTATACTGACTATGAGGAGGATTTTCTGTA
GATAACGCCACATTAACCCGATTTTTTACATTTCATTTTATTCTCCCCTTTATTATTCTT
GCTTTTACTATAATCCATTTAATATTCCTTCATGAAACAGGTTCCTCTAATCCTTTAGGA
TTAAATAGCAACCTTGATAAACTACCATTTCACCCATACTTTACCTTTAAAGATATCTTA
GGATTTATCATTATAATTACTTTTTTAATTTTAATTGTTCTAATAGCACCTAACATATTT
GGAGATCCTGATAATTTTATAGCCGCTAACCCAATAATTACCCCACTTCATATTAAACCA
GAATGATACTTTCTTTTCGCCTACGCAATTCTACGATCAATCCCAAATAAATTAGGAGGT
GTAATTGCTTTAATTACATCTATCTTAATTTTAATGATCCTCCCATTTTACCATATAAAA
AATTTCAAAAGACTAACATTTTACCCCTTAAATCAATTCTTATTTTGACTAATAGTCTCC
AATATCATTTTACTCACCTGAATTGGCCATAGGCCTGTAGAATGCCCTTATGACTGAATA
GGACAAATTTTTACACTTATATACTTCTTTTATTTCTTAATTAATCCAATGATCTCTAAA
TTATGAGATACCATATTAAAT---------------------ATAAATTTTAATGAGGTA
TGTACATTT---ATTTTGAATTTTTTGTTATTAATTGGGATAGTAATAGGGGGGGTTGCG
TTTTTAACTTTATTGGAGCGTAAGTTATTAGGTTATATTCAAATTCGTAAGGGGCCTAAT
AAGGTTGGTATAATAGGGGTTTTGCAGCCCTTTTGCGATGTTATTAAATTATTTTCAAAA
AAGCAAATTTTTCCTTCTATTTCTAATTATTATGTATATTATATTTCTCCTATTTTTAAA
TTATTTTTAATTTTATCTTCTTGGTTGGTTATTCCTTATATTACTAATTTATGTTCTTTT
AATTTAAGTGTTTTGTTTTTTCTATGTTGTACTAGTATAGGGGTTTATAGAATTATGATT
GCTGGGTGGTCTTCAAATTCAAAGTATGCTTTATTAGGGGGTTTACGGTCTGTTGCTCAA
GTATTTCTTTATGAAGTAAGAATGGCTATTATTTTAATATGTATTTTTTTTTTAATTGAA
GATTATAGGTTTATAATATTTTATAAAAATCAAAAATTTATTTGATTTTTTTTTATTACT
TTTCCTTTATCTATAGTTTGATTTATTATTTGTTTAGCAGAAACAAATCGTACCCCCTTT
GATTTTGCGGAGGGGGAATCTGAGTTAGTGTCTGGATTTAATGTTGAGTATAGAAGAGGT
AGATTTGCATTGATCTTTATGGCTGAATATGCTAGAATTTTGTTTATGAGAATATTATTT
AGTATTATATTTTTAGGTAGTAATATATTTTCTATACTATTTTATATTATGTTGACTTTA
ATTAGGTTTTATTTTATTTGAATTCGAGGGACTTTACCTCGGTTGCGGTATGATAAATTA
ATAAGAATAGCTTGGAAAAGGTTTTTACCTGTATCTTTAAACTGTTTAATATTTTATTTA
TCATTGAAAATTTTTTTTAATGTTATTATTATT---------ATTACTTCTTGAATTATG
ATAAAAATATTAAAATTTAATAAAAAATTATTTATTAATAAATTCAATAATTTTAAATTA
ATATTTTTTATAACACTAATTTTAGGCACAATAATTTCAATTAACTCCAATACCTGAATT
AATGCATGAATCGGTATAGAAATTAATTTAATGTCTTTTATTCCTTTAATATTTAATTTT
---------AAAAAATCATCTAATTCAATTATAATATATTTTATTACCCAGGCTCTAGCT
TCATCATTAATTCTTTTTTCCACATTAATAATAAAAATCGAAACTAAT------------
---------CTAGTAAAATTAAAT---ATAATATTTAGAATAATTCAACTTAGCCTACTA
ATTAAATTAGGGGCCGCCCCTATACATTGATGATCCCCTAAAACTTTTATTAATTTAAAT
TGAAAAATAGGGTTTATTTTTTTAACCTGACAAAAAATTGCCCCATTAATTTTATTAACT
TCCTCATTAAACAATAAT---------------------TTATTAATTTATATATCTATA
ATTTCATCAATTATTATAGGAGCCCTCCTAGGAATAAACCAATCATTAATTAAATTTGTT
ATAATTTATTCATCAATCAATCATACAGGTTGAATATTACTAGCCTTAATACTAAACACT
AAATTAATAATTTTTTATTTTATAATTTATACATTAACGAATTTCATAATTTGCATCAAC
ATAAATAACAGAAATTTTAACTATATTAATCAATTA---TTTAAAATTAATAACCAAAAC
---ATTTAT---------ATTAAAATACTTAGAATTTCTATATTTTTATCATTAAGAGGA
ATGCCCCCCTTCTTAGGATTTATACCAAAAATTATAATTTTAATTATTGCATTAAATAAT
AATTTATATTTAGAATCATTATTATTAATTATTACAGCAACACTAACGCTATCATTTTAT
ATAAACCCTATGTTATCCATATTTTTAACTATAAAACTTAGAATAAAATGAAATAATAAA
ATTAGCTATATTCACAAATCAATACAAATATTAATTTTA---------ATTAACTTATTA
ATTTCATTA---------------------------ATAATTCTTCCCTTTTTAATAAAA
CTTTTA------ATAATTAAAATTATCCTTCTAATAATAAGAATTATAGGGTTAATCTCT
ACCTTATTTATAGTATTAGCCTCCATTTTATCTAAAAAAACTCTCTATGACCGAGAAAAA
AATTCCCCCTTTGAATGCGGATTTGACCCCAAAGGAAAATCTCGTATACCATTCTCCATC
CGATTTTTTTTAATCGCTGTAATCTTTTTGATTTTTGATGTAAAAATTGCTCTCATACTC
CCTATAATTTTAACAATATCAATTTCA---ACTTATAAAACTTGACTAATT---CTCTCA
ATTTATTTTATTTTAATTTTAATTTTAGGGTTAATCTATGAATGAAAATTCGGAGCTTTA
AACTGACTAAACATATATATA------AATTTTAGTGTTTTTAATTTTTTTTTTTCATTA
TATTTTATAGGAGTAATAAGATTATGTTTTAATCGGTTTCATTTATTAATATTGTTATTA
AGGTTAGAGTTTATTGTTTTAGTTTTATATAGGTCTTTAATTTTTTATTTAAATTTATTT
GAAGTAAAATTA---TTTTTTAGAGTTTTATTTTTGAGATTAAAAGTTTGTGAGGGCGTA
TTAGGTCTATCAATTTTGATTCATATAGTTCGAATAAATGGTAATGATTATTTTCAAGTT
TTAAATATTTTA------------ATGATAAAGGTTTTATTATTTTTTTTGTTTTTGTTA
CCATTTAAATTAATTAATAGTTTT------------------------TGAGGGTTTCAA
ATTTATATATTTTTAGGTAGTTTTATATTTTTATTTATAGGAGGATATTGTTGTGAG---
------------TGGTTTAATTTAAGGTAT------ATATTAGGGGTAGATTTATTATCT
TTTTCTTTAATTTTATTAACTTTATGAATTTGTTCTTTAATATTGTTATCTAGGCAATTA
ATTTATAGCCAAATAAATTATATTGGTATATTTATTTTTATAGTATGGGCTTTAATA---
ATATTTTTAGTTTTAACATTTAGGGTGATAAATTTATTTTTATTTTATTTATTTTTTGAG
TGTAGTTTAATTCCTATTTTATTTTTAATTATAGGGTGGGGGTTACAATTGGATCGGATT
CAAGCTAGATTATATTTATTATTTTATACTTTATTTGCTTCTTTCCCTTTTCTTTTATCA
ATTATGTATATTTATAAAAATTATAATACTCTTTCTTTTTATTTATTTTTTGAAAGTATG
------ATT---AGTATAGAATATTTTTATTTATATATTTGTTTAATTATA---TCATTT
TTAGTTAAAATACCTATATTTTTAGTACATTTGTGACTGCCTAAGGCCCATGTAGAGGCC
CCGGTATCGGGGTCTATAATTTTAGCAGGCATTATGTTAAAATTGGGGGGATATGGGTTG
TTGCGTATTTTTAGAATTGTAATAAAA---------TTAGGAGTTAAATATAATTTTATT
TGAGTTAGAATTAGAATAGTGGGGGGGGTATTAGTTAGTTTGATTTGTTTGTTTCAAATT
GATTTAAAATCCTTAATTGCTTATTCTTCAGTTGTTCATATAAGAATGTTATTAAGAGGT
TTAATAACTTTAATAAATTGGGGAATTTGTGGCTCTTTCCTTTTAATAATTTCACATGGA
TTATGTTCTTCTGGGCTATTTTGTTTAGTTAATGTGATTTATGAACGGACAGGAAGGCGA
AGAATTATAATCAATAAAGGGTTAATTAATTATATGCCGAGAATAGCTTTATGGTGATTT
ATATTGTGTTCTTCTAATATAGCGGCCCCTCCTTCATTAAATTTATTAGGGGAAATTATA
TTAATTAATAGAATTATTAGATGAAGAAATGTGACTTTAATTTTATTAATTTTTTTAACT
TTTTTTAGAGCTTCTTATACATTATATTTATATTCTTATACTCAGCATGGGGGGTTGAAT
TTTAATATTTACTCTTTTTCGCAGGGATACTTACGTGAGTTTATTTTATTAATATTACAT
TGAATTCCTTTAAATTTATTAATTATTAATAATGAAATATTTGTAATATGAATT------
---ATAATTTTTTTAGATATTTGTTTAATAATAATGTTAATTTTATTATGTTTTAGATTT
TTAATAATATATTTAGGGGTATATTTTTTAATTAATAGGTTAAAAATTTTTATTGAAATT
AATATTTTTAGTTTAAATTCATCTTGTATTGTTATAACAGTTTTTTTAGATTGAATATCC
TTATTTTTTTTAAGAATTGTTTTGTTTATTTCTTCATCAGTAATTTATTATAGAAAATAT
TATATATTGGAGGATTTAAGAATTAATCGTTTTATTATATTAGTTATAATATTTATTTTA
TCTATAATAATATTAATTATTAGGCCTAATTTAATTAGAATTTTATTAGGTTGAGATGGG
TTAGGGCTTGTCTCTTATTGTTTAGTCATTTATTATCAAAATGTGAAGTCTTTTAATGCT
GGGATATTAACTGTTTTATCTAATCGGGTAGGAGATGTCTTTTTATTAATATCAATTGCT
TGAATGATAAATTTTGGGAGGTGAAATTATATTTTTTATTTAGAATTTATGCAAGTAAAT
AAAGAAATAATAGTAATTTTTATATTTATTTTGTTAGCAGCTTTTACAAAAAGAGCTCAA
ATTCCTTTTTCTTCATGGTTACCAGCTGCTATAGCAGCCCCTACTCCTGTTTCTTCTTTA
GTTCATTCATCTACATTAGTTACTGCGGGTGTGTATTTGTTAATTCGATTTGAAAATTTA
TTT------AATGATGAATTTATTTTTTGATTTTTAATATTTTCATTAATTACTATGTTT
ATAGCGGGGTTAAATGCTAATTTTGAATATGACTTAAAAAAAATTATTGCCCTTTCAACC
TTGAGTCAATTAGGATTAATAATAAAAATCTTATTTTTAGGGGCTAGGGAGATAGCATTT
TTTCATTTATTGACTCATGCTTTGTTTAAAGCTTTATTATTTATATGTGCCGGGGCTATA
ATTCATAATTTATTAAATTTTCAAGATATCCGATATATAGGGTCAATTAGTATACAAATA
CCTTTAGTTTCGATTTGCTTTAATTTTTCTAATTTAGCTTTATGTGGGTTTCCTTTTTTA
GCTGGGTTTTATTCTAAGGATATAGTTCTTGAAAAATTTTTTTTAATAGATTTTAATTTG
TTTGTATTTTTAATGTTTTTTATTTCTACCTTATTTACCATTATGTATACTTGTCGATTA
ATTTATTTTTCTATGATGATAAATTATAGTATAATTTCTTTAAACTTTTTAAGAGATAAA
TTT---------TGAAAT---TTAAATAAAAGATTAATAGGATTATTAGTGTTGGTTATT
TTTGGGGGGTGTTATTTAAGGTGAATAATTTTTCCTTATCCTTATATAATTTGTTTGCCT
TATTATTTAAAGATTTTGCCTGTAATGATTATTTTTATTGGGGCCATATTATCTTATTTT
ATAAATTTTAGGGTTTTAATAAAGTTA---AGTTTTAGTAATTTTTACTTTATGAAGATA
TTTAGAAGGGGCATATGATTTTTGCCAATTATTTCTACTTATGGGCTAATTAAACAACCT
ATAATTTTAAGAATAAATTTGACTTATTATATAGATCAAAATTGATCT---GAAAGTTTA
ATAGGCCGAGGTTTAATTAAAACT------------------------------------
---------------------------TTAATAAAAATATTCTTCTTTTTTAGATTTATT
AATTTATTATTT------------------------------------------------
---------------------------ATATGCTTAATCTCTCTAATTTTTTCCCTACTA
ATTAACAGAATAATTTTCTATAACTCAAAAACTCCTCTTTCTATAGGG---TTAATTCTA
TTAATTCAAACATTATTAATCTCAATAATATCTGGAATTATAAGAATTACATACTGATAT
TCATATATTATATTTTTAATTATAGTTGGTGGCATATTAATCCTATTTATTTATATCTCA
AGTCTATCCTCAAATCAAAAATTTAATTTTAATAAAAAT---------AATTTATTATTA
AAAACTCTATTCATCATAATAATTATTATTATATTAGTAAAT------TCTTATGATTTT
TATTCAACA------------TTTAATTCAAATTCAATATTATTATCTAATTTAAGACTA
GAACAAAATTTTGAATTAAAAATATCT---------TTAAGTAAATTATATAATTTACCA
ACTAATAAAATCATAATTTTAATAATAAATTATTTATTGTTAACACTTTTTATTATTGTA
GAAATTACTAATATTAACCTAGGGCCTTTACGAAAAAATTTT--------------AATT
TAATAATTATTAGGTTTGAGT-----------ATTT------ATGTTT----------AT
TTTTATTAATTAAAATAATATAATAATTTAATA--------------GTTTAAGTATTTT
TTAAA-------------------GAAAAAATTTTATA-AATTATAGTTAAGT-TGTATT
GTGAAAG--AATTTTGAAA----AAA-----TTGAAAATTATATTTTTAAAAAGTAAATT
T--------TATTATTT-GTACCTTGT---GCATCAGGGT----TTATTAAT--------
-TA-AAAATTATT-------------AA-TTATATTTTTCTCGAA--ATTAAAAGAG---
--------CTA---TATA-GTTAT--TATTTTTATTGTAGTATA----AATATTTTAAAT
AATTATATTG-AAATGAAATGTTATTCGTTTTTAATGATAT--CTAGTTTTTTAATAAAT
GAATTTAATTCAGATATT--AA-ATG---ATATATATATATATATATAAATTTTTATTAA
AAATTTA-----------------------------------------------------
----------ATAT-----------TTTAATATTAATATTTTAAGGG--ATAAGCTTTAA
AATTTAAATTTATAAAATTAAA--------------------------------------
------------TAAATATTTTTAA----------AATTTATAGTCTTATAGATAG-ATT
TTATTTAAAAAATGT------TATAATTT------AATT-TATT------ATAAATATGA
TTTTATATAT----TTTTAATT--ATTTATTAAAATATTTT-AATTAATAAAATTAATAA
ATTTAATAATGATATAATTAGTAAATATATA---AT------------------------
----------TTTTGTTAATTTATTTAATTT------------AAAATGGAAGGTTAAAT
TAAGGAATTCGGCAAAATT---------AATTTATTTA-TACTCGCCTGTTTAACAAAAA
CATGTCTTTTTGAATT--TAATTTAAAGTCTAATCTGCTCAATGA-------AAATTTTA
AATAGCCGCAGTATTTTGACTGTGCAAAGGTAGCATAATAATTTGTCTTTTAATTGGA-G
GCTGGAATGAATGATTGGACGAGGTATAAACTGTCTTTATTTAATTAGATATTGAATTTA
ATTTTTAAGTTAAAAAGCTTAAATTTTTTTAAAGGACGAGAAGACCCTATAGAGTTTGAT
ATT-------TTATATAATATTAAGAATTAATT---CTTTATTTAATATTATATGA-GAT
A--TTTTATTGGGGCGATAGAAAAATTTAATAAACTTTT------TTATTAA-AATTTTA
CATTTATTTATGATT---------------------------------------------
---------------TATTGATCCT--AATATTTAGATTAATAGTTAAAATTACCTTAGG
GATAACAGCGTTATTTTTTTT-AGAGTTCTTATTGATAAGAAAGATTGCGACCTCGATGT
TGGATTAAAA-TTAAATTTAGGTGTAGAAGCTTAAA-GATTAAGTCTGTTCGACTTTTAA
AATTTTACATGATCTGAGTTCAAACCGGCGTGAGCCAGGTTGGTTTCTATCCTTAAATAA
A-AGTAA-AGTTTTTAGTACGAAAGGACCAGAATTT--TGAA---AAATTT---------
---------------TTTAAAG----------------------ATTGAATTATATTAAT
TATTATA-----------------------------------------------------
------------------------------------------------------------
------------------------------------------------------------
------------------------------------------------------------
------------------------------------------------------------
------------------------------------------------------------
--------------------AAAAGTTTGATTTTAGCTTT--TATATTTATTTTATAAA-
-------TTTTTTTGCATGTAAATTTTTGTATGA------------TTATAAGTTATTTT
AAAAAAATAATTTAAAGAGGTTAAT------ATTTGCAGCATTTAATTTTAATAATTAAG
TAA-----------TTTTAGAATTATAATTTATATAAA---TATAGGCAAAAAATGTGCC
AGCAG-CTGCGGTTACACA-TTT----TATATAAGTAAAT-----------AATATTAA-
---------------ATGTAAATAGT-TTTTTTATAAAGTTATATATTTAATAGGTTAGA
AATTAAGTGAAATTTTTT--TTTAA-TTAAAGT----TATATTATAGATTA--TATTTTA
AATTATGAAATCTTAATAATAAAC------------------------------------
-TAGGATTAGATACCCTATTATTTAAGA--TTTAAAAA----------------------
------------------------------------------------------------
-----------------------------------------------AAAATTGAGGATT
AATAGGTATGTTCTTTAAACTTAAAAAAATTGGCGGTATTTAAATCTAATTAGGGGAACT
TGTCTTTT-AATTGATAATCCTCAAGAAACCTTACTTTAGTTAATT--------------
----------TAATTTATTTATTGCCGTTATCAGATTATTTTATAAGAA------GAAAA
ATTTTCTTAAGTTTTTA----------------TAGAAAAATATTTCAGGTCATTATATA
GTT-TATATTGAAGTTAAGATGAGTTACAATAGT---ATTTAATTAA---ATGAATATTT
ATTTGAAAT--AGTAAATTAAAAGTGGACTTAATAGTAAAATA--AAA----TATTAAAT
TTATTTGAATTTAGAATT-AAATATGTACATATCCCCCGTCACTCTCGTT-------TTA
AGATGAGATAAGTCGTAACAAAGTAGATTTACTGGAAAGTGTATCTAGAATGTTTTTATT
----------

KJ713152_Allantus_luctifer
---ATAATAAATTTATTTTCAATTTTTGATCCAATATCAAGAACTTTAAATTTTTCAATC
AATTGAATAAGAACAATATTAGGATTTTTATTTTTACCTCATATTTATTGATTAGTTTTA
CCTCGAATTAATATTTTAATAAGATATATTTTAAATTTAATTCATCAAGAATTAAAAATT
TTATTAGGA------AAAAATAATGGAAGAACTATAATTTTTATTTCTTTATTTTTAATA
ATTTTTTTTAATAATTTTTTAGGACTTTTTCCTTATATTTTTACTAGAACTAGTCATTTA
ACTCTTACTCTTACTTTAGCTCTTCCTTTATGAATAAGATTTATAATTTATGGATGAATT
AATAATACAAATCATATATTTGCCCATTTAGTTCCTCAAAATACACCCCCATTACTTATA
CCTTTTATAGTAATAATTGAAACAATTAGAAATTTAATTCGAACTATTACCCTTTCTGTA
CGACTAACTGCTAATATAATTGCAGGACATTTATTAATAACATTACTAAGAAACACAGGA
ACATCAATAAGATTCTATATAATTTTTTTTTTAATTCTA---ATTCAATTTCTTTTATTA
ACATTAGAATCAGCAGTTTCAATTATTCAATCTTATGTATTTATAATTTTAAGAACTTTA
TATTTTAGAGAA---GTAAAT---------------------ATTCCTCAAATATTTCCT
TTGAATTGAATTATTCTTTTCTTCTTTTTTTTATTTATTTTTTTTTTATTTAATATTCAA
ACTTATTATAATTATAAAAATAATTTT------CAAAAAAAAAATATTAATAAAAATTTT
AAAAATAAA---------------------TCTTTTCTAACTTGAAAAGGAATTAAA---
---------ATGAATAAATGATTATTTTCTACTAATCATAAAAATATTGGAACATTATAT
TTCATTTTTGGATTTTGATCAGGAATATTAGGTTTATCATTCAGAATACTAATCCGTACA
GAATTAAGAATACCAGGTTCATTAATCGGGAATGATCAATTATATAATGTTATTGTAACA
TCTCATGCATTTTTAATAATTTTTTTTATAGTTATACCAATCATAATTGGAGGATTCGGT
AATTGATTAATTCCCCTAATATTAGGAGCCCCAGATATAGCATTTCCACGATTAAATAAT
ATAAGATTTTGATTTTTACCACCTTCTATTACATTACTATTATCAAGAAGAATAGTAAAT
TCAGGATCAGGGACAGGATGAACAGTTTACCCACCTTTATCAAGAACAATTTCTCATGCA
GGAGCATCAGTAGATTTAACTATTTTTTCTCTCCATTTAGCTGGTATTTCATCAATTCTT
GGAGCAATTAATTTTATTACAACTATAATTAATTTACGAACAACAGGTATATCATTAGAA
CGTATACCATTATTTATTTGAGCAGTCTCATTAACAGCGTTATTACTTTTACTCTCCCTT
CCTGTATTAGCAGGAGCAATCACTATACTACTTACAGATCGAAACTTAAACACAACATTT
TTTGACCCATCTGGTGGAGGAGATCCTATTTTATATCAACACCTATTTTGATTCTTTGGT
CACCCTGAAGTTTATATTTTAATTATCCCAGCTTTTGGAATAATTTCTCATATTATTTCA
CAAGAATCAGGTAAAAAGGAAACTTTTGGTACATTAGGTATAATTTACGCAATAATAACA
ATTGGATTATTAGGATTTATTGTATGAGCTCATCATATATTTACTGTTGGAATAGATGTA
GACACACGAGCTTATTTCACAGCAGCTACAATAATTATTGCTATTCCAACTGGAATTAAA
ATTTTTAGATGATTAGCAACTTTATACGGATCAAAATTAATCTTTAACCCTTCAATATTA
TGAACATTAGGTTTCGTTTTTTTATTTACTATAGGGGGATTAACAGGAATTTTATTATCA
AATTCATCAATTGATATTATTTTACATGATACATATTATGTAGTAGCTCATTTTCACTAT
GTTCTTTCTATAGGAGCAGTATTTGGAATTATAGCAGGTTTTATTTATTGATACCCTTTA
TTCACAGGATTAACTTTAAATAATTTTTGATTAAAAATCCAATTTTCAATTATATTTTTA
GGTGTAAATTTAACTTTTTTTCCTCAACATTTTCTTGGTTTAAATGGTATGCCTCGACGT
TATTCTGATTTTCCCGATGCATTTTTAACTTGAAATACAATTTCATCAATTGGTTCAATT
ATTTCATTTTTAAGAGTTTTATACCTTATATTTATTGTTTGAGAAAGTTTATCAACACAA
CGACAAATTAATTTTTCAGCTCATCAAATAACATCTATTGAATGAAAACATGATTTTCCA
CCTTCAGATCATACATATATTGAAATTCCAATAACATCTTTA---------------ATG
ACAACATGAATAAATATAAATTTTCAAGATGCAACATCACCAATTATAGAACAAATAATT
TTTTTTCATGACCACACTATAATTATTTTAATTTTAATTATAACATCAATTTTATATTTA
ATAAGATCAATACTAATAAATAAATTTATTAATAAAAATTTATTAAACCAACAAAATATT
GAAATTATTTGAACTATTTCACCTACTTTAATATTAATTTTTATTGCTATTCCTTCTATT
CATTTATTATATCTAACAGACGAAATAAATTCTCCTATTTTAACTATTAAAGCAATAGGT
CATCAATGATACTGATCATACGAATACACAGATTTTAAAAAT------ATTGAATTTGAA
TCTTACATAATTAATAAAAATGATATTAATTTAAATTCATTTCGATTAATAGATGTAGAT
AATAATATAATTGTACCAATAAAAACTCAAATACGAATTTTAGTTTCATCTACAGATGTT
ATTCATTCATGAACAATTCCAACATTTGGAAAAAAAATTGATGCTATCCCAGGACGATTA
AATCAAATTAGTTTAATAATTAATCGTCCTGGGATATTTTTTGGTCAATGCTCAGAAATT
TGTGGAGCAAACCATAGATTTATACCTATTGTTGTTGAAAGAATTCCAATAAATTTTTTT
TTAAAATGAATTAATTCATTT------------------------------------ATG
ATAAAAAAAAACCACACATTTCATTTAGTAGATTATAGTCCTTGACCATTATTAGGAGCT
TTAAGAACAATAATTTTAGTAACCGGATCAGTAAAATGATTTCATTATTATAATAATAAC
TTATTTATTTTAGGTTTAGTAATTATTTTATTAATTATATTTCAATGATGGCGAGATATT
ATTCGAGAAAGAACTTTTCAAGGATTACACACTTATACTGTTACAATAGGTATACGATGG
GGAATAATTTTATTTATTACCTCAGAAATT------------TTTTTTTTTGTTTCTTTT
TTTTGAGCATTTTTTCATAGATCTCTTTCTCCTTCAATTGAAATTGGTGGAATATGACCA
CCAAAAGGAATTTTACCCCTTTACCCATTTCATATACCTTTATTAAATACACTTATTTTA
GTATCTTCAGGAATAACAATCACTTGATCACATCATAGATTGATAAATAAAAATAAAAAA
GAAGCAATTAATGGTTTATTTTTTACAATTATTTTAGGTTTATTATTTTCTTTTCTCCAA
GGATTTGAATATTTAGAAGCTCCTTTTACAATAACTGACTCAATTTATGGATCAACATTT
TTTATAGCTACAGGATTTCATGGAATTCATGTATTAATTGGAACAACATTTTTAACTATT
AATTTAATTCGAATAATTAAAAATCATTTCTCTAATTTTCATCATTTTGGATTTGAAGCA
TCAGCATGATATTGACATTTTGTAGATGTAATTTGATTATTTTTATATATCTCAATTTAT
TGATGAGGAGGAAAA------------ATGAATAAACCTATTCGACTAAATAATTCAATT
TTAAAAATTATAAATAACTCATTAATTAATTTACCTACCCCAAGAAACATTACAGGATTA
TGAAACTTTGGTTCATTATTAGGACTATGTTTAATTATTCAACTAATTACAGGAATTTTT
ATTTCAATACATTATACGGCAAATATTGATTTAGCTTTTTCAAGAACTATTCATATTTGT
CGTGATGTAAATAATGGTTGAATAATACGTATAATCCATGCAAACGGAGCTTCATTCTTT
TTTATTTGTATTTATATTCATATTGGACGAGGAATATACTTCGGTTCATTTCATTTTATA
AAAACTTGAATTTCAGGAGTAATTATTTTATTAATAGTAATAGGAGCAGCTTTTATAGGG
TATGTTCTTCCATGGGGTCAAATATCATTTTGAGGAGCAACAGTAATTACTAATTTACTT
TCAGCAATCCCCTATCTAGGTGAATTTCTTGTACAATGATTATGAGGAGGATTTTCTGTA
GACAATGCTACACTTACACGTTTTTTTTCTTTTCACTTTATTATTCCATTTATTATTACT
GCAATAGTTATAATTCATTTAATTTTTCTTCATGAAACAGGTTCAAATAATCCATTAGGA
ACAAATAGAAACCTTGATAAAATCCCATTTCATCCCTATTTTACTTTTAAAGACATCATT
GGATTTATTATTTTAATTTTATTATTAATTATACTTGTATTAATTTCACCTAATATATTA
GGAGACCCAGATAATTTTATTCCAGCTAATTCTCTTGTAACCCCACCCCATATTAAACCT
GAATGATATTTTTTATTTGCATATGCAATTTTACGATCAATTCCTAACAAATTAGGAGGA
GTAATCGCCTTACTTATATCAATTTTAATTTTATTAATTATACCAATTTATTACATAAAA
AATTTTAAAAGTTTAACATTTTATCCTATTAATCAAATTTTATTTTGAATTATACTCACT
AATGTTATATTATTAACATGAATTGGAGCAAGACCAGTAGAATTACCCTATATTATAATT
GGACAAATCTTAACAGTCAATTATTTTTTATACTTTATTATAAATCCAATATTAACAAAA
TTATGAGATTTATTATTAAAT---------------------ATAAGTTTTATTGAAATT
CATTTATCT---TTTTTAAGTGTAATTTTATTGTTAATTATAGTTATAGTTAGAGTTGCA
TTTTTGACTTTATTGGAACGAAAATTATTAGGTTATATTCAAATTCGTAAAGGTCCTAAT
AAAGTAGGTTTAATAGGTATTTTACAACCTTTTTGTGATGTAATTAAATTATTTTCAAAA
GAACAAATTTTTCCTTCTATTTCAAATTATTTTCCTTATTATTTATCTCCGATTTTTAGA
TTATTTTTGATTTTATCAAGATGGTTAGTAATACCTTATTTTACTAATTTATATTCATTT
AATTTAAGAATTTTGTTTTTTTTGTGTTGTATAAGTTTAGGTGTTTATAGAATTATAATC
GCTGGTTGATCTTCTAATTCAAAGTATTCTTTATTAGGTGGGTTGCGTTCGGTTGCTCAA
ACTATTTCTTATGAGGTAAGTTTAGCTATTATTTTAATATCATTTATTTTTTTAATTGAA
AATTATAGATTTTTAGAATTTTATTATATTCAAAAATATGTTTGAGTAATTTTTATTTTT
TTTCCTTTGTCTATTATTTGATTTATTGTTTGTTTAGCTGAAACTAATCGAACTCCTTTT
GATTTTTCAGAAGGTGAATCAGAATTAGTCTCTGGGTTTAATGTAGAGTATAGAAGAGGA
GGATTTGCTTTAATTTTTATGGCTGAATATTCAAGAATTTTATTAATAAGAATATTATTT
AGATTAATTTTTTTGGGGGGAAATTTATATTCTTTAATATTTTATTTAAATTTATCATTT
ATTTCATTTTTATTTATTTTAGTTCGTGGAACATTACCTCGTTTACGTTATGATAAATTA
ATAACTATAGCTTGAAAAAGTTTTTTATCAGTTTCTTTGAATTATTTAATATTTATTTTA
GGTTTAAAATTATTTTTTAATGTATATTTGATT---------------------------
------ATAACAAAATTTTTATTTATTAAAAATAAAAATTATATTTCTTTTTTAAAATAT
ATATTTTTATTGATTTTATTTTTTAGTACAATAATCACAATTAATTCATCATCATGAATT
AACGCTTGAATAGGGATAGAAATTAATTTAATGTCTTTTATTCCTTTAATAATAAGAAAA
---TTTAAAAAAAAAAATTCAACCTCAATAATAATATATTTTATTATTCAAGCAGGAGCT
TCATCCATATTAATTATTATAATTATTTTTATAAAAATACAATATTTT------------
------------ATTAAAATAAAT---TTAATGATTAATTTAATACAAATAAGAATCTTA
ATAAAATTAGGAGCATCACCATTTCATTGATGAATACCTAAAATTATTATTAATCTTAAT
TGAATAAATTGTTTTATTATTTTAACCTGACAAAAAATTGCTCCTTTATTTCTTTTATCT
TCTTTTTTAAATAATAAT---------------------TCATTAATTTATATATCAGCA
CTAATTTCATCAATTATAGGAGCTTTATTAGGAATTAATCAATCAATATTAAAATTAATT
TTAATTTATTCATCAATCAATCATTTAGGTTGAATATTAATTTCTATAATAATAAATTTT
TATATATTAATTTATTATTTCTTAATTTATTCAATCATTAATTTAATAATTTGTATAATA
ATAATAAAATTTAATTATAACTTTATTAATCAATTA---TTTAAAAATAATAATCAAAAT
---ATAAAA---------AATAAAATTATTTTAATTTCATTATTTTTATCTTTAGGAGGG
TTACCTCCTATAGTAGGATTTTTACCAAAATTTTTTTCTTTAATTCTAATAATCAAAAAT
AACTTATTTATTGAATCAATAATCTTTATTATTATAGCAACTATTTCTTTATCATTTTAC
ATAAATCCCTTACTTTCTATATTTATATTAACTAAATTTAATTCTAAATGAAATAAAAAA
ATTTCTTCAAATTTAAACATAATTTTTAGAATTATAATA---------TTTAATATTATA
ATTATTTTA------------------------TTTTTCATATTTCCCTTAATTAACAGA
ATTTTT------ATAATTTATTTAATTTTAAATTTAATAATTACAATTTGAATAATTTCA
ATTATTATTATAATTTTAGCTTCTATTTTATCAAAAAAAACTCTCTATGATCGAGAAAAA
AACAGACCTTTTGAATGCGGTTTTGACCCAAAAGGAAAATCACGAATCCCATTTTCTATT
CAATTTTTTTTAATTGCTGTAATTTTTTTAATTTTTGATGTAGAAATTGCTTTAATATTT
CCTTTAATTTTAATTTTATCAATCTCA---AATTTTAAATCTTGATTTATT---CTATCC
TCTTATTTTATTATAATTTTATTAATTGGACTTTACTACGAATGAAATTTTGGAGCTTTA
AATTGATTAAAT---ATA---------AGTAGGATTTTTTTTGATTATTTAATAATATTA
TTTTTTTTAAGATTTTTAAGATTTTGTTTAAATCGAAATCATTTATTAATAATTTTATTA
AGATTAGAATTTATTGTTTTAATAATTTATTTTATATTAATTATATATTTGAGTTTATTT
GAAATAGAATTA---TTTTTTAGAATAATATTTTTAGTTTTTAGAGTATGTGAGGGAGTT
TTGGGTTTATCTATTTTAATTTTAATAGTTCGAATACATGGAAATGATAGATTTCAAACT
TTAAGTGTTTTA------------ATGATAAAAATTTTTATTTTTATAGTTTTTCTTATA
CCATTAAGATTAAAAGGTAAATTT------------------------TGATTATTACAA
AATTGTTTATTTTTTCTTAGATTTATTTTTTTATTAATAGGGTTTTATTACAGAGAA---
------------TGAAGACATTTAAGATAT------TATTTAGGGTATGATTTATTATCA
TTTGGTTTAATTATTTTAAGAATTTGAATTTGTTCTTTAATAATCATATCAAGAACAATA
ATTAATAATCAAAATAATTTTGTTGAATTATTTTTATTTATAGTTATATTAATATTA---
ATTTTTTTATTTTTAACATTTAGTGTTATAAATTTTATATTATTTTATTTATTTTTTGAG
TGTAGATTAATTCCTGTTTTATTTTTAATTATAGGATGAGGGTTACAATTAGATCGAATT
CAAGCAGGGTTATATTTATTATTTTATACATTATTTGCTTCTTTACCTTTACTTTTATCA
ATTATTTATATTTTTTATAATAATTTAACTTTATGCTATTTAATATTTTTTGAAAAAAAA
------ATT---TTAATTGAATTTATTTATTTATATTTTTATTTAATTTTA---GCATTT
TTAGTAAAAATACCTATATTTTTGGTTCATTTATGGTTGCCTAAAGCTCATGTAGAAGCA
CCAATTTCGGGTTCTATAATTTTAGCAGGAGTTATATTAAAATTAGGAGGTTATGGTTTA
TTGCGAGTAATAATAATTTTAATAAAA---------TTAAGTAATTTAATAAATTTAATT
TTTATTAGAATTAGAGTTTTAGGTGGTATTTTTATTAGATTAATTTGTTTATTTCAAATT
GATTTAAAATCATTAATTGCTTATTCTTCTGTTGCTCATATAGGTTTATTATTAGGAGGG
ATGTTAACTCTTTTACAATGAGGAATTTGTGGTTCATTTTTAATGATAATTTCTCATGGT
TTATGTTCTTCTGGTATATTTTGTTTAGTAAATATTATTTATGAACGTTTAGGAAGTCGA
AGAATTTTAATTAATAAGGGTTTAATTAATTTTATACCAAGTATGTCTTTGTGATGATTT
ATATTATGTTCTTCTAATATATCTGCTCCACCTTCTTTAAATTTAATAGCTGAAATCATA
CTTATTAATAGAATAATTAGATGAAGATTGGTATTAATATTTATATTAATATTATTATCA
TTTTTTAGAGCTTCTTATACTTTATACTTTTATTCATTTACTCAACATGGAAAATTAAAT
TTTAATTTAAATAGTTTTTCTCAGGGATTTGTTTGTGAATATATATTATTAATTTTACAT
TGAATTCCTTTAAATTTTTTAATTTTAAATAATGAATTATTTAATTTATGAATT------
---ATAATTTTTTTTAGTATTTGTTTTATTATAATATTAATTTTATTTTTAAATAGTATA
TTAATATTTTATTTAGGTTTATATTTTATAGTTAACGATTTGAGTTACTTTATTGAATTT
AATTTGTTTAATTTAAATTCTTCTTCAATTGTAATAACTTTTTATTTTGATTGAATATGT
ATATTTTTTTTAAGAGTTGTAATATTTATTTCATGTTCTGTTATTTATTATAGAAAATTT
TATATAGAAGGTGATTTAATATTGAATCGTTTTATTTCTTTAGTTTTAATATTTGTTTTT
TCAATGATTTTGTTAATTGTTAGGCCAAATTTAATTAGAATTTTATTAGGTTGAGATGGT
TTAGGTTTAATTTCTTATTGTTTAGTGATTTATTACCAAAATATTAAATCTTTTAATGCT
GGTATATTAACTGTTTTATCAAATCGAATTGGTGATGTTTTTTTATTGATTTCAATCGCT
TGAATATTAAATTTTGGTAGATGAAATTATATTTTTTATATAGAATTCATGAATAAAAAT
AAAGAAATATTAATTATTTTAATTTTTATTTTATTAGCTTCTTTTACTAAAAGAGCTCAA
ATTCCATTTTCTTCTTGATTACCAGCAGCTATGGCTGCTCCTACTCCAGTTTCTTCTCTT
GTTCATTCTTCTACTTTAGTAACAGCTGGAGTTTATTTAATAATTCGTTTTGAAAAAGTT
TTAAAA---GAAAATATTTTTATTAATTGATTTATAATAATTTCTGTATTAACAATATTT
ATATCTGGTTTAAATGCTAATTATGAATATGATATAAAAAAAATTATTGCTTTATCTACT
TTAAGTCAATTAGGATTAATAATAAGAATTTTATTTTTAGGTTTTAGTAAATTAGCTTTT
TTTCATTTATTAACTCATGCTTTATTTAAAGCTTTATTATTTATATGCGCTGGTTTATTA
ATTCATAATTTAATAAATTTTCAAGATATTCGTTATATAGGTTCTATTATTTTTCAAATA
CCTTTTGTTTCAGTATGTTTTAATTTTTCTAATTTGTCTTTATGCGGATTCCCCTTTTTA
GCAGGTTTTTATTCTAAGGATTTAATTTTAGAGAATTTTTTTTTAATGAATTTTAATATA
TTTATTTTATTTATATTTTTAATTTCAACAATTTTTACTGTAAGGTATACTTTTCGATTA
ATTTATTTCTTAATAATTAAAAATTATAATATATTTAGATTAAATTTTTTAAATGATAAT
TCT---------TGAGGA---ATAAATAAAAGTTTTATAGGTTTAATAATTATAGTAATT
TTAGGGGGTAGAATATTAAGTTGATTATTGTTTCCTTATCCTTATATAATTTGTTTACCG
TTAAAATTTAAATTAATACCTTTAGTAATTATTTTTATTGGCTTATTAGTGAGATATTTA
TTTATTTATAGAAATTTAAAACAAAAC------ATTATTAAAAATTATTTTTTAATAATG
TTTTTTTCTATAATATGATTTATACCAATTATTTCAACTAAAGGAATTATTAAATTTCCA
ATATTTTCTATAAAAGATTATTCTTTGACTATAGATCAAAATTGAACT---GAATTTATT
ATTAGACAAGGAATTATTAAATTA---ATAAAAACTTATTCTTCTTGAATTGATTTATTA
TTTTTTTATTTTAATTTAATATTAAATTTATTTTTAATAATAATTTTTATTTGGTGGTTA
TTAATTTTTATAAAT---------------------------------------------
---------------------ATTTTCTGTGTAACTAATTTTCTTTTAAATTTTTTATTT
TTAAACACAAATTTTTTTTTATTATCAAAAACCCCCTTATCTATAGGA---TTAATTTTT
TTATTCCCAACATTATTCATTTCATTATTTTCTGGAAAAAAAAAATTTAATTTTTGAGAT
TCATATATTTTATTTCTGATAATATTAGGGGGAAAATTAATTCTATTTATTTATGTTTCA
AGATTATCCCCCAATCAAAAATTTTCTTTAAAAAAAAAA---------------------
AAAATTTTTTTTATCATTATTTTTTTTTTTATAATTATTAATTTTAAAAAATCAAATTAT
TTTATAATA------------ATTAATTTAGAAATAAATAATTTTTCATTTATTGAAATT
GAAAATAATTTTTCATTAAAAATATCT---------ATAAATAAATTATATAACAATCCT
ACAAATTTTATTATAATTATACTAATTAATTATTTACTTATAGTATTATTTATTGTGGTA
AAAATTACTAATATTAATATAGGGCCTCTTCGAAAAAAAAAT----------------AT
TAATGATTATTATTATTATTA---------------------TTATTT----------AT
AATAATTAATAAAAATATTTTTATTATTTAAAT--------------GTTTTTGTAT---
TTTTA-------------------GATAAAATTTTTTT-AATTAAATTAAATT-AGTATT
GTAAAAG--AATTTTGAAA----TAT----TTT----TTATATTTTTTTAAAAGTAAATT
T--------AATTTATT-GTACCTTGT---GTATCAGGGT----TTTTTAAA--------
-AA-TAAAATATT-------------TATAAATATTTTTCTCGAA--TTAAAAAGAT---
--------TTATTTTGTA-ATTAT--GATTTTTATTGTGGTAAA----AATATGTTAAAT
AAAAAAATAG-TAATGAGACGTTAATCGATTTTTAATATAT--CTAGTTTTTTAATAAAT
GAATTTAATTCAGATATT--AA-TTT---ATAATTATATTTTTATAAAAA-TTAAATAAT
AAAATTA-----------------------------------------------------
----------AAAT-------------TAATATTAATATTTTATGGG--ATAAGCTTTAA
AATTTATTTTTATAATTTTAAA--------------------------------------
----------------AAATTGTATAAATA-----TTTATATAGACTTAGAAATAG-TTT
TTATTTAAAAAATGT------TATAATTT-----------AATTAATTTTGTATTTAAAA
TTTTTTATAAA---ATTTAATA--ATTTATTAAAATAATTT-AATTAAT-TAATAATTAT
CTAAAATAATGATAAAATTAGTAAATTTTA----TT------------------------
----------TTGTATTAATTTAATAAATAA------------TTTAAATTAATTTAGTT
AAAGGAATTCGGCAAA-----------------TTTTA-TATTCACCTGTTTATCAAAAA
CATGTCTTTTTGAATT--TAATATAAAGTCTAATCTGCTCTATGA------AAATAATTA
AATGGCCGCAGTATTTTGACTGTGCAAAGGTAGCATAATAATTAGTCTTTTAATTGGA-G
GCTAGAATGAATGATTGAATGAAATATAAACTGTCTTTAATTAATT---TTTTGAAATTA
ATTTTTAAGTTAAAAAGCTTAAATTTTTTTAAAGGACGAGAAGACCCTATAGAATTTTAT
-AA-------TCTATTAGAAAATTATTTTAAT-----TAAAATAATTTTCTAATAG-ATT
A--TTTTATTGGGGCGATAAGAAAATTTAATAAACTTTT------TTAAATT-TAAATTT
CATTGATTTATGAAT---------------------------------------------
---------------TTTTGATCTT--AATTTTTGGATTATTAGATTAAATTACCTTAGG
GATAACAGCGTAATTTTTTTT-AGAGTTCTTATTGATAAAAAAGATTGCGACCTCGATGT
TGGATTAAAA-TATAGTTTAGGTGAAGAAGCTTAAA-TTTTAGGTCTGTTCGACCTTTAA
AATTTTACATGATCTGAGTTCAAACCGGTGTAAGCCAGGTTGGTTTCTATCCTTAAAATA
A-ATTAA-AATTTTTAGTACGAAAGGACCATAATTT--TATA---ATAATT---------
---------------TATTAATTTA-----------------TTTTTGAATTTTATTAA-
-ATCTTTAAA--------------------------------------------------
------------------------------------------------------------
------------------------------------------------------------
------------------------------------------------------------
------------------------------------------------------------
------------------------------------------------------------
-----AATT--ATTTTTTTAAAAAGTTTGATTTTGGCTTT--TTTATTTGTGTTAAGAT-
--------TTATTTACATGTGAATTTTTGTGGGA----------TTAAAAATTTAATTTT
TAAAAAATTAATTAATAAAAAATTA------ATTTGCAGTATTTAAATTTAATAATTAAA
GAA-----------ATTTAGAATTATAAATTATTATAT---TATAGATGAAAAATGTGCC
AGCAA-TTGCGGTTATACA-TTT----TATAAAAGTAAATAT-------GTTTTATTAAA
------------TAATTAATATAATT-AAATTAAATAATTTATAATTTAGAT------TA
AATTAGGTGAAATTATTTAATTTAG-TTAAAGT----TAAATAAAAAATT------ATTT
AATTATGAAATCTTTAAA-TAAAC------------------------------------
-TAGGATTAGATACCCTATTATTTTAGA--TTTAAAAAT---------------------
------------------------------------------------------------
----------------------------------------------TTTAATAGAGGATT
AATAGTTAATTTCTTTAAACTTAAAAAAATTGGCGGTATTTAAATCTAATTAGGGGAACT
TGTTTTTT-AAATGATAATCCTCAAGAAATTTTACTTAAATTAA----------------
----------AAATTTATTTATTGTCGTTAACAGATTATTTTATAAGAT-AAAA----AA
TTATCTTTAATATTAAT----------------TAAATATTTATTTCAGATCATTATGTA
GTT-TATATTTAAGTTAAAATGAGTTACAATAAA---TTTTATTTAA--TACGGAAATTT
TATTGAAAT--ATAAAATTGAAGGTGGATTTAATAGTAAAATT--AAAT--TTATTATAT
TAATTTGAATTTAGAATT-AAATATGTACATATCGCCCGTCACTCTCATT-------TTA
AAGTGAGATAAGTCGTAACAAAGTAGAAGTACTGGAAAGTGTTTCTAGAAAGT-------
----------

KM377623_Cephus_pygmeus
ATGATAACAAATTTATTTTCAATTTTTGATCCAGCAACTACAATTTTAATATTACCCATA
AATTGATTAAGATCATTTATTAGATTAATTATTTTCCCCTATGCTTTCTGATTAGTACCA
TCTCGAATTAATATAATATGAATTCAATTAACAATTTTTATTAATAAAGAATTAAAAATT
TTAATTAAT---AAAAATGCAATAGGAAGAAATATTATTTTTACAACTATTTTTATATTT
ATTATAATCAATAACTTTATAGGCCTATTTCCATATATTTTTACAAGATCAAGCCATATT
TCAATAACATTAAGTTTATCTCTTCCACTATGAATATCATTAATAATTTTTGGATGAATA
AAGTTTTACAATAATATATTTGCTCACATAGTACCAATAGGTACTCCCCCTATTTTAATA
CCTTTTATAGTTATAATTGAATCTATTAGAAATTTAATCCGACCAGGAACACTAGCAATC
CGACTAGCTGCAAATATAATTGCAGGACATTTATTAATTACATTAATTAGGTCTACTGGA
CCCTCCTCAAGAATATTAATAATTAGATTAATAATTTTA---GCACAAATTTTATTACTA
ACACTAGAAAGAGCAGTAGCTATTATTCAAGCCTATGTTTTTTCTGTTTTAAGAACACTA
TACTCAAGAGAA---ATTAAA---------------------GTGCCACAAATATCCCCA
ATAAATTGAATAATATTAATATTTATATTTACAATAATTTTAATTATATGCATTTCTTTA
ATGTATTTTATTTATCTACCCAATAATAAGTTATTAACAAATATTAAAAATCAAACAAAA
TTACCAAAA------------------------TTTTTAACTTGAAAATGA---------
---------ATGCAAAAATGATTTTTCTCTACAAATCATAAAAATATTGGTATTTTATAT
TTCATTTTTGGTATCTGAGCAGGAATACTAGGAACATCCCTAAGATTAATTATCCGGGCT
GAATTAGGTACTCCAGGCCCTTTAATCAATAATGACCAAATTTATAATTCAATTGTAACT
GCTCATGCTTTTATTATAATTTTTTTTATAATTATACCAGTTATAATTGGTGGATTTGGA
AACTGATTAATCCCTCTAATATTAGGAGCTCCTGATATAGCATTCCCCCGAATAAATAAT
ATAAGATTTTGATTACTACCACCCTCATTAACATTATTATTAATTAGAAGATTAACTAAT
CAAGGAGTAGGAACAGGATGAACAGTATACCCCCCCTTATCAAACAATCTTTACCATAGA
GGGCCAGCAGTTGACCTAGCTATTTTTTCCTTACATTTAGCAGGAATATCATCAATTATA
GGTGCTATTAACTTCATTTCTACAATTATTAATATGCGACCGGTTGGATTAAAATTAGAC
CAAATATCTTTATTTAGATGAGCTGTAGGAATTACAGCAATCTTACTACTATTATCACTA
CCTGTATTAGCTGGTGCAATTACTATACTATTAACAGATCGAAACTTAAACACAACATTC
TTTGACCCTGCTGGTGGAGGAGATCCTATTTTATATCAACATTTATTTTGATTTTTTGGG
CACCCAGAAGTTTATATTTTAATTTTACCTGGATTTGGTATAATTTCTCATATAATTTTT
TCAGAAACTGGTAAAAAAGAAACATTTGGAATATTAGGAATAATTTATGCAATAACAGCA
ATTGGGATTTTAGGTTTTGTTGTATGAGCTCACCATATATTCACAGTTGGAATAGACGTA
GATACACGAGCTTACTTTACATCTGCAACATTAATTATTGCAGTACCTACTGGAATTAAA
GTATTTAGATGATTAGCAACTTTACATGGATTTAAATTTAATAACTCTCCAACAATATTA
TGATCAATTGGATTTATTTTCTTATTTACCCTTGGTGGATTAACAGGAATTACTTTAGCC
AATTCATCTATTGATATTATCTTACATGACACATATTATGTGGTAGCTCATTTCCACTAT
GTATTATCTATAGGAGCCGTATTTGCTATTATAGGAGGATTTATTCACTGATACCCATTA
ATTACAGGATTAACATTAAATCCATTCTGATTAAATAATCAATTTATATTAATATTTATT
GGTGTAAATACCACATTTTTCCCTCAACATTTCTTAGGATTATCAGGAATACCTCGACGT
TATTCAGACTACCCGGATGCTTTTATATCTTGAAATATTATTTCATCTATTGGATCATTA
ATTTCATTAATAAGAATCATAATATTTATTTTTATTTTATGAGAATCATTAGTATCTAAT
CGACAAATTATTTTCAATGAAAATATATGTTCATCCATTGAATGACTGCAACAATTTCCT
CCTATAGAACACAGTTATTCAGAACTACCAGTTTTAATTAATAAA------------ATG
TGTACATGATCCATAATTTCTCTTCAAGATGCAAACTCCCCTTCAATAGAACATTTAACT
ATATTTCACGATCATATTTTAATGATTAATATTTTAATTACTGTAATAGTAATTTATATT
ATTGTATCAATTTCTTTAAATAAAATTATCAATCGAACAATAATACAAAATCAATTAATT
GAATTAATTTGAACCTTTATTCCAATAATTATCCTAATTTTCATAGCCTTTCCCTCAATT
AAAATTTTATATTTAATAGATGAAATCTTCGCACCTATGATAACAATTAAGTGTATAGGT
CATCAATGATACTGAAGATATGAATACTCAGATTTTAACAAC------ATTGAATTTGAC
TCATTTATAATCCCCACTGAAGAATTAAATAAAAATGAATTTCGATTATTAGAAGTGAGA
AATCGAATAATTATTCCTCTTAATACTCAAATTCGACTATTAATTTCTTCAGTTGATGTA
ATTCATTCATGAACAATTCCTGCAATAGGAATTAAAGTAGATGCAACACCAGGTCGTATT
AACCAAACTGGATTATTATCAATTCGACCTGGGTTATTTTACGGCCAATGTTCTGAAATT
TGTGGAGCAAATCATAGGTTTATACCCATTATTGTTGAATCAACTAATTTAAAATCTTTT
ATCTCATGAATTAAAAAATTT------------------------ATTTCCAAAATAATG
TCAATAAATAATCACCCATTTCATATAGTAGAAAAAAGACCATGACCACTAACTTCTTCA
CTAGGTATAATTATCCTAACTAGAGGCTTTATTAAATGATTCCACTATAAAAATTACATT
ATATTTTTAATAGGAATCATAATTATAATTCTATCATCATACCAATGATGACGCGATGTA
ACTCGTGAAGCAACATTTCAAGGATTACACTCTAAAGAAGTATACCTAAATATAAACTGA
GGAATAATCTTATTTATTACATCCGAAGTA------------TTTTTCTTTTTATCTTTT
TTTTGAGCATACTTTCATGCATCCCTTTCACCAAATATTGAAATTGGAAGAATATGACCA
CCAGCTGGTATTATTCCATTTAATCCTTACCATATTCCCCTATTAAATACTATTATTTTA
ATTTCATCTGGAGCAAGAATTACATGATCTCACCATAGATTAATTAATAAAAATTACAAA
CAAAGATTAAATAGATTAATTATTACAATCATATTAGGAATTTATTTTAGAATCTTACAA
AAATATGAATATAATGATGCATACTTTACTATTGCAGACTCAATTTATGGATCAACATTC
TACATAGCAACAGGATTTCACGGAATACATGTTTTAATTGGAACTATATTTCTAATAGTA
TGTTTAATTCGACTTAAAAATAATCATTTTTCTAGAAACCATCATTTTGGATTTGAGGCA
GCCTCCTGATATTGACATTTTGTTGATATTGTATGATTATTCTTATATATTTCAATCTAT
TGATGAAGATTCAAT---------ATGTTAACAACAAATATAATTAAACATAATCCAATC
ATTAAAATCGCATATAATAGACTAGTAAAACTACCCACACCATTAAACATTTCTATTTGA
TGAAATTTTGGTTCATTATTAGGATTATGTTTAATAATTCAAATTATCTCAGGATTATTT
TTATCAATACATTATTGCCCTAATATTAATTATGCTTTTAATAGAATTATTCATATTTGT
CGAGATGTAAATTATGGATGATTAATACGATTAATTCATATAAACGGAGCTTCATTCTTT
TTTATTTGTTTATATATTCATATAGGACGAGGATTATATTATATATCATATAAATTTAAA
AAAGTATGAATTATTGGTATTATCATTCTTTTTATAACTATAGCCACTGCATTTTTAGGA
TATGTACTACCTTGAGGGCAAATATCCTTTTGAGGAGCTACTGTTATTACAAACCTAATC
TCTGCAATCCCCTATCTAGGTGAATCAATTGTATTATGAATCTGAGGAAGATTCTCAGTA
GACAATTCAACATTAAATCGATTTTACTCATTACATTTTATTTTACCTTTTATCATTTTA
GCATTAGTAATTATTCACTTGACATTTCTTCATTTAACCGGTTCAAATAATCCTCTAGGT
ACAAATAGAAACTTATATAAAATTCCTTTTCATCCTTATTTTACAATTAAGGATTCAGTA
GGATTTATCATATTAATTTTTATTCTATTAATATTAATTATAATAAACCCTTATATTATA
GGAGATCCTGAAAATTTTTCACCAGCTAATCCATTTGTTACTCCAATCCATATTCAACCT
GAATGATATTTCTTATTCGCATATGCTATTCTTCGTTCTATCCCCAATAAACTAGGAGGT
GTAATTGCTTTATTTATATCAATTAGAATTTTTTTAATTATACCAATAATCAATAACAAT
ATTATATTTACATCAAAATTCTACCCATTAAATCAAATCTTATTCTGATCAATAATTAAT
ATCTTTCTACTTTTAACATGATTGGGAGCCCAACCAGTAGAATCACCATTTATTGTAATA
TCTCAAATTATAACAATTATATATTTTGTATATTTTATTATACTACCACTAATTATAAAA
TTATGAGATATAATTATCTTTAAGGAA------------------ATGTTAATGAATTTT
TTTATGATA---TTATTGAGGTATTTAGTTTTATTAATTAATGTTTTAATTGGAGTAGCC
TTTTTAACTTTATATGAGCGAAAGATTCTTGGTTATGTCCAAGAACGTAAAGGGCCTAAT
AAAATAGGGTTTATAGGGATTTTACAACCATTTAATGATGCAATTAAATTATTTTCTAAA
GAATATCTTTTAAGGTATAATTTTAATTATTATATTTATTTGGTTTCTCCTTTATTTATA
TTAATATTAAGTTTATTTATTTGGGTTTTAATACCTTTTATGTTTAATATATGAGAAATG
GATTTGGGAGTTTTATTTTTATTGAGAGTTTTAAGTATTGGTGTTTATTTTACTATATAT
TCGGGGTGATCATCTAATTCTATTTATTCTTTGTTAGGATCATTACGTTCAATTGCTCAA
ACTATTTCTTATGAAGTAAGATTAGCTATAATTTTAATTATTTTTATTTTTTTAATTGAT
AGTTTTAATTTTTATGATTTGTTAGTTTATCAGTTTAATTTACCTATATTATTTTATATA
ATTCCGTTATTTTTTATGTTTGTGGTAAGGTCTATTGCTGAGTTAAATCGATCTCCCTTT
GATTTTGTTGAAGGTGAATCTGAATTAGTTTCTGGGTTTAACACTGAATATGCTAGTGGG
GTATTTGCTTTTTTGTTTTTAGCTGAATATTCTATAATTTTATTTTTTAGAATAATGTGG
ATATTAATATTTTTGGGATTTTTGTGATTTAATATATTATCATATTTATTTGTAATGTTA
TTTTTTAGTTTGATTATTTTATTACGAGGGACTTATCCACGATTTCGTTATGATATGTTG
ATGAGGTTGGCGTGAAAAAAATTTCTTCCTTTTATTTTAAATTATTTAATTTTTATTTTA
GGAGTAAAATTTTTAGTTTATGTAATTATTTTC---------------------------
------------------------------------------AAATTATTTATTATATTA
ATTTTTTATTCTATATTAATTTTAAGAACATTAATTGCTATATCTTCTCATTCGTGAATA
ATTATTTGAATAATACTAGAAATTAACTTAATAAGATTTATTCCTATTATTATACTACCA
AAAATAATTAATAATCAATATAATTATATATTTAAATATTTTATTGTACAAACCATCAGA
TCATCAAGATTTTTAATTGGAATTACCCTAATATGAATTAATGATTAT------------
GGTTCAAGTACATTTAATACAAAT---TTTATGGAAATTTTAATTAGATTAGCTATAGTA
TTAAAAATAGGATTATATCCATTTCATTTATGATATATTGAAGTTATAATAAATCTATCA
TGAATAAATTTTTTTTTAATATCAACCTGACAAAAAATTATTCCATTAATAATTGTATCT
CAT---TTTAATGGAAAT---------------------ATAATTATTTACATAACTATT
ATTATTTCATCATTTATAAGATCAATTCAAGGAATATATCAAAATAATCTTCGTAAAATC
TTTACATTTTCATCAATTAATCAAACTAGGTGATTAACTATTAATTCTTCAGTATCTATT
TATTTAATAATATTTTATATATTAATATATATAATAATTTTATTTTGTATTATTTATATA
CTAAATATTAATAATTTTTCTTATATTAATGAACTT---TATTTATTAAATAACTATCAT
---TATTTA---------ATAAAACTATTCTTATTTTTAAATATTTTATCATTAGCTGGT
TTACCCCCCTTTATAGGATTTATCTCTAAAATTATCTCAATTAAATTTTTAATTTTTAAC
AAACTATATTTAATTGTTTCTACATTAGTTATATCTTCCCTAATAACACTTTTTTTTTAC
TTACGATTAACATATACTTCAATAATTTTAATTAGTTCAAAATCTAAATCTAATCTATTA
AAAATATACTCAAAAAATTTCTCTAACAAACCATATTTTTATATCAAAATAAATTATTTA
ATATTTTCT------ATTACTAGACTAAGTAATTCTATTTTAATTATTTCAACTATATTT
GACCTATAT------ATTTTAATAATCATAAACTTATTCATTATTTGTAGGTTAATTACA
ATAATAATAATAATAATAAATATTATTATTTCAAAAAAAAAATACTCCGACCGAGAAAAA
TCATCTCCTTTTGAGTGTGGATTTGATCCCCTTTCATCACCACGAACACCTTTTTCACTA
CGATTTTATTTAATTAGAATTATTTTTTTAATTTTTGACATTGAAATTGTAATTCTATTT
CCTCTTATTCCATCTATATGATTCAGA---AATCCCTTAATTTGAATTTTT---ATATTC
CTTATTTTTAGAATCTTACTAATTTGAGGGGTATTCATTGAATGAAACGATGGATCCTTA
TTTTGAATAAAA---ATG---------TTAACATTTTCTTGATTTTATAGATTAATATTA
TTGTTTATAACTTTAATGATTTTTGTTAAGTTTAATAAGCATATTTTATTAATTTTAATA
AGGTTAGAATTTTTTGTTGTTATAATATTTTATGTTTGGTTTATGTATTTTAGTATAATA
GATGTTAATCAG---TTTATATCTTTATATTATTTAATTTTTTCTGTTAATGAAAGTGTG
TTAGGTTTAACTATTATAATTATTATTATACGAAGTGAGGGAAGTGATTATTTAAGTTCT
TTAAGTGTATTGAAATGA------ATGATAAAATATGTTTTATCTGTCATATTGATTAAA
TCATTAATTTGGTGAGGTAATGGAAAA---AAAAGAAATATATTAAATATTTTATTTCAA
AATATTTTAATTTTATTATTAATTATTTTTATAGTTAATTATAGTTATATTAAATTAAAT
ATAATGGAT---TTTTATGCTATTTCTTAT------AATTTAGGGTTAGATTTTTTTTCA
TTTTGAATAATTAGTTTATCTATTTGAATTATTGTTTTAATAGTATTAGCAAGAATAAAA
ATTGTAAAATATAAAAGGTTTTTATGTTTATTTATTGTGAATTTAACATTAATATTA---
TTTTTTTTAATTTTATCATTTAGAGCTCTTAATTTATTGATATTTTATGTTATATTTGAA
GCTAGTCTTATTCCTACTTTATTTTTAATTTTAGGTTGGGGATATCAAATTGAGCGTATT
GAAGCAGGAATATATATAATATTGTATACTTTGTTTTTTTCTTTACCATTTTTATTAATA
ATATTTTATATTTATGATTCTACTTATTCAATAGATATGGAATATATAAATATAAAAAAA
------GTA---GATCTTGAT---TCTATTATATATAATTTTATTTTAATA---ATTTTT
TTTGTCAAAATTCCTATGTTTACATTACATATATGATTACCTAAAGCACATGTAGAGGCT
CCGGTTTCTGGTTCTATAATTTTAGCTGGAGTAATACTTAAGTTGGGTGGGTATGGAATT
TATCGATTAATGTTTATTTCTGAGGCA---------TTAACAGTTGATTATGGGTTGTCT
ATTGTGGTTTATAGATTAGTGGGTTCAGTTTATTTAAGATTAGTATGTTTACGACAAGTA
GATATAAAATCTTTAGTAGCTTATTCTTCAGTTGTTCACATGGGATTAGTTATTGGTGGG
TTGTTTTCATTAGAATCTATTGGTATTTATGGGGCTTTTTTAATGATAATTTCTCATGGA
TTGTGTTCTTCTGGTTTATTTTGTATAGTTAATATATTTTATGAACGATCATTAAGACGA
AGTTTAATTATCAATAAGGGTATATTATCGTATTGTCCTTCTATAATAATTATATGGTTT
TTATTGTGTGTGGGTAATATATCAGCTCCTCCTAGATTAAATTTAATTAGTGAGATTTTT
TTATTAATTAGATTAGTTAGTTTAACAAATTATTTTATTATTATTTTAATAATATTTTTA
TTTTTTAGAAGATGTTATTCTTTGTATTTATATTCATATGTTTGTTATGGTAAGAGATTG
---GGTTTATTTAGATTTTCTATATTTTCAGTTCGAGAGTTTATTTTAATTTTAATGCAT
TTAATTCCATTAAATTTAATAATTTTAAAAATTGATATTTTTTAT---------------
---------------ATGATTAGATTTCTTGTGAGATTTTTTTTTTTTCTTTTTGGGGGG
TTTATATTTTTTATTAGTTTACTTTTTATATTAAATAAATATGTTTATATATTAGAATGA
AATATTGTTTCTTTTAATTCAGTTGATATTTATATATTATTTATATTTGATTGAATGTCA
TTGTTATTTTCTAGTTTTGTTTTATTTATTTCTTCAATAGTTTTGATTTATACATTTGAT
TATATGAAGGAAGATTGAAGGTTTAATCGATTTATTATGTTAATTATATTATTTGTTTTT
TCTATATTATTAATAATTATAAGTCCTAATTTAATTAGAATTTTATTAGGGTGAGATGGG
TTGGGATTGATTTCTTATTGTTTAGTTGTTTATTATCAAAATATTAAATCTTATAATGCT
GCTATATTAACCGTTTTGATAAATCGATTTGGGGATACTGGATTAATAATATCATTGAGA
ATTATATATTGTATGGGTTCGTGAAATCTAATATTATAT------------------GAT
TTAGTGGATATCTTAGTGATCATTTTATTTTGTTTAGCAGCTTTTACCAAGAGAGCCCAG
ATTCCCTTTTCGTCTTGATTGCCTGCAGCGATAGCTGCCCCAACTCCGATTTCTTCTTTA
GTTCATTCTTCCACATTAGTTACTGCTGGGGTTTATTTAGTTATTCGTTTTAATAGTTTA
TTAATA---TCAAGGGGTTTAAATGAGTGAATTTTAATTTTATCTGTTTTGACTATATTT
ATAGCAGGAGTTAGTGCTAATTGAGAGTATGATTTAAAAAAGATTATTGCTCTTTCTACT
CTAAGTCAATTAGGGTTAATAATAGCAATTTTATCTTTAGGGGGGGTTTATGTAGCTTTT
TTTCATTTATTAACTCATGCTATATTTAAAGCTTTATTATTTATATGTGCGGGGGTGATT
ATTCATTCAATAAAAAATTTTCAGGATATTCGTTTTATAGGTTCGATAGTTTATTTAATA
CCTTATACATTAAGTTGTTTAAATGTGGCTAATTTAAGATTAATAGGGATACCGTTTTTA
GCTGGTTTTTATTCTAAGGATTTAATTTTAGAACAGTTAATATTTATGGGGGAAAGATTA
ATTATTATAATATTATTTTTAATTTCTATTGGATTAACAGTTTCTTATACTCTTCGAATA
TTTTTTTATAGATTGTTCATAGAAATGAAAATATCTAGTTGTTTTTTATTATCTGATAAT
AAT---------ATTTAT---ATGAATTTGAGAATAATTTTTATGTTAATTATATCTGTG
ATTAGAGGAAAGTTATTATATAGTTTAATGTTTTTTAATATTAAATTTATTGTGTTACCT
TTGGTTTTGAAGTTGATAGTTTTATTTTTTAGGTTTTTAGGGATTATTATTGGTTTATTT
GTTTTTTATTTAAATTTTATTTATAAT---------AAAAATTTATTGGTTGTAAAAAAT
TTTTTTAATAAAATATGATTTTTATTTGATTTGTTTTATAATGTATTGGGAGTATTTTTT
ATATTATCAGGAAAAATTTATATTTTAAAT---GAGAAGTTATGAAAT---GAATATAGA
---TATGATATTATTTTATTAAAG---GTAAAGTATTTTATAAAAAATATTGAT------
TATTTTTATATTAATTCATTTAAATTAATTATATTTATTTATTTTTATATTTTTTTTATA
ATTTTAATATTTTATATT------------ATGTCAACAACACCATTATTACAATCAATA
CTATTTAATTATAAAGAAATATCTCTTAATCTTGTATTAATTATATCTTCTATTATATTA
GTTATACTAATTTTAATAGTAAAAGACAATCATCCCATTGAAGTAATA---ATTTACTTA
ATTATATTTTCTATTATCATATGTATAAAAATCAGATTATTATATAAAAACTTTTGATTT
TCTTATATACTATTTCTTACGATAATTGGAGGAATTTTAATTTTATTTTTATATTTTGTT
AGAACAGCATCTAATGAAAAATACAAAATAAATTATAAT---TTTAATATTAAATTCTTA
ACAATTTTAACTGCAATCTCTATTACTTTAATATTCATCGTATAT---GTTTTTGACTAT
TTTTCATTAAATATAGTTGAATATAGAATAAATTTCAAGCTATTTATTAAAATAAAT---
AACTGATCAAATATTAATAGATTCAAC---------ATATATCAAATATTTAACATA---
AATTATAAAATTACTTTAATAACAATAATTTATTTATTATTTACATTATTCTCTGTAATA
AAAATATGTATAAAAATATATGGACCACTACGACAATATATT------T-TTGAATTAAT
TTATATTAATTTATTTTTTTT--------------------GTAATTA-----------T
GTATTTTATTTAAAGTTATATTAATTATTTT-------------TTTGTTATAGTGTTTA
AATTT-------------------TAAGTAATATTTAT-ATTTTA-----------AAAT
GTAAATG--ATTTATGAAA----TAA---TTTTTAAATATTTTAATTAATAAAGTAAAAT
T--------TATTTTTT-GTACCTTTT---GTATCAGGGT----TTTTTAAT--------
-TA-ATTATTAGT-------------TATTGTTAATTTTCTCGAA--TTAATTAGAG---
--------TTA---ATAT-ATTAT--TTAAGTTAATGTTTAATT----ATTATTTATAAT
ATTATATTAG-GGGAGAAATTCTAGTCAATAATTAAGATAT--CTAGTTTTTTTAGAAAT
AAATTTAATTTATTTATT--AATTTT----GATATTTTAATAATA-TTAT---------T
TAAAAT------------------------------------------------------
-----------ATT---------AATTTAATAAAAAGAATTTAAGGG--ATTAGCTTTAA
ATTTTATTTTAAAAATAAAA----------------------------------------
------------GAGATAATTTTATAGAT------AAATTATAGGTTTAAAAATGATTAT
TAA-TTAAAGTTTTT------AATAATTT------ATTA-TTTT--G----TTTATTATA
ATTTTTTTTTA---TTTTAATT--ATTTATAAAAATATTTT-AATTAAT-TTTTTATTAA
AATTAATAATGATAAAATTATTATAATTTAT-T-TT------------------------
----------GTTTATTTGTTTATTTAT------------------TTTAAAAATGAATA
TAAGGAACTAGACAAA------------------TTTAATATTTACCTGTTTAACAAAAA
CATGTCTTTTTGATTT--TAATTTAAAGTCTAATCTGCCCACTG------AATAATTTTA
AATGGCCGCGGTATTTTGACCGTGCAAAGGTAGCATAATCATTAGTTTTTTAATTGAA-A
GCTTGTATGAATGATTGAATAAAATATTTATTGTCTCATATTTATTTATGTTAAAATTTA
ATTTTTAAATTAAAAAGTTTAAATTTTATTATAGGACGAGAAGACCCTATAGATTTTTAT
AATTA-----GAATTATAATTTAA--ATTTAATTTATTTATTTAAATTTATTTTTG-ATT
G--TTTTGTTGGGGTGACATTAAAATTAAATTAACTTTT------AA--TTT-AATTTAA
CATTAATTTATGAAATTTTA-----------------ATATATAAAT---AATTTATAT-
TATATTATTAAT---TTTTGATCCT--ATTTTTTAGATTAGTAAATTAAAATACCTTAGG
GATAACAGCGTAATTTATTTGGAGAGATCATATTAATAAATAAGTTTGCGACCTAGATGT
TGAAATAAGA-TATAGTTTAGGTGGAGA-ATATAAATAAATAGGTCTGTTCGACTT----
AAATCTACATGATTTGAGTTCAGATCGGCGTGAGCCAGATCGATTTCTATCCCTAATTAA
TGGAATT-ATATTTTTGTACGAAAGGACTTAATATT--TTAATAATTTATA---------
---------------AAT--A-----------------------ATTGAATAAA--TTAA
ATTTTAAT----------------------------------------------------
-----ATATTATTGATAATAATAATTATTTTGAA-------------------ATTGAAT
------------------------------------------------------------
------------------------------------------------------TGTTTA
GTATTATTTTTAATATTTATAATTAATTTTAAATTAC---------TTATATTGATTTTT
ATATTAATTAATTTTAAG--------------------------TTTTTTTTTAATTAAT
TAGTTTATT---TATTTTTATAAAGTTTAATTCTGACTTT--AGGATTTATTATAAGTT-
-------TTATTTAATATATAAATTTTTATGTTA------------TTATATTATTTTTT
AAATAGAAATA-ATTATATTTTATT-----------TAGTATATAAAATTATATTTAAAT
AAAAATAAGTTTTTTTATAGAATTATATTTAGTTAA-----GATGGAATAAATTTGTGCC
AGCAT-TCGCGGTTAGACAAATT----AATCTGAGTAAATTAT-TATTAAATTTTTAGA-
---------------TGCTTTTTATT-TTTATTTTTAATTAATAAATTAAGT-----TAA
ATTAAGGTGAAATTTTATTAATTTG-ATATATT----AATTTGTAATTATTATTTTAGTA
TTCTTTGAAAATTTTATTATAAAC------------------------------------
-TAGGATTAGATACCCTATTATTTT-AA-TTGTAAAATT---------------------
------------------------------------------TTTTTGTTTTTATTTTAT
ATG-------TTGTTTTTATTTTTTTTGTTA---------TATTTATTAAATTAGGTAGT
AATAGTTATGATCTTGAAACTTTAAGAATTTGACGGTAATTCATTCAATTTAGAGGAACT
TGTTTTTT-AATTGATAATCCACGATATTAATTACCTATTTTAT----------------
----------TTGTTTGTATACCGTCGTTTTAAAAAAATTTTTTAAGGA-TAAA----TA
ATTTTTAAAATATAATT-------------TATTTTTATATAAATTCAGATCAAGGTGCA
GCTATTTATTTAGGTTAAAATGAGTTACAATAA----TTTTAATTTA--TACGGATTTTA
AGTATTAAT--ATTTAAATTAAGGTGGATTTAAAAGTAAAATT--AAA----TAATTATT
TAATTTGAGATTTGTTTTGAATTATGTACATATCGCACGTCGCTCTCGTT-------ATA
AAATGAGATAAGTCGTAACAAAGTAAAAGTACTGGAAAGTGTTTTTAGAATTAGTTTTAC
----------

KM377624_Cephus_sareptanus
ATGATAACAAACTTATTTTCAATTTTTGATCCAACTACTTCTGTATTAATATTACCAATA
AATTGATTAAGATCATTTATTAGATTAATTATTTTACCATATACTTTCTGACTAATTCCA
TCACGAATTAATATAATATGAATTCAATTAACAAATTTTATTAATAAAGAATTAAAAATT
TTAATTAAT---AAAAACGCTTTAGGGAGAAATATTATTTTTACAACTATTTTTATTTTT
ATTATAATTAACAATTTCATAGGACTATTCCCTTATATTTTTACAAGATCAAGACATATG
TCAATAACTCTTAGATTATCTCTCCCCTTATGAATATCATTAATAATTTTTGGATGAATA
AAATTTTATAGTAATATATTTGCCCACATAGTACCCATAGGCACACCTCCTATTTTAATA
CCTTTTATAGTCATAATTGAATCTATTAGAAATTTAATTCGACCAGGAACATTAGCAATT
CGACTAGCAGCTAATATAATTGCAGGACATTTACTTATTACATTAATTAGATCTACCGGA
CCCTCCTCAAGAACAATTTTAATCAGATTAATAATTTTA---GCACAAATATTATTATTA
ACACTAGAAAGAGCCGTAGCTATTATTCAAGCCTATGTATTTTCAGTATTAAGAACTCTT
TACTCAAGAGAA---ATTAAA---------------------ATACCACAAATATCTCCA
ATAAACTGATTAATATTAATATTTATATTTACATTAACTATAATTATATGCATATCTATA
ATTTATTTTATTTACTTACCTAATAAT------TTAAATAATCAATTAAATACTAATAAA
TTAACACAACATAATTCCAATTCCAAAAAAAAATTCATAACCTGAAAATGA---------
---------ATGCAAAAATGATTTTTTTCTACAAATCACAAAAATATTGGTATTTTATAT
TTTATCTTTGGTATTTGAGCAGGAATGCTAGGAACATCCTTAAGATTAATCATTCGAGCT
GAATTAGGAACACCAGGGCCTCTAATCAATAATGATCAAATCTATAACTCAATTGTAACT
GCTCATGCATTCATTATAATTTTCTTTATAATTATGCCAGTTATAATTGGAGGATTTGGT
AATTGACTAATTCCACTAATATTAGGAGCTCCTGACATAGCATTCCCTCGTATAAATAAT
ATAAGATTTTGATTACTACCACCCTCTTTAACATTATTATTAATTAGAAGATTAGTTAAT
CAAGGAGCCGGAACAGGATGAACCGTGTACCCACCACTATCAAATAATCTTTATCACAGA
GGATCATCAGTTGACTTAGCTATCTTTTCATTACACTTAGCAGGTATGTCATCTATTATA
GGAGCCATTAATTTTATTTCTACAATTATTAATATACGACCATTAGGATTAAAATTAGAT
CAAATATCTTTATTCAGATGAGCAGTAGGTATTACAGCAATTTTATTATTATTATCTCTT
CCTGTTTTAGCTGGAGCTATTACTATACTTTTAACTGATCGAAACTTAAATACAAGATTC
TTCGATCCAGCAGGAGGAGGAGACCCTATTCTATATCAACACCTATTTTGATTTTTTGGT
CACCCAGAAGTTTATATCCTTATTCTACCCGGATTTGGAATAATTTCTCATATAATTTTC
TCAGAAACTGGAAAAAAAGAAACTTTTGGAATATTGGGAATAATTTATGCAATGACAGCT
ATCGGAATTTTAGGATTTGTAGTATGGGCTCATCATATATTTACAGTTGGAATAGATGTA
GATACACGAGCCTATTTCACATCTGCAACATTAATTATTGCAGTTCCTACTGGAATTAAA
GTATTTAGTTGACTAGCAACTTTACATGGATTTAAATTCAATAATTCTCCTACAATATTA
TGATCAATTGGATTCATTTTTTTATTCACCTTAGGCGGACTAACAGGAATTACCTTAGCA
AACTCATCAATTGATATCATTTTACATGACACATACTATGTAGTTGCACATTTTCACTAT
GTATTATCAATAGGAGCAGTATTTGCTATCATAGGAGGATTTATCCATTGATATCCATTA
ATCACAGGATTAACACTAAATCCCTTTTGATTAAATAATCAATTTATATTAATATTTATT
GGAGTAAATACTACATTTTTCCCCCAACATTTTTTAGGATTATCTGGAATACCCCGACGT
TACTCAGATTACCCAGATGCATTCCTATCTTGAAATATTATCTCATCAATTGGATCCCTT
ATCTCCTTAATAAGAATTATAATATTTATTTTTATTATATGAGAATCATTAATTTCTAAC
CGACAAATTATTTTTAATGAAAATATATCTTCATCAATTGAATGACTACAAAAATTTCCT
CCTATAGAACATAGATATGCAGAATTACCAATCTTAACTAAA---------------ATG
TGTACATGATCTATAATCTCCCTCCAAGATGCTAATTCACCCTCAATAGAACACTTAACT
ATATTTCACGATCATATTTTAATAATTAATATCTTAATTACTATAATAGTAATATACATT
ATTGTATCAATCTCTTTAAATAAAATTATCAATCGAACAATAATACAAAATCAACTAATT
GAATTAATTTGAACCTTCATTCCAATAATCATTTTAATTTTTATAGCATTTCCTTCTATT
AAAATTTTATATTTAATAGATGAAATTTTTTCTCCTATAATAACAATTAAATGTATGGGT
CATCAATGATATTGAAGATATGAATATTCAGACTTTAATAAT------ATTGAATTTGAC
TCATTTATAATTCCTACAGAAGAATTAAACAAAAATGAATTTCGATTACTAGAAGTAAGA
AATCGAATAATTATTCCCTTTAATATTCAAACTCGTCTACTAATCTCTTCAATAGATGTA
ATTCACTCATGAACAATCCCCTCAATAGGAATTAAAGTTGATGCAACACCAGGTCGAATT
AATCAAACTAACCTTTTAGCTATTCGACCTGGATTATTTTACGGTCAATGCTCTGAAATT
TGCGGAGCAAATCATAGATTTATACCTATTATTGTTGAATCAACTAATTTAAAATCTTTT
ATTTCATGAATTAAAAAATTT------------------------------------ATG
TCAATAAATAATCACCCATTCCACATAGTAGAAAAAAGACCCTGACCTTTAACTTCCTCA
TTGGGAATAATTATCATAACTAGAGGATTTATTAAATGATTCCATTATAAAAATTACTTT
ATATTTTTACTAGGAATTTTAATTATAATATTATCATCTTATCAATGATGACGAGATGTA
ACCCGAGAAGCAACATTTCAAGGACTCCACTCTAAAGAAGTATACCTAAATATAAATTGA
GGAATAATTTTATTTATCACATCCGAAGTA------------TTTTTTTTCTTATCATTT
TTTTGAGCATATTTTCATGCATCTCTCTCTCCAAATATTGAAATTGGAAGAATATGACCA
CCAGCTGGAATTATCCCATTTAATCCATACCATATCCCAATATTAAATACTATTATCCTA
ATTTCATCAGGAGCAAGAATTACATGATCTCACCACAGACTTATTAATAAAAATTACAAA
CAAAGATTAATCAGACTAATTATTACAATTATTCTAGGAATTTATTTTAGAATTCTACAA
AAATATGAATACAATGATGCATACTTTACTATTTCAGACTCAATTTATGGATCAACATTT
TATATAGCAACTGGATTCCATGGAATACACGTTTTAATTGGAACTATATTCTTAATAGTA
TGCTTAATTCGAATTAAAAGCAATCATTTTTCAAGAAATCACCATTTTGGGTTTGAAGCA
GCATCTTGATATTGACATTTCGTTGATATTGTTTGATTATTCTTATATATTTCAATTTAT
TGATGAAGATTCAAT------------ATGTTAACAAATATAATAAAAAATAATCCAATT
ATTAAAATTGCATATAATAGCCTTGTAAAATTACCCACACCCATTAATATTTCTATCTGA
TGAAATTTTGGTTCACTACTGGGGCTATGTTTACTAATTCAAATTATTTCAGGATTATTC
TTATCAATACATTATTGTCCCAATATCAACTATGCCTTTAATAGAATTATTCATATTTGT
CGAGATGTAAACTATGGTTGATTAATACGACTAATCCATATAAATGGAGCATCTTTTTTT
TTTATTTGTCTATATATTCATATAGGACGAGGTTTATATTATATATCATATAAATTTAAT
AAAGTATGAACAGTAGGAATTATTATTCTTTTTATAACTATAGCTACTGGATTTTTAGGT
TATGTACTTCCGTGAGGACAAATATCCTTTTGAGGTGCCACTGTAATTACAAATTTGATT
TCTGCAATTCCCTACATAGGTGAATCAATTGTCTTATGAATCTGAGGAAGATTTTCAGTT
GATAATTCAACACTAAATCGATTCTATTCTATTCACTTCATTTTACCCTTCATTATTTTA
GCTATAGTTATTATCCATCTAACATTTCTTCATTTAACCGGATCCAATAATCCTCTAGGT
ACTAATAGAAATTTATACAAAATCCCTTTTCACCCATATTTTACAATCAAAGATTCAATA
GGATTTATTTTATTAATCTTCACTCTTTTAATATTAATTATATTTAATCCCTATGTAATA
GGAGACCCTGAAAATTTTTCCCCAGCCAATCCATTTGTTACCCCAATCCATATTCAACCA
GAATGATATTTTTTATTTGCCTATGCTATTCTTCGTTCTATCCCTAATAAACTAGGAGGA
GTAATCGCCCTATTTATATCAATTAGAATTTTCTTAATTATACCAATAATCAAAAATAAT
TTAATATTTTCATCAAGTTTCTACCCCTTTAATCAAATTCTATTTTGATCAATAATTAAT
ATTTTTTTACTGCTAACATGATTAGGGGCACAACCAGTTGAATCACCCTTTATTATAATA
TCCCAAATTATAACAATATTATATTTTATATATTTCATCATTCTACCCCTAATCATATAT
ATATGAGATTCAATAATTTTTAAATTTAAA---------------TTGTTAATAAATTTT
TTTATAATG---TTATTGGGATATTTAGTTTTATTAATTAATGTTTTAATTGGTGTGGCT
TTTTTAACTTTGTATGAACGAAAGGTTCTTGGATATGTACAAGAACGTAAAGGGCCTAAT
AAAATAGGTTTTATTGGTATTATACAGCCGTTTAATGATGCAATTAAATTATTTTCAAAG
GAGTATATTTTGAGTTACAATTTTAATTATTTTGTTTACTTAGTTTCTCCTTTATTTATA
TTAATATTAAGTTTATTTATTTGGGTTTTAGTTCCATTTATATTTAATATGTGAGAGATA
GATTTAGGATTTTTATTTTTGTTAAGAATTTTGAGTATTGGGGTTTATTTTATTATGTAT
TCAGGTTGGGCTTCAAATTCAGCTTATTCTTTATTGGGGTCATTACGATCTGTTGCTCAG
ACTATTTCTTATGAAGTTAGATTAGCAATAATTTTAATTGTTTTTATTTTTTTGATTGAT
AGTTTTAATTTTTATGACTTGATGATTTATCAGTTTAATTTATCTGTAGTTTTATATATA
ATTCCATTATTTTTTATATTTTTAGTGAGGTCAATTGCTGAATTAAATCGTTCTCCCTTT
GATTTTGTAGAGGGAGAATCTGAGTTAGTTTCGGGGTTTAACACTGAATATGCTAGAGGA
GTATTTGCATTTTTGTTTTTAGCTGAATATTCTATAATTTTGTTTTTTAGAATAATATGA
ATATTAATATTTTTGGGATTTTTATGATTTAATATTTATTCTTATTTATTTGTTATTTTA
TTTTTTAGTTTAATTATTTTAATTCGTGGGACTTATCCACGATTCCGATATGACATATTA
ATGGGTTTAGCATGAAAGAAATTTCTTCCATTTATTTTAAATTATTTGGTTTTTATTTTG
GGATTAAAATTTTTAGTTTGTGTAATTATTATT---------------------------
------------------------------------------AAATTATTTATTATATTA
ATTTTCTATTTAATATTAATACTAAGAACTTTGATTGCTATATCTTCTCACTCATGAATA
ATTATTTGAATAATACTAGAAATTAATTTAATAAGATTTATCTCTATTATTACTCTCCCC
AAAATAACAAATAATCAATATAATTATTTATTTAAATATTTTATTATTCAAACTATCAGA
TCATCAAGATTTTTAATCAGAATTACTATATTATGAGTAAACAATTAT---------ATT
TCATATAATATTTTTAATACAAAC---TTTATAGAAATTATAATTAGAATAGCTATAATT
TTAAAAATAGGATTATACCCATTTCACCTATGATATATTGAAATTATGTCAAATTTACCT
TGAATAAACTTCTTTTTATTATCGACATGACAAAAAATCATCCCTCTAACAATTATTTCT
TAT---TTTAATGAAAAT---------------------ATTATTATTTATTTCACAGTT
ATTGTCTCTTCCTTAATTAGATCAATTCAAGGAATATACCAAAATAACCTTCGTAAAATC
TTTACATTTTCATCAATTAATCAAACTAGATGAATAACTATTAATTCTTCTTTATCTATA
TATCTAATAATATTTTATATATTTATATATATAATAATTTTATTTTGTATTATTTATATA
TTTAATATTAATAATCTATCCTACATTTATGAACTT---TATCTATTAAATAACTATAAT
---TACCTA---------ATAAAATTATTTTTATTCCTAAATATTTTATCATTAGCAGGA
TTACCTCCATTTATAGGATTTATATCAAAAATTATTTCAATTAAATTTTTAATTTTTAAT
AAATTATATTTAATTACTTCAACATTAATTATCTCTTCTATAATAACACTTTTTTTTTAC
TTACGATTAACATATACTTCAATAATTTTAATTAGATTAAAATTAAAAAATAACTTAATA
AAAATTCATTTAAAAAATTTTTTTTATAAAATATATTTTTTAAATAAATTAAATTATTTA
ATATTTTCA------ATTACTACAATTAGTTATATTATTTTAATTATATCAACTATACTT
GATCTATAC------ATTTTTATAATAATAACTTTATTTATTGTTTGCAGACTAATTACA
TCAATTATAATAATAATAAATATTGTAATTTCAAAAAAAAAATATTCAGACCGAGAAAAA
TCATCCCCATTTGAATGTGGATTTGACCCTCTATCATCCCCCCGAACACCGTTCTCTTTA
CGATTTTATTTAATTAGAATTATTTTCTTAATTTTTGATATCGAAATTGTAATTATATTT
CCTCTAATTCCATCTATATGATTCAGA---AATCCTTTAATTTGAATTTTT---ATATTT
TTAATTTTTAGAATTTTACTAATCTGAGGTGTATTTATCGAATGAAACGATGGATCCTTA
TTTTGAATAAAA---ATG---------TTAACATTTTCTTTATTTTATAGATTAGTTATA
TTGTTTATAACTTTAATAATTTTTATTAAGTTTAATAAACATGTTTTATTAATTTTAATA
AGATTGGAATTCTTTGTTATTATAATATTTTATGTGTGGTTTATGTATTTTAGAATGTTA
GATATAAATCAT---TTTATATCTTTATATTATTTAATTTTTTCAGTTAATGAAAGCGTA
TTGGGTCTTACTATTATAATTATTATTATACGAGGGGAGGGTAGTGATTATTTAAGTTCT
TTAAGATTATTGAAATGA------ATGATAAAGTATATTTTAACCATGATATTGATAAAA
TTAGTAATTTTGGGTGTTCGTAAGAAA---------ATTATGTTAAATATTTTATTTCAA
AATATGTTAATTATTTTATTAGCTATTTTTGTAATTAATTTTAGTTATATTAAATTAAAT
ATGATAGAT---TTTTATGCAATTTCATAT------AATTTAGGTTTAGATTTTTTTTCA
TTTTGAATAATTAATTTATCAATATGGATTATTGTTTTAATAATACTAGCAAGATTGAAA
ATTGTAAAATATAGAAATTTTTTATTTTTATTTATTTTAAATTTAATATTAATGTTA---
TTTTTTTTAGTTTTATCTTTTAGAGTTCTTAATTTATTAATATTTTATATTATATTTGAA
GCTAGATTGATTCCTACATTGTTTTTAATTTTGGGGTGGGGATATCAGATTGAACGTATT
GAAGCCGGGATATATATAATACTATACACTTTATTTTTTTCTTTGCCATTTTTATTGATA
ATATTTTATATATATAATATAATATATTCAATAGATATTGAATACATTAATATAAATAAA
------TTA---AATTTTGAT---TTTTTTTTTTATAATTTTATTATAATA---ATTTTT
TTTGTTAAAATTCCAATATTTGGGTTACATGTTTGATTACCCAAAGCTCATGTAGAAGCT
CCAGTTTCTGGGTCAATAATTTTAGCGGGAGTTATGTTAAAGTTAGGTGGATATGGAATT
TATCGATTAATATTTGTTGCAGAAAAT---------TTAATAATGATGTATAGATTAGTT
ATTTTAATTTATAGATTAATTGGTTCAATTTATTTAAGATTAGTATGTTTGCGGCAAGTA
GATATAAAATCTTTAGTTGCTTATTCTTCAGTAGTTCACATAGGGTTGGTAATTGGGGGG
ATATTTTCGTTAGAGATTATTGGTATTCAGGGGGCCTTTTTAATAATAATTTCTCATGGA
TTATGTTCTTCTGGTTTATTTTGTATAGTAAATATATTTTATGAACGATCTTTGAGACGA
AGTCTAATTATTAATAAGGGTATATTATCTTATTGTCCCCCTATGATAATGATATGATTT
TTATTATGTATGGGCAATATATCTGCTCCTCCTAGATTAAATTTAATTAGAGAAATTTTT
TTATTAATAAGGTTAGTTAGATTAACTAAGTTTTTAGTTGTTATTTTAATAATATTTTTG
TTTTTTAGTAGGTGTTATTCTTTATATTTATATTCGTATATTTGTTATGGGAAAAGGTTG
---GGGTTATTCAGGTTTTCTAGATTTTCAGTTCGAGAATTTGTTTTAGTTTTAATACAT
TTAATTCCATTGAATTTAATAATTTTAAAAATTGATATTTTTTAT---------------
---------------ATTGTTAGATTATTTGTAAGTTTTTTTTTTTTTTTTTTTGGAGTT
GTTATATTTTTTATTGGAGTATTTTTTATGTTGAATAAATACATTTATATATTAGAGTGA
AATATTATTTCTTTAAATTCAGTAGATATTTTTATATTATTAATGTTTGATTGAATATCA
TTAATATTTATGAGATTTGTTCTTTTTATTTCTTCAATAGTTTTAATTTATAGATTTGAT
TATATAAGTAGAGATTTAAGATTTAATCGATTTATTATGTTAATTGTTTTGTTTGTATTT
TCTATATTATTAATAATTATTAGTCCTAATTTAATTAGAATTTTGTTAGGATGAGATGGA
TTGGGGTTGATTTCTTATTGTTTAGTTGCCTATTATCAAAATATTAAGTCTTATAATGCT
GCTATATTAACTGTTTTAATAAATCGTTTTGGTGATACTGGATTAATAATATCATTAAGA
ATTATATATTATATGGGTTCATGAAATTTAATTTTATAT------------------GAT
TTAGTAGATATTTTAGTAGTTGGTTTGTTTTGTTTAGCAGCTTTTACTAAAAGAGCTCAG
ATTCCATTTTCATCTTGATTACCTGCTGCAATAGCAGCTCCAACTCCTATTTCCTCTTTA
GTTCATTCTTCGACATTAGTTACTGCTGGGGTTTATTTGATTATTCGTTTTAATAGATTA
TTGATA---ATAAGGGGGTTAAATGAATTAATTTTAATTTTATCGGTTTTAACTATGTTT
ATGGCTGGATTAAGAGCAAATTGAGAATATGATTTAAAAAAAATTATTGCTCTTTCAACT
TTAAGACAGTTAGGATTAATAATGGCAATTTTATCTTTAGGGGGTGTTTATATAGCTTTT
TTTCATTTATTGACACATGCAATGTTTAAGGCTTTATTGTTTATGTGTGCGGGGGTAATT
ATTCATTCAATAAAAAATTTTCAGGATATTCGTTTTATGGGGTCGATGGTTTATATAATA
CCTTATACATTAAATTGTTTTAATGTGGCTAATTTAAGATTAATGGGAATACCGTTTTTA
TCTGGATTTTATTCTAAAGATTTAATTTTGGAGCAATTAATATTTATAGGTGAGAGATTA
GTTATTTTAATTTTATTTTTAATTTCTATTGGATTAACAGTTTCTTATAGTCTTCGAATA
TTTTTTTATAGTTTATTTACTGAAATAAAAATATCGAGGTGTTTTTCTTTATCAGATGAA
AAT---------TTTTTT---ATAAATTTAAGAATAATTTTTATATTAATTATATCTGTA
ATTAGAGGAAAGTTTTTGTATAGATTAATATTTTTTAATATTAATTTAATTATTTTGCCT
AAGATTTTTAAATTAATAGTTTTATTTTTTAGATTTTTAGGGATTATTATTGGTTTATTA
ATTTTTAATTTAAATTTTATTTATAAT---------AAATATTTGTTGGTTCTAAAAAAT
TTTTTTAATAAAATGTGATTTTTATTTGACTTATTTTATAATATATTGGGGGTATTTTAT
ATATTATCGGGAAAATTTTATGTTTTAAAT---GAAAAATTATTTAAT---GAATATACT
---CATATAAATATTTTATTAAAG---ATTAAATATTTTGTTAAAAATATTGAT------
TATTTTTATATTAATTCATTTAAATTAATTATATTTGTTTATTTTTATATCTTATTTATA
ATTTTAATTATATATATT------------------ATGTCAACAAATTTATATTCAGAT
TTTTTAAGTTATAAAGAAATATCAACTAATTTAATGCTAATTTTATCTTCTATCATAGTA
ATTTTACTAGTTTTAATATTAAGAAATAGCCATCCAGTTGAAATAATA---ATCTATTTA
GTCGTATTCTCTATCATTACATGTATGAAAATTAGATTATTATATAAAAATTTTTGATTT
TCTTATATACTATTCCTTTCAATAGTTGGAGGGATTTTAGTACTATTCCTATACTTTGTA
AGAACAGCATCGAATGAAAAATACAAAATAAACTTTAAC---TTTTTTATTAATTTTTTA
ATAATATTAATTTCAACATTTACTATTTTAATATTTATTATATAT---ACATTTGATTAT
TTTTCAATAAATATATTTGAATACAACATAAATTATAAACTAATCATCACAATAAAA---
AACTGATCTAACATTAACAGATTTAAT---------ATATACCAAATATTTAACAAT---
AATTATAAAATTACTTTAATGATAATAATCTATTTACTATTTACATTATTTTCTGTAATA
AAAATATGTATAAAAATATATGGACCATTGCGACAATACATC------------TTTTAT
TTAAGTTTTATAATTTTTTGA-----------TTTTTTATAATAAGT-------------
TATATTTATTTAAAGTTATATTAGTTATT---T-----------TTTGTTTTAGTATTTT
GTTTA-------------------TAAATAATAATTAT-ATTTAA-----------AAAT
GTAAATG--ATTTGTGAAA----TAA--TTTTTAAAAATATTTAATTGATAAAGTAAAAT
T--------TATTTTTT-GTACCTTTT---GTATCAGGGT----TTATTAAT--------
-TA-AGTATTAGT-------------TATTATTAATTTTCTCGAA--TTAATTAGAG---
--------TTA---ATAT-AATAT--TTAAGTTAATGTTTAAAT----ATTATTTATA-T
ATTATATTAG-AGGAGAGATTCTAGTCAATAATTATGATAT--CTAGTTTTTTTAGAAAT
AAATTTAATTTATTTATT--AAGTTT---AAATATTTAAATAATGATTAT---------T
TTAGGT------------------------------------------------------
-----------ATT---------TATTTGATAATAAAAATTTAGGGG--ATTAGCTTTAA
ATTTTAAATTAAAAGTATA-----------------------------------------
------------AAAATATTTATTTTAAT------AAATTATAGGTTTAAAAATGATTAT
TAA-TTAAAATTTTT------AATAATTT------ATTA-TTTA--T----TTAAAATTA
ATTTTTATTTT---CTTTAATT--ATTTATAAAAATATTTT-AATTAAT-AAATTATTAA
AATTAATAATGATAAAATTATTATATTTTTA---TT------------------------
----------GTGTTCTTATTTATTTATTTT------------TTATTTTAAAGTAATTA
TAAGGAACTAGACAAA------------------TTTAATATTTACCTGTTTAACAAAAA
CATGTCTTTTTGATTT--TAATTTAAAGTCTAATCTGCCCACTG------AATAATTTTA
AATGGCCGCGGTATTTTGACCGTGCAAAGGTAGCATAATCATTAGTTTTTTAATTGAA-A
GCTTGTATGAATGATTGAATAAGATATTTATTGTCTCATAATTATTTAATTTAAAATTTA
ATTTTTAAATCAAAAAGTTTAAATTTGATTATAGGACGAGAAGACCCTATAGATTTTTAT
AATTA-----ATTTATTAATTTTA---ATTTAATTTTTTAATTAAATTAATTTTTA-ATT
A--TTTTGTTGGGGTGACATTAAAATTGAATTAACTTTT------AA--TTTAAAATATA
CATTAATTTATGAAATTTTA-----------------ATATATATATA--TATATATATA
TATATTATTAGT---TTTTGATCCT--AACTTATAGATTATTAAATTAAAATACCTTAGG
GATAACAGCGTAATTTATTTGGAGAGATCATATTAATAAATAAGTTTGCGACCTCGCTGT
TGAATTAAGA-TAATGTTTGGGGGGAGATACTCAAAT-AATAGGTCTGTTCGACCTTTAA
ATTCTTACATGATTTGAGTTCAGATCGGCGTGAGCCAGATCGGATTCTATCCTTAATAAA
T-TAATA-ATATTTTTGTACGAAAGGACTTAATATT--TTAAATAATTTAT---------
---------------GATGAT-----------------------GTTGATTAAAATTAAA
ATTT-------------------------------------------------TAAGATA
AAATAATATTATTTTAAATAATAATTTTGTTAA---------------------------
------------------------------------------------------------
---------------------------------------------------------TTA
GTATAATTTTAAATAATTTTAATTTATATATAATTAC---------TTAAATTAATTTTT
ATATTTAATAGATTAAA----------------------------TTTAATTAAGTTAAT
TAGTTTTTTGTATTTTTATATAAAGTTTAATTCTGACTTA--ATAATTTATTATAAGTT-
-------TTATTTAATATATAAATATTTATGTTA-----------TTAATTTAATTTTTT
AAATAAAAATAGATTTTTAATTATT-----------TAGTATATAAAATTATGTATAAAT
AAAAATAAGTTTTTTTATAGAATTATATTTATTTAA-----GATTGAATAAATTTGTGCC
AGCAT-TCGCGGTTAGACAAACT----AATTTGAGTAAATTA---ATTAAATTTTAAAG-
---------------GTATTATAATTATTTATTTATTTTTAATAAAATAAAT-----TAA
ATTAAGGTGAAATTTTATTAATTT--TTTTATT----AATTTATTAATAAATTTAAAATA
TTCTTTGAAAATTTTAAATTAAAC------------------------------------
-TAGGATTAGATACCCTATTATTTT-AA-TTGTAAATTTG--------------------
---------------------------------------ATTTTGTAGGTTAAGTTATTT
TTA---------------AATTTTTATTTTAA-AAA--TTTTTATTTTAAATTAGGTAGT
ATTAGTTATGATCTTGAAACTTTAAGAATTTGACGGTAATTCATTCAATTTAGAGGAACT
TGTTTTTT-AATTGATAATCCACGATAATAATTACCTAATTTATTA--------------
----------ATGTTTGTATATCGTCGTTTTAAAAAAATTTTTTAAGAA-TAAT----TA
ATTTTTAAGATATAAT------------TGAATTATTATATAAATTCAGATCAAGGTGCA
GCTATTTATTTAGGTTAAAATGAGTTACAATAAA---GTAAATTTA---TACGGATTTTA
ATTATTGAT--GATTAAATTAAGGTGGATTTAAAAGTAAATTT--AAA----TAATTATT
TAAATTGAGATTTGTTTTGAATTATGTACATATCGCCCGTCGCTCTCGTT-------ATA
AAATGAGATAAGTCGTAACAAAGTAAAAGTACTGGAAAGTGTTTTTAGAATTAAAATTT-
----------

KR703581_Tenthredo_tienmushana
------ATAAACTTATTTTCTATTTTTGATCCAACATCAAGGATTTTTAATTATTCTTTT
AACTGAATTAGTACAATATTAGGGATTTTATTTATTCCCCAATTATATTGATTTTCATTA
CCACGAATTAATATTTTAATAATAAAAATTTCAATTAATATTCATAATGAATTAAAGATT
TTATTGGGGACAAATCAACATAAAGGAAGAACTTTAATTTTTTTATCATTATTTTTTTTA
ATTATTTTCAATAATTTTCTAGGTTTATTCCCCTATATTTTTACAAGAACTAGTCATTTA
GTATTAACTTTAACATTAGCTCTTCCCTTATGATTAAGATTTATTTTATATGGTTGAATT
AATAACATAAATCATATATTTGCTCATTTAGTACCCCAAAACACCCCTTTAATTTTAATA
CCTTTTATAGTTTTAATTGAAACAATTAGAAATATAATTCGAGCATTCACATTATCTGTA
CGTTTAACAGCTAATATAATTGCAGGACATCTTCTAGTAACTTTATTAAGAAGAACTGGT
GTAAATATAAGATTTTCATTAACAATATTTTTAATTTTA---ATTCAAATATTATTATTA
ACTTTAGAATCAGCGGTATCTATTATTCAATCATATGTTTTTATAGTTTTAAGAACTTTA
TACTCTAGAGAA---GTAAAT---------------------ATTCCTCAAATATACCCT
CTAAACTGAATTTCTTTATTTTTTTTATTTACTTTAATTTTTATATTTTTTAATATCATC
TTTTACTTTCAAATTTTATACACCTTA------AAACAAAATAAAAATTTTAAATTAAAT
AATTTAAAT---------------------AAAAAAATAAATTGAAAATGAATTATAAAT
AATTTAAAAATGAATAAATGATTATTCTCTACCAATCATAAAAATATTGGAACTTTATAT
TTCATTTTTGGATTTTGATCAGGTATATTAGGATTATCTTTTAGAATATTAATTCGAACA
GAATTAGGTATACCTGGTTCAATAATTGGAGATGATCAAATCTACAATGTTATTGTAACA
TCACATGCATTTTTAATAATTTTTTTTATAGTTATACCTATTATAATTGGAGGATTTGGA
AATTGACTAATTCCCTTAATATTAGGAGCTCCTGATATAGCATTCCCTCGATTAAACAAT
ATAAGATTTTGATTTCTACCACCTTCAATTACCTTACTCCTATCAAGAAGAATAGTAAAT
TCAGGATCAGGAACTGGTTGAACAGTTTACCCCCCATTATCAAATAATATATCTCATGCA
GGAGCATCAGTAGATTTAACAATTTTTTCTTTACACCTAGCTGGAATTTCATCAATCTTA
GGTGCAATCAATTTTATTTCAACTATAATTAATATACGAGTAAAAGGAATAAAATTTGAA
CGAATACCACTTTTTATTTGAGCAGTATCATTAACAGCTTTATTACTATTATTATCACTA
CCAGTATTAGCTGGTGCAATTACTATATTATTAACTGATCGAAATTTAAACACTTCATTT
TTTGATCCATCTGGAGGAGGAGACCCAATTCTTTATCAACATCTATTTTGATTTTTTGGA
CACCCTGAAGTTTATATTTTAATTATCCCAGCATTTGGAATAATTTCTCATATTATTTCT
CAAGAATCAGGAAAAAAAGAAACTTTTGGAACACTAGGAATAATTTATGCAATAATAACT
ATTGGATTACTAGGATTTGTTGTATGAGCCCATCATATATTTACAGTAGGAATAGATGTT
GATACACGAGCTTACTTTACAGCAGCTACTATAATTATTGCTATTCCTACTGGAATTAAA
ATTTTTAGATGATTAGCAACTTTATATGGATCACAAATAATTTTTAACCCATCCATATTA
TGAACATTAGGATTTGTATTCCTATTCACTATAGGAGGATTAACAGGAATTATTTTATCA
AATTCATCAATTGATATTATTTTACATGATACTTATTATGTAGTAGCCCACTTTCACTAT
GTACTTTCCATAGGGGCAGTATTTGGAATTATAGCAGGATTTATTTATTGATACCCATTA
TTTACAGGAATAACAATAAATAAACTTTGAATAAAAATTCAATTTATAATAATATTTATT
GGTGTAAATTTAACTTTCTTCCCTCAACATTTTTTAGGATTAAATGGGATACCTCGACGA
TATTCTGATTTTCCAGATGCATTTTTAACATGAAATGTAATTTCATCTATTGGATCTATT
ATTTCTTTTACAAGAGTATTATATTTTATATTTATTATTTGAGAAAGATTATCTTCCCAA
CGTCAAATTTTATTTTCATCCCACCTAAATTCATCAATTGAATGAAATCAAAAATTACCA
CCTTCAGATCATAGATATGATGAATTACCTATTACATCAATAAAT------------ATA
ACAACATGAACTAATTTTAACCTACAAGATGCAAATTCACCAATAATAGAACAATTAATA
TTTTTCCACGATCATGCTATAGTAGTATTAATTTTAATTATTACATCAATTTTATATTTA
ATAATTTCAATAATATCAAACAAATATATTAATAAAAATTTATTAAACCAACAGAATATT
GAAATAATCTGAACTATCTCACCTACTTTACTTCTTATTTTTATTGCATTACCCTCAATT
CACTTATTATATTTAACTGATGAATTAAATTCACCTTTATTAACAATTAAAGCTATTGGT
CATCAATGATATTGAAGTTATGAATATACAGATTTTAAAAAT------ATTGAATTTGAT
TCATATATAAATCAAAAAAATAATTTTAATTTAAACACTTTCCGACTATTAGATGTAGAT
AACAATATAATTATACCTCTAAATACACAAATACGAATTATAGTAACATCAACAGACGTC
ATTCACTCATGAACTATTCCATCCTTAGGAAAAAAAATTGATGCAATCCCAGGACGATTA
AACCAAATTAGATTAATAATTAAACGACCAGGATTATTTTTCGGTCAATGTTCAGAAATC
TGTGGAGCAAACCATAGATTCATACCTATTGTAATTGAAAGAATTCCTATAACATTTTTT
TTAAAATGAATTAATTCATTT---------------------------------------
ATAAAAAAAAATCATTCTTTTCATTTAGTAGATTATAGCCCTTGACCTTTACTCGGAGCT
TTAGGAACAATAATTTTAGTTTCAGGATCAGTAAAATGATTTCATTTTAATAATAATTCT
TTATTTATCTGAGGATTAATAATTATTATTTTAATTATATTTCAATGATGACGAGATATT
ATTCGAGAAAGAACTTATCAAGGATTACATACAACTTCAGTAACAAATGGTATACGATGG
GGAATAATTTTATTTATTACTTCTGAAGTA------------TTTTTCTTTGTATCATTT
TTTTGAGCTTTTTTTCATAGATCACTTTCACCTTCAATTGAAATTGGAGGTATTTGACCA
CCTAAAGGAATTATTTCTTTTAATCCATTTCATATCCCTTTATTAAATACACTAATTCTT
ATTTCTTCAGGAGCTACTATTACATGATCTCATCATAGATTAATGAATGAAAATAAAAAA
GAATCTAAAAATGGATTAATATTCACAATTTTTTTAGGAATTTTATTCTCTATACTTCAA
GGGTATGAATATATAGAAGCTCCTTTTACTATAGCTGATTCAATCTATGGTTCAACATTT
TTTATAGCAACTGGATTTCATGGAATTCATGTTTTAATTGGAACAACATTTTTAATTGTT
AATCTTATACGTTTAATTAAAAACCATTATTCTAAATTTCACCATTTTGGATTTGAAGCT
TCAGCATGATATTGACATTTCGTTGATGTAATTTGATTATTCCTATATATATCTATTTAT
TGATGAGGGGGAAAT------------ATGAATAAACCTATTCGTCTTTCTAATCAAATT
ATTAAAATCTTTAACAATTCTTTAATTGATCTACCTTCTCCTAGAAATATTTCTACTCTA
TGAAATTTTGGATCATTATTAGGATTATGTTTATCAATCCAACTAGTTACTGGAATTTTT
TTAGCTATACACTATACAGCAAATATTGAATTAGCTTTTTACAGAACTGTTCACATTTGT
CGAGATGTAAATAATGGGTGATTAATACGATCCCTACACATAAATGGGGCATCATTATTT
TTTTTTTGTATTTATACACACATTGGTCGAGGAATATATTATGGATCATTCCATTTTACT
AAAACATGAATTACAGGAGTAATAATATTATTTTTAGTTATAGGAGCAGCTTTCATAGGA
TATGTATTACCATGAGGACAAATATCATTTTGGGGAGCAACTGTAATCACAAATTTATTA
TCAGCTATCCCATATTTAGGGACATTATTAGTAGAATGATTATGGGGGGGATTTTCTGTT
GATAATGCAACATTAACACGATTTTTCACCTTCCATTTTATTATCCCATTTATTATTTTA
GCTATAACTTTAATTCATCTAATATTCCTCCATCAAACAGGTTCAAACAATCCATTAGGA
ACAAATAGAAATTTAGATAAAATCCCTTTTCATCCCTATTTTTCATTTAAAGATTTAATT
GGTTTTATTATTACAATAATTTTATTAATTAGATTAGTATTAATATCACCAAATTTATTA
GGAGATCCTGACAATTTTATCCCAGCTAATTCTTTAATTACCCCCCCTCATATTAAACCA
GAATGATATTTTTTATTTGCTTATGCAATTTTACGATCAATTCCAAATAAACTAGGAGGA
GTTATTGCTTTAATTATATCAATTTTAATTCTAATAATTTTACCATTTTTCCACTTTAAA
AATTTTAAAAGTATAATATTTTATCCTTTAAATCAAATTATATTTTGAATTTTAATTTCT
AATATTATTTTATTAACATGAATTGGAGCTAGAACAGTAGAATCTCCTTTTATTGTAATC
GGTCAAATTTTAACTCTAACATATTTCATATATTTCATATTAAATCCATTTATTAACAAA
ATATGAGATAATATTTTAAAT---------------------ATATTTTATTTAAATTTA
TATTTGTCT---TTTTTAGGTATTTTAATATTAATTATTGTTGTTATAATTAGAGTAGCT
TTTTTAACTTTAATAGAACGTAAATTGTTAGGGTATATTCAAATTCGTAAGGGTCCCAAT
AAAGTTAGATTTTTAGGTATTTTACAACCTTTTTGTGATGTTATTAAATTATTTTCTAAA
GAACAAATTTTTCCTTCAATATCTAATTATTATCCTTATTATTTATCTCCTATAATTAGA
TTATTTTTAGTTTTATCATCTTGAATAATTTTACCTTATTTTACTAATTTGTATTCATTT
AATTTAAGGGTTTTATTTTTTTTATGTTGTCTTAGATTAGGGGTTTATTCTATTATGATT
GCTGGTTGATCTTCAAATTCTAAGTATTCTTTATTAGGGGGTTTGCGATCAGTAGCTCAA
ACTATTTCTTATGAGGTAAGTTTATCTATTATTTTAATATCATTTATTTTTTTGGTTGAA
AGATACAGGTTTTTAGAATTTTTTTATTTTCAAAGTTTTATTTGAATATTTTTTATTACA
TTTCCTTTGGCTTTAATATGATTTATTATTTGTTTAGCTGAAACAAATCGAACACCATTT
GATTTAGCTGAGGGTGAGTCTGAATTGGTTTCAGGGTTTAATGTTGAATATAGAAGAGGG
GGATTTGCTTTAATTTTTATAGCAGAATATGCTAGAATTTTATTAATAAGAATATTATAT
AGATTAATATTTTTAGGGGGCAATCTTTATTCTATTATATTTTATTTAAATTTAGTTTTT
ATTTCATTTTTATTTATTTTAATTCGAGGTACTTTACCTCGTATACGTTATGATAAATTG
ATAGGTATAGCTTGAAAGAGAATTTTGCCTTCATCATTAAATTTTTTAATATTTTTTATA
GGTTTAAAATTATTTTTTCATGTTGTTTTAATT---ATATTTAAATTACTTTTCATTATA
AAATTGACAAAATATTTTTTCAAAAAAAAAAATAATTCATCCCTATTAAACTTAAAAATT
TTATTTATTATCATTATAATTTTAAGATCTTTAATTGCAATTAATTCTTCTTCATGATTT
ATAATATGAATAAGAATAGAAATAAATTTAATATCATTTATTCCATTAATAATAAATTCT
TCAAAAAAAATTAAAATCTCTAATTCAATGATAATTTATTTTATTATTCAAGCTATAGCA
TCATCAATTTTAATTATAATTATTATTATAATAAAATTACAAAATAAT------------
---------ATTATCAAAATAAAC---TTTTTAATAAACATAATACAATTAAGATTATTA
ATAAAATTAGGAGCATCACCTTTCCATTGATGAACTCCTAAAATTTTTAATAATTTATCA
TGAATAAACTGTTTCATATTTTTAACTTGACAAAAAATTATCCCCCTATTTTTATTAATA
AAC---TTTAATAATAAC---------------------TTTATAATTTACATTTCTGCT
TTAACTTCATCATTTATAGGTGCAATATTAGGAATTAATCAAATTTCTATTAAACTAATT
ATAAATTATTCTTCAATTAACCATTTAGGATGAATACTAATGACCCTAATAATCAATAAA
AATTTATTATTAATATATTTTATATTTTATTCATTAATTAACTTAATAATTTCTTTAATT
ATAAATAATTATAATTTTAAATTTATTAATCAATTA---TTTAAAAATAATAATCAAAAT
---ATAAAT---------ATAAAATTAATTATAATATCTATATTTCTTTCTTTAAGAGGG
ATACCACCAATATTAGGATTTTTACCTAAAATTTTAACACTAATATTAATAATCAAAAAT
AATATAATTATAGAAACATTAATATTTATTATTTTATCAACTATTTCACTATCATTTTAT
ATTAATATTTTAATATCAATATTTATTTTTTCCAAAAATAATTCAAAATGAATAAACAAA
AATAATTTTAATTTTAACAAAACAATTTTTAGAATTTTA---------TTACTAAATTTA
ATATTAATA---------------------CTAATTATCATTATTCCTTTATTAAACATA
TTAATA------ATAATTTATTTAATTTTAATTTTTATATTTTTAATTATGATAATTTCC
TTAATTATTTTAATAGTATCATCAATACTATCAAAAAAAACACTTTATGATCGAGAAAAA
AACTCCCCCTTTGAGTGTGGATTTGACCCTAAAAATAAATATCGTATACCTTTTTCTATA
CGATTTTTTTTAATTGCAGTAATTTTCTTAATTTTTGATGTAGAAATTGCATTAATATTA
CCTTTAATTTTAATTATAAATTTATCA---AATTATAAAATTTGATTAATT---ATATCA
TCTTATTTTATTTTAATTTTATTAATAGGACTATACTATGAATGAAAATTTGGAGCTTTA
AATTGATTAAATATATTT---------AGATTTTATTTCTTTGATTACATATATATATTA
TTTTTTTTAGGATTTTTAAGAATTTGTTTAAATCGATTTCATTTATTAATAGTTTTATTG
AGATTAGAATTTATTGTATTAATAATTTATTTAATATTAATTATTTATTTGAATTTTTTT
GAAATAGAATTA---TTTTATAGAATAATTTTTTTAGTTTTTAGAGTTTGTGAGGGGGTT
TTAGGTTTATCAATTTTAATTATGATAGTTCGTGTTCATGGCAATGATTTTTATAAATCA
TTAAGAGTTATT---------ATAATGTTAAAATTTATAGTTTTTTTATTATTTATAATC
CCTTTTAGGTTTATGAAAAAATTT------------------------TGATTAACTCAG
TTTTTTATATTTTTAGGGAGGTTTATATTTTTATTTTTAGGTTCTTATACTTATGAG---
------------TGATCACAATTAAGTTAT------TATTTAGGATCTGATTTATTATCT
TATGGTTTAATTATTTTAAGTTTTTGAATTTGTTCAATGATAATAATGTCAAGAATAATT
ATTAAGGATCAAAATAATTTTTTTGGTTTATTTATTTTTATAAATATTATTTTGTTA---
CTATTTTTATTTTTAACATTTAGAGTTAATAATTTATTAATATTTTATTTATTTTTTGAG
TGTAGTTTAATCCCTGTTTTATTTTTAATTATAGGTTGGGGTCTTCAATTAGATCGAGTT
TTAGCTGGATTATATTTATTATTTTATACTTTATTAGCTTCTTTACCTTTTCTTTTATCA
ATTATTTATTTATATTATATGAATAAAACATTGTGTTTAATTATATTTTCTGAGGGTATT
------TTT---TTATTAAATTATTTATATATATATATTTGTATAATTTTA---GCTTTT
TTAGTTAAGTTGCCAATATTTTTAGTTCACTTGTGGCTCCCCAAAGCTCATGTTGAAGCT
CCTGTTTCAGGTTCTATAATTTTAGCGGGTGTGATATTAAAGTTAGGGGGGTATGGTTTA
TTACGAGTTTTTTATATTATATTTAAT---------ATAGGTATTGTATTTAATTTTTTA
TTTATTAGAATTAGAATAATTGGAGGCGTATTTATTAGTTTAATTTGTTTATTTCAAGTT
GACTTAAAGGCTTTAATTGCTTATTCTTCAGTAGCTCATATAAGAATTTTATTGGGTGGA
TTTATAACTTTAATAGGTTGGGGAGTATGTGGGTCATTTTTAATAATAATTTCTCATGGT
TTATGTTCTTCTGGGATATTTTGTTTAGTAAATATTATTTATGAACGTTTAGGTAGACGA
AGAATTTTAATTAATAAAGGTTTAATTAATTTTATACCTAGAATATCTTTATGATGGTTT
TTATTATGTTCTTCAAATATAGCTGCTCCCCCTTCATTAAATTTATTAAGAGAAATTATA
TTAATTAATAGAATAATTTCTTGAAGATGGGTGATTTTATTTGTGTTAATATTTTTATCT
TTTTTTAGAGCATCTTATACTTTATATTTATATTCTTTTACTCAACATGGTAAATTAAAT
TTTAGATTATTTTCAGTTTCTCAAGGATATGTTCGTGAATTTTTATTATTAATATTACAT
TGAATTCCTTTAAATTTTTTAATTTTGAATAATGAGTTATTTGTATTATGGGTT------
------ATTTTTTTAAATATTTGTTTTATTATGATATTTTTTTTATTATTTAATAGTTTA
ATAATATTTTTTGTTGGTTTATATTTTTTATTAATAAATTTAAGTTATTTTATTGAATTT
AACATTTTAAGTATAAATTCTTCTTCTATTGTTATAACTTTAATTCTAGATTGAATATCT
TTAATATTTTTGAGTGTGGTGATATTTATTTCTTCTTTTGTTATTTTTTATAGAAAATAT
TATATGGAGGGAGATTTAATATTAAATCGATTTATTTGTTTAGTGTTAATATTTGTTTTA
TCAATAATTTTATTAATTGTTAGTCCTAATTTAATTAGAATTTTGTTAGGTTGGGATGGT
TTAGGGTTAGTTTCTTATTGTTTAGTAATTTACTATCAAAATATTAAATCGTTTAATGCA
GGTTTATTAACTGTTCTTTCTAATCGTATTGGTGATGTATTTTTATTAATATCTATTGCT
TGAATAATAAATTTTGGAAGATGAAGATATATTTTTTATTTGGATTTTATAAACTTAAAT
GTTGAAATATTATATGTTATAGTATTTGTTTTATTAGCTTCATTTACTAAAAGAGCTCAA
ATTCCTTTTTCTTCTTGATTACCTGCAGCTATAGCAGCTCCAACACCTGTTTCTTCATTA
GTTCATTCTTCTACTCTAGTAACAGCAGGTGTATATTTATTAATTCGTTTTGAGAATTTA
TTTAAAAATAATAATAAAATTATTTGTTGGTTTTTGATAATTTCCTTATTAACTATATTT
ATATCTGGATTAAATGCTAATTTTGAATTTGATTTAAAAAAAATTATTGCTCTTTCTACT
TTAAGTCAATTAGGTTTAATAATAAGAATTTTATTTTTAGGTTTTAGTAAATTAGCATTT
TTTCATCTTTTAACTCATGCTTTATTTAAAGCTTTATTATTTATATGTGCTGGTATTTAT
ATTCATAATTTAAATAATTTTCAAGATATTCGTTTCATAGGATCTTTAAGATTTCAGATA
CCTTTAGTTTCAGTGTGTTTTAACTTTGCTAATTTATCTTTATGTGGGTTTCCTTTTTTA
TCTGGGTTTTATTCTAAGGATTTAATTTTGGAAGTAGTAATATTTAAAGATTATAATATT
TTTGTAGTGTTTATATTTTTAATTTCAACGTTATTTACAGTAATATATACTTTCCGTTTA
ATTTATTTTTCTATGTTTAATAGATTTATGATATTACCTTTTAATTCTTTAAAAGAAAGG
AATTTAAGAAGTTGGATA---TTAAATAAAAGTTTATTTGGATTAATAATTATAGTTATT
TTCATAGGAAGAGTATTTAGATGACTTTTATTTCCTATTCCTTTAATAATTTTCTTGCCT
TTTTATTTTAAAATTATACCAGTTATTATTATTATTACAGGAGTTATTTTAAGAAAAAAT
TTTTTTTTATTGAAATTAAATACAAAT------TTTATAAAATTATATTTTTTAAAAATA
TTTTTAAGTATGATATGATTTTTACCTATTATTTCTACTAGAGGTTTAATTAAATATTTT
TTATTACCTAGAAGAAATTTATCATTAAATGTGGATCAAGAATGAACT---GAATATTTT
GTTGGTCGTGGGGTTTTTAAGTTA---TTAAAAATTTATTCTTCTTGATTAGATTTATTG
TTTTTTTATTTGAATTCAATTTTAAATTTATTTTTTATTATTATTTTAATTTGATGTTAT
GTATTTATTTTATTA---------------------------------------------
------------------------------ATTTTAAAAATTCTTATTATTTTTACCCTT
TTAAATAGAATTATATTTTATTCATCCAAAACACCTTTATCTATAGGC---TTAATTCTT
CTAATTCAAACTATTTTAATTTCACTAATATCAGGAATAATGAGATTTAATTTTTGATAT
ACATATATTTTATTCTTAATTTTAATTGGAAGAATATTAATTTTATTTATTTATGTATCT
AGGTTAATATCAAACCTAAAATTTTCTTTAAATAAAGAT---------TTTAAAAATATT
TTTTTTTACTTTTTAGTAATAATTTTATTTATTTCAACAATTTTT---AATATAAAATTT
TACTTAATA------------ATTAATTCTGATTCAATTAATCTTCCTAATTTAAACCCT
GAACAATTTTTTATTTTAAAAATATCT---------TTAAATAAATTATATAATTCACCA
TCTAATCAAATTATATTAATACTTATTAACTACCTTTTATTGACTCTTTTTGTTGTTGTA
AAAATTACTAATATTAATATAGGTCCTTTACGAAAAAATATT--------------AATT
TTAAAATTATTTTAAATTTAT-----------TTTATTAAAATTTTTA----------AA
TTTTGTTAATAAAAATATTTTTATTATTTTATA-------------TGTTATTGTATTA-
TTAAA-------------------GAGATGATTTTTTT-TATTATAATTAATTAAGTATT
GAAAGAG--AATTTTGAAA----AAT----GTTTAAATTTTAATTATTAAAAAGTAAGTT
T--------AATTTATT-GTACCTTGT---GTATCAGGGT----TTATTAAA--------
-AA-AATAATATT-------------TATTAATATTTTTCTCGAA--TTTAAAAGAT---
--------CTA--TTTAA-TTTAT--GATTTTTATTGTTGTAAA----AATATTTTAAAT
AATTAAATAG-GAATGAAATGTTATTCGTTTTTAAATATAT--CTAGTTTTTTAATAAAT
GAATTTAATTCATATATT--ATAAAT---ATATAATTTTATTTTTAAAA-----------
TAAATTT-----------------------------------------------------
----------ATTT-----------TATAATATAAATATTTTAAGGG--ATAAGCTTTAG
AGTATAATTTTAAAATTGTTAA--------------------------------------
-------------ATTAATTTTTATTAAA------TTGATATAAGCTTAGAAATAG-TTT
TTA-TGAAAAAATGT------TATAATTTTTGTTTGAT--------------ATTAAAAG
ATTTTTAT-GG---ATTTAAAA--TTTTATTAAAATGATTG-AATTAAT-TATAATTTTA
TTTTAACTATGATAAAATTAGTAAAATTAAA-A-AT------------------------
----------TTTATGTGTTTAATTTAATAAAA----------TTTTTGTAAGGTTATTT
TAAGGAATTCGGCAAA---------------TTTTGTA-TATTCACCTGTTTATCAAAAA
CATGTCTTTTTGAAAA--TAATTTAAAGTCTAATCTGCTCTATGA----TGTAAAAATTA
AATGGCTGCAGTATTTTGACTGTACAAAGGTAGCATAATAATTAGTCTTTTAATTGGG-G
GCTTGTATGAATGATTGGATGAAATATAGACTGTCTTAAAATAATTATTAATTTAATTTA
ATTTTTAAGTTAAAAAGCTTAAATATTTTTAAAGGACGAGAAGACCCTATAGAGTTTTAT
AAA-------TTTATTAATGTAAAATTTTAAT-----TTTTTTTTAAATTAATTAA-TTT
A--TTTTGTTGGGGCGATAAAAAAATTTAGTAAACTTTT------TT--ATT-TAAAAAC
CATTTATTAATGAAT---------------------------------------------
---------------TTTCGATCCT--TATTTTAAGATTAGTAGAATAAATTACCTTAGG
GATAACAGCGTTATTTTTTTT-AGAGTTCTTATCAATAAAAGAGATTGCGACCTCGATGT
TGGATTAAAA-TTAA-TTTAGGTGAAGAAGCTTAAGTTTTTAAGTCTGTTCGACTTTTAA
AATTTTACATGATCTGAGTTCAAACCGGTGTAAGCCAGGTTGGTTTCTATCCTTAAAA-A
T-ATAAA-AATTTTTAGTACGAAAGGACCAAAATTT--TAAATTTAAATTT---------
---------------TATTAA-----------------------ATAGAATTTTATTAAA
TTTTTATAT---------------------------------------------------
------------------------------------------------------------
------------------------------------------------------------
------------------------------------------------------------
------------------------------------------------------------
------------------------------------------------------------
-------------------AAAAAGTTTGATTTTGGCTTA--AGAATTTATTTTATAAA-
--------TTTTTTACATGTAAATTTTTGTATGT-------------TAATTAAATTATT
TAAAAAATAATTTAATTTAAAAATTTT----AATTGCAGTATTTAATTTTAATAATTAAA
GAA-----------ATTTAGAATTATAATTTATATAAA---TATAAATAAAAAATGTGCC
AGCAA-TTGCGGTTATACA-TTT----TATATAAGTAAAT-----------TTTGTCTA-
---------------TTAAATTAA---TTTATTTTTGGATAATGGTTTTAAATTATAATA
AATTAAGTGAAATTTTTTATTTTAA-AAATTAA----TATTAAAAAAAAT----------
TATTAAGAAATTTTAAGATTAAAC------------------------------------
-TAGGATTAGATACCCTATTATTTTATAATTTAAAATGT---------------------
------------------------------------------------------------
----------------------------------------------TAATGTAAAGTATT
ATAAGTTATGTTCTTTAAACTTAAAAAAATTGGCGGTATTTAAATCTAATTAGGGGAATT
TGTCTTTT-AAATGATAATCCTCAAGATACCTTACTTTATTAAA----------------
----------AAATTTATTTATTGTCGTTAACAGATTATTTTATAAGAA-AAA-----AA
ATTTTCTAAATTATTAATT--------------TAAATAATTATTTCAGATCTTTATGTA
GTT-TATGATAAAGTTAAGATGAATTACAATAAA---ATTTATTTAA---ATGGATATTA
TAATGAAAT--TTATAATTGAAAGTGGACTTAATAGTAATTTT--AAA----TATTAAAT
TATTTTGAATTAAGAATT-AAATATGTACATATCGCCCGTCACTCTCGTTAATTAAAATA
AGATGAGATAAGTCGTAACAAAGTAGATGTACTGGAAAGTGTTTCTAGAAAGTATT----
----------

KR703582_Asiemphytus_rufocephalus
------ATAAATTTATTCTCTGTTTTTGATCCAATATCAAGAATTTTTAATTTCTCTATT
AACTGAATAAGAACAATTCTAGGAATTTTTTTTATCCCTAAAACTTACTGATTTATTTTA
CCTCGAATAAATATATTAATTAATAAAATCTCTTTAAGAATTCATCAAGAGTTAAAAATT
TTAATAGGA---AATTCTTCTAAGGGAGGAACTTTAATTTTTTTTTCATTATTTATTTTT
ATTGTATTTAATAATTTTTTAGGACTTTTTCCTTATATTTTTACAAGAACAAGACATTTA
ACTATAACTTTAACTTTAGCATTACCTTTATGATTTAGATTTATTTTTTACGGATGAATT
AATAATACAAATCATATATTTGCTCACCTAGTTCCACAAAATACTCCTGGTGTTCTAATA
CCATTTATAGTATTAATTGAAACAATTAGAAATTTAATTCGAGCAATAACTCTTTCAGTA
CGACTTACTGCTAATATAATTGCAGGTCATTTATTAATAACTTTATTAAGAAGAACAGGA
ATTTCATTAAATATTCCAATAACAATATTTTTAATTATT---GTTCAATTACTTTTATTA
ACATTAGAATCTGCTGTAGCAATTATTCAATCTTACGTATTTATAGTATTAAGAACTTTA
TATTCTAGAGAA---GTA------------------------ATACCTCAAATATACCCT
TTAAATTGAATTATTTTATTTATTTTTTTTAGATTAATTTTTATTTTTTTTAATATTATT
AATTACTTTAATTTTAAAATTGAA---------AAAAAAAATAAAATATTTATTATAAAA
AAAAATTCA---------------------CAAATATTAAATTGAAAATGAATTTTA---
---TTATTTTTGAATAAATGATTATTTTCAACTAATCATAAAAATATTGGAACATTATAT
TTTATCTTTGGTTTTTGATCAGGAATATTAGGATTATCTTTTAGAATATTAATTCGAACA
GAATTAGGTATACCAGGATCAATAATTGGAGATGATCAAATTTATAATGTAATTGTTACA
TCACATGCATTTTTAATAATTTTCTTTATAGTTATACCAATTATAATTGGAGGATTTGGA
AACTGATTAGTTCCTCTAATATTAGGAGCACCAGATATAGCATTCCCTCGATTAAATAAC
ATAAGATTTTGATTTTTACCCCCATCTATCTGTCTACTTTTATCAAGAAGAATAGTTAAT
TCAGGATCAGGAACAGGATGAACTGTTTATCCTCCTCTTTCAAGAAGAATTTCTCATGCA
GGAGCTTCAGTTGATCTAACAATTTTCTCTTTACATTTAGCAGGAATTTCTTCAATTCTT
GGAGCAATTAATTTTATTTCAACTATAATTAATATAAATGTAAAAGGTATAAATCCTGAA
CGTATACCTCTTTTTGTTTGATCTGTTTTATTAACTGCTATTCTTTTATTATTATCATTA
CCTGTCCTAGCGGGTGCTATTACTATATTATTAACAGATCGAAACTTAAATACTTCATTT
TTTGATCCATCAGGGGGTGGAGATCCAATTTTATATCAACATTTATTTTGATTCTTTGGA
CATCCAGAAGTTTATATTTTAATTATTCCAGCATTTGGAATAATTTCACATATTATTTCT
CAAGAATCAGGAAAAAAAGAAACATTTGGAACATTAGGAATAATTTATGCTATAATAACT
ATTGGACTATTAGGATTTGTTGTTTGAGCACATCATATATTCACAGTAGGAATAGACGTA
GATACTCGAGCATATTTCACTGCAGCTACTATAATTATTGCAATTCCAACTGGAATTAAA
ATTTTTAGATGATTAGCAACTTTATATGGATCACAATTAATTTTTAATCCATCTCTTCTT
TGAGCTTTAGGATTTGTATTCCTATTCACTATAGGAGGATTAACTGGAATTATTTTATCT
AATTCATCAATTGATATTATTTTACATGATACATATTATGTAGTAGCTCATTTTCATTAT
GTATTATCAATAGGAGCTGTATTTGGAATTATAGCAGGATTTATATATTGATATCCTTTA
TTTACAGGATTAACTATAAATAATTTTTGATTAAAAATTCAATTTACTATAATATTTATT
GGAGTAAATTTAACTTTCTTTCCTCAACATTTCTTAGGTTTAAATGGAATACCACGACGT
TATTCAGATTACCCTGATGCTTTCCTATCATGAAATGTTTTATCCTCTATTGGATCAATT
ATTTCATTTGTAAGAGTATTATACTTTATATTTATTATTTGAGAAAGAATATCTTCTCAA
CGACAAATTATTTTCTCTTCTCACTTAAATACATCTATTGAATGAAATCAAAATTTCCCA
CCTTCAGATCATAGATATGAAGAATTACCTATTACAATTAAT---------------ATT
ACAACATGAACAAATTTTTATTTTCAAGATGCAACATCTCCTACTATAGAACAAATAATT
TTTTTTCACGATCACTCAATAGTAGTTTTAATTTTAATTACAATTTCAATTATATATTTT
ATCTCATCAATACTTTTAAATAAATATGTTAATAAAAATTTACTAAACCAACAAAATATT
GAAATAATTTGAACTATTTCACCTACTTTATTATTAGTTTTTATTGCTATTCCTTCAATT
CATCTTTTATATTTAATAGATGAAATAAATTATCCCATTATAACAATTAAAGCAATAGGA
CATCAATGATATTGAAGATACGAATATACTGATTTTAAAAAT------ATTGAATTTGAT
TCATATATAAATAATAAAAATAATTTAAATAATAATTCTTTTCGACTTCTAGATGTTGAT
AATAATATAATTTTACCGATAAATACACAAATACGAATTATTGTTTCATCAACAGATGTA
ATTCATTCATGAACTATACCTTCTATAGGAAAAAAAATTGATGCGATCCCAGGACGACTA
AATCAAATTAGATTATTAATTAAACGACCAGGACTTTATTTTGGACAATGTTCAGAAATC
TGTGGAGCAAATCATAGATTTATACCAATTGTAATTGAAAGAATTCCCATAAACTTTTTC
TTAAAATGAGTTAATTCATTT---------------ATTTATTCTAAAAAAGAAAATTTA
ATGCAAAAAAATCATTCCTTCCATCTTGTTGATTATAGACCATGACCTTTATTAGGAGCA
TTAAGAACAATAATTTTAGTTTCTGGTTCTGTAAAATGATTTCATTATAATAATAATAAC
TTATTTTGTTTAGGATTAATAATTATTTTATTAATTATATTTCAATGATGACGAGATATT
GTTCGAGAAAGAACTTATCAAGGTCTTCACACTAATTCAGTTACTACAGGAATACGATGA
GGAATAATTTTATTTATTACATCAGAAATT------------TTTTTTTTTGTTTCATTT
TTCTGAGCATTTTTTCATAGTTCACTATCCCCTACTATTGAAATTGGAAGAATTTGACCT
CCCAAAGGAATTCATCCTTTTAATCCTATACATATCCCTTTACTTAATACATTAATTCTT
GTATCATCAGGAATTACAATTACTTGATCTCACCACAGATTAATAAATCAAAATAAAAAA
GAAGCAATTAATGGATTATTTTTCACAATTATTTTAGGTATTTTATTTTCAATTTTACAA
GCATATGAATATATTGAAGCACCATTTACTATAGCAGATTCAATTTATGGATCAACTTTC
TTTATAGCAACAGGATTTCATGGATTACATGTATTAATTGGAACAACCTTTTTAATAATT
AATCTAATTCGAATAATTAAAAATCACTTTTCAGTTTATCATCATTTTGGTTTTGAAGCA
TCAGCTTGATACTGACACTTTGTTGATGTTGTTTGATTATTTCTCTATATTTCTATCTAT
TGATGAGGAAGAAGA------------ATGAATAAACCTTTACGATTAAATAATAAAATT
TTTAAAATTTTAAATGATTCATTAATTGATTTACCTACTCCAAGAAATATTTCATCATTA
TGAAATTTTGGATCCTTATTGGGACTTTGTTTAATAATTCAATTAATTACTGGAATTTTC
TTAGCAATACATTATACAGCAAACATTGAAATAGCATTCTCTAGAGTAGTTCATATTTGT
CGAGATGTTAATAACGGATGAATGATACGAACAATTCATGCAAATGGAGCTTCTTTTTTC
TTTTTTTGTATTTATACTCACATTGGACGAGGAATATATTTTGGATCATATAATTTTACA
AAAACATGAATAACAGGTGTAATTATATTATTCTTAGTTATAGGAGCAGCATTTATAGGA
TATGTATTACCTTGAGGACAAATATCATTTTGAGGAGCAACAGTTATTACAAACTTATTA
TCAGCAATTCCTTACCTAGGAACATTTTTAGTCCAATGATTATGAGGTGGATTTTCAGTA
GATAATGCAACTTTAACACGTTTTTTTACATTTCATTTTTTAATTCCATTTTTAATTTTA
GCAATAACTATTATTCATTTATTTTTTCTACATGAAACCGGCTCAAATAATCCTCTAGGA
ACAAATAGAAACTTAGATAAAATTCCTTTTCACCCTTACTTTTCTTTTAAAGATATTGTA
GGATTTTTAATTTTATTATATATATTAATTTTATTGATATTAATTTCACCTAATTTATTA
GGAGATCCAGATAATTTTATTCCTGCAAATCCTTTAATCACCCCCCCTCATATTAAACCT
GAATGATATTTTTTATTTGCTTATGCAATTCTTCGATCTATTCCTAATAAATTAGGAGGA
GTAATTGCTTTAATAATATCAATTTTAATTTTAATTATTCTTCCTTTAACAAAAAAAAAA
---TTTAAAAGACTTTCATTTTATCCTCTTAATCAAATTATATTTTGAAGAATATTATCT
AATGTATTTTTATTAACTTGAATTGGAGCAAGACCTGTTGAAACACCATATATTATAATC
GGACAAATATTAACTATAACATATTTTTCATATTTTATTTTAAATTCTATAATAACTAAA
TTATGAGATAATTTATTAAAT---------------------ATAATTTTTAAAGAAATT
TATTTAATA---TTATTGAGAATTTTATTGTTATTAATTATGGTTATAATTGGGGTTGCT
TTTTTAACTTTAATAGAACGAAAGTTGTTAGGATATATTCAAATTCGTAAAGGACCTAAT
AAGGTTTCTTTTTTGGGGATTTTTCAGCCTTTTTGTGATGTAATTAAGTTATTTTCTAAA
GAACAAATTTTTCCTTCAGTTTCAAATTATTATCCTTATTATTTTTCTCCAATTTTTAGT
TTATTTTTAGTTTTATCAGGTTGATTAGTAATACCTTATTTTACTAATTTATATTCATTT
AATTTAAGAGTTTTATTTTTTTTATGTTGTTTAAGTTTAGGGGTTTATAGAATTATAATT
GCAGGTTGATCTTCAAATTCTAAATATTCTTTATTAGGTGGTTTACGTTCTGTAGCTCAA
ACTATTTCTTATGAAGTAAGATTAGCTATTATTTTAATATCTTTTGTTTTTTTAATTGAA
AATTTTAGTTTTATTGAATTTTATTTTTTTCAAAAATTTATTTGGTTAATATTTATTTTT
TTACCTTTAATATTAGTTTGATTTATTATTTGTTTAGCAGAAACTAATCGTACTCCATTT
GATTTTGCAGAAGGTGAATCTGAATTAGTTTCTGGTTTTAATGTTGAGTATAGAAGAGGA
AGATTTGCTTTAATTTTTTTAGCTGAATATGCTAGAATTTTATTAATAAGAATATTATTT
AGTTTAATTTTTTTAGGTGGTAATCTATTTTCTTTAATATTTTATTTAAATTTAGTTTTT
ATTTCTTTTTTATTTATTCATATTCGTGGTACGGTTCCTCGATTGCGTTATGATAAATTA
ATAGGAATATCATGAAAGAGGTTTTTACCTATTTCTTTAAATTATTTAATATTTATTGTT
GGATTAAAATTATTTTTTCACATTATCTTAATT---------ATTTTTACCTTTATTATA
ATGACAAAATTTTTATTTATTAATAATAATAAAATAATTAAATTATCAATAATAAAAATT
TTATTTTTAATAATTTTAATTTTTAGAACAATAATTACTATTAATTCTTCATCATGAATT
AATGCTTGAATAGGAATAGAAATTAATTTAATATCATTTATTCCTTTAATAATAAATAAA
TTAAAAAACAAAAAAAATTCTAATTCAATAATAATTTATTTTATTATTCAAGCAGGAGCT
TCATCTATTTTAATAATAATAATTATTATAATAAAAATAGAATTAAAT------------
---------TTTATAAAATTTAAC---TTAATTATAAATATAATTCAAATAAGTTTATTA
CTAAAACTAGGAGCTTCACCATTTCACTGATGAACTCCAAAATTTACTATTAATTTAAAT
TGAAATAATTTATTTATTTTTTTAACATGACAAAAAATTGCTCCTATATTCTTATTAATT
TCA---ATAAATTCTAAT---------------------TCAATAATTTATATATCAACT
TTAATATCAACTTTAATTGGAGCAATTATAGGAATAAATCAAACTTTAATTAAATTAATT
ATAGTATACTCTTCTATTAACCACTTAGGATGAATATTAATAATATTAATTATTAACATA
AAAATATTAATAATATATTTTATTATTTATTCATTAATTAATTTTATAATTTGTATAATA
ATAAATAATTTAAATATAATATTTTTAAATCAATTA---ATTAAAAATAATAATCAAAAT
---TTAAAT---------TTAAAATTAATTATTATTTCACTATTTTTTTCTCTTAGTGGT
TTACCCCCATTTATTGGATTCTTACCAAAATTATTTTCACTAATTTTAATATTAAAAAAT
AATTTAATTTTTGAATCAATTTTATTTATTTTTATAGCAATTATTTCACTTTCATTTTAT
ATTAATCCTTTAATATCAATTTTTATTAATAAAAAATTTAATATAAAATGAAACAATAAA
ATTAATGAAATTTTTAAAATAATTAATTCAATTATTTTA---------ATAAATTTAATC
TTAATTATA------------------------TTAATTTTAACTCCAATTATAAATAAT
ATTATT------ATAATAAAATTAATAATTATAAGAATAATATTAATCTTAACAATTTCA
ATTATCATTATAATTTTAGCTTCAATTTTATCTAAAAAAACTCTTTATGATCGAGAAAAA
AATTCCCCCTTTGAATGTGGATTTGATCCTAAAAGTAATTCTCGTTTACCATTTTCTATT
CGATTTTTTTTAATCGCTGTAATTTTTTTAATCTTTGATGTAGAAATTGCTTTAATACTT
CCATTAATTTTAATTTTATCTCTATCT---AATTATAAAATTTGATTAATT---TTATCT
TCTTATTTTATTATTATTTTATTACTAGGAACATATTATGAATGAAAATTCGGAGCTTTA
AATTGATTAAATATTATA---------TTATTAAATTTTTTTGATTTAATATATTTATTA
TTTTTTTTGAGATTTTTAAGATTTTGTTTTAATCGAATTCATTTATTAATAATTCTTTTA
AGATTAGAATTTATGGTTTTAGTAATTTATTTTATATTGATTATTTTTTTAAGTTTATTT
GAAATGGAGATA---TTTTTTAGAATAATATTTTTAGTTTTTAGAGTTTGTGAAGGTGTA
TTAGGATTATCAATCTTAATTATAATAGTTCGTATAAGTGGAAATGATTATTTTCAAAAT
TTAAGTTTTTTA------------ATGATAAAATTTTTGATTTATTTAATATTTTTAATT
CCTTTAAGAATAATAGGAAAATTT------------------------TGATTAATTCAG
TTTAATTTATTTTTATTAAGATTTATATTTTTATTAATTGGTTACTATAATTTTGAT---
------------TGATCTCATATAAGATAT------TATTTGGGATGTGATTTATTGTCT
TTTGGTTTAATTATTTTAAGTTTATGAATTAGTTCATTAATAATTATAGCAAGAAGAATT
ATTTATAATAATAAAAATTTTATTATTTTATTTTTATTTATAGTTTTAATATTAATA---
GTATTTTTATATTTAACTTTTAGAGTAATAAATTTAATATTATTTTATTTATTTTTTGAA
TGTAGATTAATTCCTGTATTATTTTTAATTATAGGTTGAGGTTTACAGTTGGATCGAATT
CAAGCTGGTATATATTTATTATTTTATACTTTATTTGCTTCATTACCTTTACTTCTTTCA
ATTATTTTTATTTATTATAATAATATGACTTTATGTTTTTTAGTTTTTTTTGAAAAAAAA
------ATT---TTTTTGAATTATTTATATTTATATTTTTTTTTAATTTTG---GCATTT
TTAGTTAAAATACCTATATATTTAGTTCATTTATGATTACCTAAGGCTCATGTTGAAGCT
CCTGTTTCAGGATCAATAATTTTAGCAGGAGTAATATTAAAATTAGGGGGTTATGGAATA
TTACGTATTTTTATAATTTTAGTTAAA---------TTAGGAAATTCTTTTAATTTTTTT
TTAATTAGAATTAGAATAATAGGGGGAATTTTAATTGGATTAATTTGTTTATTTCAGATT
GATTTAAAATCTTTAATTGCTTATTCTTCTGTAGCTCATATGGGGGTTCTATTAGGTGGA
TTTTTAACTTTAATAAATTGAGGAGTTTATGGATCTTATTTAATAATAATTTCTCATGGA
TTATGTTCTTCTGGATTATTTTGTTTAGTAAATATTATCTATGAACGTACAAGAAGACGA
ATATTATTAATTAATAAAGGATTGATTAATTTTATACCGAGAATATCTTTATGATGATTT
TTACTTTGTTCATCGAATATAGCTGCTCCTCCTTCTTTAAATTTAATAGCTGAAATTATA
TTAATGAATAGAATAATTTGTTGAAGATTAATTTTATTAATTTTATTATTATTATTTTTT
TTTTTTAGAGCATCTTATACTTTATATTTATATTCTTTTACTCAACATGGAAAATTAAAT
TTTAATTTATATAGTTTTTCTCAAGGTTATTTACGTGAATATTTATTATTAATTATACAT
TGAATTCCATTAAATTTTTTAATTTTAAATAATGAATTATTTAATTTATGAATT------
---ATAATTTTTATTGATATTTGTTTTATTATAATAATTAATCTTTTAATAATGAGATTA
ATTAGAGTTTTTTTTGGATTTTATTTTTTAATTTATAACTTAAATATTTTTATTGAATTT
AATTTATTAAATTTGAATTCTTCAAGAATTGTTATAACTTTATTTTTTGATTGAATATGT
TTATTTTTTTTGAGAATTGTTTTATTTATTTCAAGATCTGTAGTTTATTATAGAAAATAT
TATATAGAAGGTGATTTAATGATAAATCGTTTTATTTCTTTAGTTTTAATATTTGTATTT
TCTATAATATTATTAATTATTAGACCAAATTTAATTAGAATTTTATTAGGATGAGATGGT
TTAGGTTTAGTTTCTTATTGTTTAGTAATTTATTATCAAAATATTAAATCTTTTAATGCA
GGAATATTAACAGTTTTATCAAATCGAATTGGAGATATTTTTTTATTATTTTCTATTGCT
TGAATATTAAATTTTGGTAGATGAAATTATATTTTTTTTATAGATTTTATAAAAATAAAT
TTTGAAATAAAATTTATTTTATTATTTGTTTTATTAGCTTCATTTACTAAAAGAGCTCAA
ATTCCTTTTTCTTCTTGATTACCTGCTGCTATAGCAGCTCCTACTCCTGTTTCTTCACTT
GTTCATTCTTCTACTTTAGTAACTGTTGGGATTTATTTAATAATTCGATTTGAGAAGGTT
TTAATA---AATAAAGAATTTATTAGTTGATTTATATTAATTTCTGTATTAACTATATTT
ATATCAGGGTTGAATGCAAATTTTGAAAATGATTTAAAAAAGATTATTGCTTTATCAACT
TTAAGTCAATTAGGTTTAATAATAAGAATTTTATTTTTAGGATTTAGTCAATTAGCTTTT
TTTCATTTATTAACTCATGCTTTATTTAAAGCTTTATTATTTATATGTGCTGGATTATTA
ATTCATAATTTAATAAATTTTCAAGATATTCGTTATATAGGTTGTATTTCTAATCAAATA
CCTTTAGTTTCAATTTGTTTTAATTTTTCTAATTTATCTTTATGTGGATTTCCATTTTTA
GCTGGATTTTATTCTAAGGATTTAATTTTAGAGAAAGTTATATTAATAAATTTTAATAAT
TTTATTATTATTTTATTTATACTTTCTACTTTATTTACAGTAATATATACTTTTCGTTTA
ATTTATTTTTCAATAATTAAATTTAGAGGATTTTTAAGATTAAATTTTTTGAATGATAAT
TCT---------TGAGGG---ATAAATAAAAGATTTCTGGGTTTAATTATAATAGTAATT
TTAGGGGGAAGATCTTTAAGATGAATTTTATTTCCTTATCCTATAATAATTTGTTTACCA
TTTTTTTTAAAAATTTTTCCATTATTAATTGTTTTATTTGGTAGATTATTTGGATATATA
ATTTTTTTAATAAATTTAAATAAATTA------AGAATTAAATTTTATTTTTTAAAAAAT
TTTTTTTCTTTAATATGGTTTTTACCTTTTATTTCAACTAATTGTATAATTAAATTTCCT
TTATTAATTAGAATAGAGATATCTTTTATA---GATCAGAATTGAACT---GAATTTTTA
GTAGGGCAAGGAGTATTAAAATTT---ATAAAAAATTATTCTTCTTGAATAGATTTATTA
ATTTTTTATTTTAATTCTTTATTAAATTTATTTTTATTAATAATTTTAGTTTGATGATAT
TTTTATATTTATATT---------------------------------------------
------------------------------ATAATTAAATTTTTATTAATTATTTTATTT
ATAAATAGAATCTTATTTTATTCAACAAAAACTCCTTTATCAATAGGA---TTAATATTA
TTAATTCAAACTCTAAATATTACTTTAATTTCAGGAATTATAAGTTTAAATTTTTGATAT
ATATATATTTTATTTTTAATTATATTAGGAGGTATATTAATTTTATTTATTTATGTTTCT
AGTTTATCTTCTAATCAAAAATTTATTTTTGATAAAAAT---------TTTTTATTAATT
AATTTAATTTTAATAATAATAATTTTTTTAATAATTATTTTAATAAAAAATTTAAATTAC
TTT---------------------AATTTAGATATAATTAAATTAATAAATGTAGAAATT
GAAGAAAATTTTATATTAAAAATATCA---------TTAAATAAATTATATAATAAACCA
ACTAACCAAATTATAATTATATTAATTAATTACCTATTAATTACATTATTTATTATTGTA
AAAATTACTAATATTAATATAGGAGCTTTACGAAAAAATTTT--------------AAGA
TTAAAATTATTTTTTTTTTAT---------------------TTTTTT----------TA
TTTTTTTAATAAAAATAATTTTATAATGAAATA--------------GTTTTTGTATTAT
TTAAA-------------------AATAAAATTTTTTA-TATAAAAATTAATT-AGTATT
GAAGAAG--AATTTTGAAA----AAT-----TTAAAAATTTATTTTAATAAAAGTAGATT
T--------TTTTTATT-GTACCTTGT---GTATCAGGGT----TTTTTAAA--------
-TA-AAAAATATT-------------TA-AAATATTTTTCTCGAA--TTAAAAAGAT---
--------CTA-TTTTTA-TTTAT--AATTTTTATTGTTGTAAA----AATATTTTTAAT
AAAAAAATAG-AAATGAAATGTTATTCGATTTTTAATATAT--CTAGTTTTTTAATAAAT
GAATTTAATTCAAATATT--AT-TTT---ATAATAATTATTTTTTAATA-----------
AAAATTA-----------------------------------------------------
----------ATT--------------TAATATTAAGATTTTAAGGG--ATAAGCTTTAA
AATTTATATTTATAATATTTA---------------------------------------
----------------AAATTTTATTAAA------TTTTTATAAGCTTAGAAATAG-TTA
TTATTTTAATAATGT------TATAATTTTTTTTTATTT-AATTATAATTTAATTTAAAA
ATTAT---------ATTTAATA--ATTTATTAAAATAATTT-ATTTAAT-TAATTTTTAA
ATTTAATAATGATAAAATTAGTAAATTTAA------------------------------
----------TTTTGTTTAAAAAATGAAT--------------TTTTTTAAAATTTAATT
TAAGGAATTCGGCAAAA--------------TATTTTA-TACTCACCTGTTTAACAAAAA
CATGTCTTTTTGAATTT-TAATTTAAAGTCTAATCTGCTCTATGA----TTAATTTATTA
AATGGCCGCAGTATTTTGACTGTGCAAAGGTAGCATAATAATTAGTCTTTTAATTGAA-G
GCTGGTATGAATGATTGAATGAAGTATAAACTGTCTTTAATTAATT--TTATTTAATTTA
ATTTTTAAGTTAAAAAGCTTAAATTTTTTTAATGGACGAGAAGACCCTATAGAGTTTTAT
AAA-------AAAATAAATTTTTTTATTTAAT-----TTATTTAAAAATTTGTTTT-TTT
A--TTTTATTGGGGCGATAGAAAAATTTAATAAACTTTT------TT--ATA-TTTTTTA
CATTAATTTATGAAT---------------------------------------------
---------------TTTTGATCCT--TAATTAAAGATTATTAGATTAAATTACCTTAGG
GATAACAGCGTTATTTTATTT-AAAGTTCTTATTAATAATAAAGATTGCGACCTCGATGT
TGGATTAAAA-TTAATTTTAGGTGAAGAAGCTTAAAATTTTAAGTCTGTTCGACTTTTAA
AATTTTACATGATCTGAGTTCAAACCGGTGTAAGCCAGGTTGGTTTCTATCCTTAATA-T
A-AAAAA-AATTTTTAGTACGAAAGGACCAAAATTT--TAAA-ATAAATTT---------
---------------TATAAA-----------------------AATGAATTTTATTAAT
GATTTTTAATTA------------------------------------------------
------------------------------------------------------------
------------------------------------------------------------
------------------------------------------------------------
------------------------------------------------------------
------------------------------------------------------------
-------------------AAAAAGTTTGATTTTGGCTTT--TATATTTATGATATAAA-
--------TTTTTTGCATGTAAATTTTTGTGTGTTAAAAAAAAAATTTAAATAATTTTTT
AAAAAATTAATTTATT---------------ATTTGCAGCATTTAATTTTAATAATTAAA
GTA-----------ATTTAGAATTATAATTTATTTTAT---TATAGGTAAATAATGTGCC
AGCAA-CTGCGGTTATACATTTT----TATAAAAATAAATAT---AT---ATTTATTAA-
---------------TTAATTTAAGT-TTTATTTTTTTATTATAATTTAAAA-TAAATTA
AATTAGGTGAAATTATTTAATTTAA-TTAGTTA----TTTTTATAAAATT-------TAT
AATTAAGAAATCTTTAAT-TAAAC------------------------------------
-TAGGATTAGATACCCTATTATTTAAGA--TTTAAATTT---------------------
------------------------------------------------------------
----------------------------------------------AATTGTAGAAGATT
AATAGATAAGTTCTTTAAATTTAAAAAAATTGGCGGTATTTAACTCTAATTAGGGGAATT
TGTCTTTT-AAATGATAATCCGCAAGAAACCTTACTTTAATAAA----------------
----------AAATTTATTTATTGTCGTTATCAGATTATTTTAAAAGAA-AAAT----TA
ATTTTCTAAATTATTTTTA--------------TTAATAATTATTTCAGATCATTATGTA
GTT-TATATTAAAGTTAAGATGAATTACAATAAA---TTTTATTTAG---ATGGAAATTT
TATTGAAAT--ATAAAATTGAAGGTGGACTTAATAGTAAAAAA--AAA----AATTATAT
TTATTTGAATTAAGAATT-AAATATGTACATATTGCCCGTCACTCTCATT-------CTA
AAATGAGATAAGTCGTAACAAAGTAGAGATACTGGAAAGTGTTTCTAGAAAGATTTTTT-
----------

KT260167_Calameuta_filiformis
ATGATAAGAAATTTATTTTCGATTTTTGATCCTTCCTCTTCAATTATAATATTACCTATT
AACTGAATAAGATCATTAATTGGATTAATTATTCTTCCATATATATACTGATTAATTCCC
TCACGATATAATATAATATGAATTCAACTTATAAATTTTATTAATAACGAATTAAAAATT
CTTATTAAT---AAGAATGCTTGGGGAAGAAATATTATATTTACTTCTATTTTTATTTTT
ATTATAATAAATAATTTTATAGGATTATTCCCCTATATTTTTACTAGATCAAGTCATATA
ACTATAACTCTAAGTTTATCTCTTCCCCTTTGAATATCTTTAATAATTTTTGGATGAATT
AAATATTACAACAATATATTTGCTCACATAGTTCCAATAGGAACGCCCCCTATTTTAATG
CCATTTATAGTAATAATTGAATCTATCAGAAACTTAATTCGACCCGGAACTCTTGCAATT
CGATTAGCAGCAAATATAATTGCAGGACATTTACTTATTACCCTAATTAGATCAACTGGA
CCACACTTAAGCCTATATTTATCTTCAAGAATAATCTTT---GCCCAAATTATACTTTTA
ACACTAGAAAGAGCTGTAGCTATTATTCAAGCTTACGTATTTTCAATTTTAAGAACTTTA
TACTCAAATGAA---ATCAAA---------------------ATTCCTCAAATATCCCCA
ATAAACTGACTCATTTTAATATTTTTTTTTACAATAATTCTATTCATATGCATATGTATA
ATTTACTACATTTACTTACCCCAAAATTCA---AATAAATCAATTCCACTTAATAACCTT
AAATTTAAAAAA------------------AATCATTTAAATTGAAAATGA---------
---------ATGCAAAAATGATTTTTTTCTACAAATCATAAAAATATTGGTATTTTATAT
TTTATTTTTGGAATTTGATCAGGAATACTAGGAACTTCGTTAAGATTGATTATTCGAGCA
GAACTAGGAACACCAGGACCATTAATCAATAATGATCAAATTTATAACTCAATCGTAACA
GCTCACGCATTTATCATAATTTTTTTTATGATTATGCCTGTAATAATTGGAGGATTCGGA
AACTGATTAATTCCACTAATATTAGGAGCTCCAGATATAGCCTTTCCACGAATAAATAAT
ATAAGATTTTGGTTATTACCCCCCTCTCTTACACTTCTTTTAATTAGAAGAGTAATTAAT
CAAGGAGCAGGAACAGGATGAACTGTATACCCACCATTATCTAATAATCTATATCACGGA
GGTCCGTCAGTAGATTTAGCTATTTTTTCCTTACATCTAGCTGGAATATCTTCAATCATA
GGAGCTATTAATTTTATTTCAACAATTATTAATATGCGACCTGTAGGATTATCAATAGAT
CAAATATCCTTATTTACATGAGCAGTGGGAATTACAGCAATTCTTTTACTTCTATCCCTT
CCAGTTTTAGCAGGAGCTATTACCATACTTTTAACAGATCGAAACTTAAATACTACATTT
TTTGACCCTGCGGGAGGTGGAGATCCTATTTTATATCAACATTTATTTTGATTCTTCGGT
CATCCTGAAGTATATATTTTAATTTTACCAGGATTCGGTATAATTTCTCATATAATTTTT
TCTGAGACAGGAAAAAAAGAAACATTTGGAATATTGGGAATAATTTATGCTATATCTGCT
ATTGGAATTTTAGGATTTGTAGTATGAGCACACCATATATTTACAGTAGGTATAGATGTA
GACACACGAGCATATTTTACATCAGCAACATTAATTATTGCTGTACCTACTGGAATTAAG
GTATTTAGATGATTAGCTACTCTCCATGGATTTAAATTCAACAATTCCCCAACAATATGA
TGATCTATCGGATTTATTTTTTTATTTACATTAGGAGGATTAACAGGAATCACATTAGCC
AACTCATCAATTGATATTATTCTTCACGATACATACTATGTTGTAGCTCACTTCCATTAT
GTTTTATCTATAGGAGCTGTATTTACTATTATAGGAGGATTTATTCACTGATACCCTCTA
ATTACAGGACTAACCTTAAATCCATATTGATTAAATAGTCAATTTATAATAATATTTATT
GGAGTAAATACTACCTTCTTCCCTCAACATTTCCTAGGATTATCTGGAATACCTCGACGA
TACTCAGATTATCCAGATGCATTCTTATCATGAAACATTATTTCTTCCATTGGATCATTA
ATCTCCTTAATAGGAATTATAATATTTATTTTTATTATATGAGAATCATTAATTTCTAAC
CGACAAATCTTATTTAATGAAAATACTTCTTCATCTATTGAATGATTCCAAATATTTCCT
CCAATAGAACACAGATATTCTGAATTACCTGTATTAATTAAA---------------ATG
TCTACATGATCTATAATTTCCCTCCAAGATGCTAATTCACCTATAATAGAAAATTTAACC
ATATTCCATGACCATATTATAACAATTAATATTTTAATTACAATATTAGTTTTATATATT
ATTGTATCAATTTATTTAAATAAAATTATTAATCGAACAGTAATACAAAACCAATTAATT
GAATTAATCTGAACTTTTATTCCTATAATTATTTTATTTTTTATAGCATTTCCATCAATT
AAAATTTTATATTTAATAGATGAAATTTTTTCACCAGTAATTACAATCAAATGTATGGGG
CACCAATGATACTGAAGATATGAATACTCAGATTTTAGTAAT------ATTGAATTTGAC
TCTTTTATAATTCCAACTGAAGAATTGAATAATAATGAATTTCGATTATTAGATGTAAAT
AATCGAATAGTTATCCCATTTAATACTTATATTCGTTTATTAATTTCTTCTGTTGATGTC
ATTCACTCATGAACTATCCCTGCTGTAGGTATTAAAGTAGATGCTACTCCTGGACGAATT
AATCAAGCTAGATTATTAACCATTCGACCAGGCTTATATTACGGCCAATGTTCAGAAATC
TGTGGAGCAAATCATAGATTTATACCCATCGTTATTGAATCAACTAACCCAAAATTATTC
ATTTCCTGAATTAAAAATTTTAAT---------------------------------ATG
TCAATAAATAATCACCCATTCCATATAGTAGAAAAAAGACCCTGACCCCTCACATCATCA
ATAGGAATAATTATCTTAACTAGAGGGTTTATTAAATGATTCCATTATAAGAATTACTGA
ATATTTATAGTAGGAATTTTAATTATAATAATATCTTCATATCAATGATGGCGAGATGTT
ACTCGCGAATCTACATTTCAAGGATTACACTCAAAAGAAGTATATATAAATATAAGCTGA
GGAATAATCCTATTTATTACTTCAGAAGTA------------TTTTTTTTTTTATCTTTT
TTTTGAGCATACTTTCACGCATCTCTTTCTCCTAGAATTGAAATTGGAAGAATATGACCT
CCTAATGGAATTATTACATTTAACCCATACCATATTCCACTATTAAATACTATTATTTTA
GTATCATCTGGAGCAAGAATTACATGATCACATCATAGTTTAATTAATAAAAAATATGAC
CAAAGAATAATCAGTCTAATTATTACTATTATATTAGGAATTTACTTTAGAATCTTACAA
AAATACGAATATAATGATGCATACTTTACTATTGCTGATTCTATTTACGGATCTACATTT
TATATAGCTACAGGATTCCATGGTATACATGTATTAATCGGAACATTTTTTTTAATTGTA
TGTTTAATTCGTTTAAAAAATAACCACTTTTCAAATAAACATCACTTTGGATTTGAAGCT
GCATCATGATATTGACATTTTGTTGATATTGTATGATTATTTCTATATATTTCAATTTAT
TGGTGAAGATTCAAT------------ATGTTAACAAATATACTTAAATATAACCCTATT
ATTAAAATCATACATTCTAGGCTTGTAAAACTCCCTACTCCAGTAAATATCTCTATTTGA
TGAAATTTTGGATCACTCTTAGGACTATGTTTATTAATTCAAATCATCTCAGGATTATTT
TTATCTATACACTACTGCCCCAACACAACCCTTGCATTTAATAGTATTATCCACATTTGT
CGTGATGTAAATTATGGATGATTAATACGATTAATTCATATAAATGGAGCTTCATTCTTT
TTTATTTGTTTATATTTACATATAGGACGAGGCTTATATTATATGTCATATAAATTCCAT
AAAGTTTGAACAATCGGTATTATCATCTTATTCATAACTATAGCTACTGCTTTCCTAGGA
TATGTCCTTCCATGAGGACAAATATCCTTCTGAGGAGCCACAGTAATTACAAACCTGATT
TCTGCAATTCCCTACTTAGGAGAATCTATTGTCTTATGAATTTGAGGAAGATTCTCAGTA
GATAATGCTACTCTAAACCGATTTTACTCATTACATTTTCTCCTTCCATTTATTATCTTA
ACTATAGTTATTATTCATTTAACATTCCTTCATTTAACAGGATCAAATAATCCCCTAGGA
ACAAACAGAAATCTATATAAAATTCCATTCCATCCGTACTTTACAATTAAAGATTCAATA
GGATTTTTACTATTATTATTTACTATAATAATATTAATTATAATCAATCCATACATATTA
GGAGACCCTGAAAATTTCTCACCGGCCAATCCCTTTGTCACTCCAATTCATATTCAACCT
GAATGATATTTCTTATTTGCATATGCTATTTTACGATCAATTCCTAATAAACTAGGTGGA
GTAATCGCCTTATTTATATCAATTAGAATTTTCTTAATTATACCACTAATTAAAAATAAT
TTTATTTTCACCTCAAAATTCTACCCATTAAATCAATCTTTATTTTGAATAATAGTTAAT
ATCTTTCTACTTCTAACATGACTAGGAGCCCAACCAGTTGAATCCCCCTTTGTTATCATA
TCTCAAATTATAACTATCCTATATTTTTCATACTTTATTATTCTTCCCTTAATTATGCAA
CTATGAGATAATTTAATTTTCAAA------------------------ATGATGAGATTT
TTAATAATA---TTATTAAGGTATTTAGTTTTATTAATTAATGTGTTGATTGGGGTTGCT
TTTTTAACATTATATGAACGTAAGGTTCTAGGGTATGTCCAGATACGTAAGGGTCCTAAT
AAAATAGGAATTATGGGTATTTTACAACCATTTAGTGATGCAATTAAGTTATTTAGAAAG
GAATATTTAATAAGTTATAATTTTAATTATTATTTTTATTTAGTTTCTCCTTTATTTATA
TTAATGTTGAGCTTATTTATTTGAATTTTAGTTCCTTTCATATTTAATTTATGAGAAATA
AATTTAGGAGTATTGTTTCTTCTTAGAGTATTAAGAATTAGGGTTTATTTTACTATATAT
TCAGGATGGTCTTCAAATTCTGTTTATTCTTTATTAGGTTCATTACGTGCTATTGCTCAA
ACAATTTCTTATGAAGTAAGATTGGCAATAATTTTAATTATTTTTATTTTTTTAGTTGAT
AGATTTAATTTTTATGAGATAGTAGTTTATCAATTAAATTTGCCTATGATGTTTTATATA
TTACCTTTATTTTTTATATTTTCAGTTAGGTCTATTGCTGAATTGAATCGGTCTCCTTTT
GATTTTGTAGAAGGAGAGTCTGAATTAGTTTCAGGGTTTAATATTGAATATGCAAGAGGT
ATATTTGCATTTTTATTTTTAGCTGAATATTCTATAATTTTATTTTTTAGAATAATATGG
ATATTATTATTTTGAGGAAGTTTATGGTTTAATATGGTGTCATATATTTTTATTATATTG
TTTTTTAGTCTTATTATTTTAATTCGGGGAACATATCCTCGGTTTCGTTATGATATGTTA
ATAAGATTAGCTTGAAAAAAATTTCTTCCTTTTATTTTGACTTATTTAATTTTTATTTTA
GGCGTAAAGGTTTTTGATTGTTTTATAATTATG---------------------------
---------------------------------------ATAAAATTATTTATTATATTA
ATTTTTTACTTTATATTAATAATAAGAACTCTAATTGCCATATCTTCCAACTCATGAATA
ATCATTTGAATAATATTAGAAATTAATTTAATAAGATTTATTCCTGTATTAATAATAAAT
------ATAAACAGTAAAACAAATTTTTTATTTAAATACTTTATTATCCAAACTATTAGA
TCTTCTAGCTTTCTTATAAGAATTACTTTAATATGAATTAATTACAATAATTTTGATATT
AATTTAAATATAATTAATATAAAT---TTTCTAAATTTTTTAATCTCAATCTCAATAATT
TTAAAGATAGGATTAGTACCCTTTCACTTATGATATATTGAAATCATAATAAATTTATCA
TGAATAAATATCTTTCTAATATCCACTTGACAAAAAATTATACCTCTTATAATTATCTCT
TAC---TTTAATATAAAT---------------------ATAATTATTTATATAACTGTA
ATTACTTCTTCTTTAATTAGTTCAATTCAAGGTATATATCAAATAAATCTTCGTAAAATC
TTTACATTCTCATCAATCAATCAAACTAGGTGATTAACTATTAATTCTTGTATATCTTTA
TATTTAATAATTATTTATATAATAATATATATAATAATCTCATTTAATATTATTTATATA
TTTAACTTAAATAATTTTTCTTACATTAGTGATATA---TATTTAATAAATAATTATTCA
---TACCTA---------ACAAAATTTTTACTATTTACTAATATTTTATCTTTAGCAGGA
TTACCGCCATTTTTAGGATTCCTTATAAAATTAATTTCAATCAAATTTTTAATTATAAAT
AAATTATTTTTAATATCACTAACTTTAATTATCTCATCATTAATAACATTATTTTTTTAT
TTACGACTAACATATTCATCAATAATCTTATCTAATTCTAAGAATAAACTTAAATTAGTA
AATTTTTTAATAAAAAATTCCTACAAAAAAAATTACTCA------ATATTAAATAATATT
ATATTTACA------CTCACCAGAATTAATTTTTTAATTATAATTACATTAATTATTTTA
ATCTTAAAT------ATTTATATAATCATGTACTTATTATTAATCTGTATATTATTAACT
ACAATTATAATAATTATAAATATTATTATTTCAAAAAAAAAATATTTAGATCGAGAAAAA
TCATCTCCTTTTGAATGTGGATTTGACCCCCTGTCTACCCCTCGAACTCCATTCTCTTTA
CGATTCTATCTAATTAGAATTATTTTCTTAATTTTTGACATTGAAATTGTGATTTTATTC
CCACTAATACCATCTATATGATTTAGA---AATCCTATAATTTGACTACTA---ATATTC
ATAACATTTAGAATTTTATTAATTTGAGGAGTATTTATTGAATGAAATGATGGATCATTA
ATATGAATAAAA---ATG---------TTAATATTTATTTGGTCATATATTTTAATTTTA
TTAGTAATGACTTTAATGATTTTTATTAAATTTAATAAACATATTTTATTGATTTTAATA
AGATTAGAGTTTTTTGTAGTTGCAATATTTTATGTTTGATTTATATATTTTAGAGTTCTA
GATGTAAATCAA---TTTATTTCTTTATATTATTTAATTTTTTCTGTAAATGAGAGAGTG
TTAGGGTTGACAATTATAATTGTTATTATGCGAAGAGAGGGGAGTGATTATATTAGATCT
TTCAGATTATTTAAATGA------ATGATAAAATATGTTTTAGTATTAGTATTGATTAAA
TTGATTTATTTTAATATAAATAAAATT---------TTAATAATAAATATTTTATTTCAA
AATGTTTTGATTTTCTTTATGATTGGATTTTTTATTAATTTTAGGTATGTAAAATTAAAT
ATGATAGAT---TTTTATTCTATTTCTTAT------TTATTTGGTTTAGATTTTTTTTCT
TTTTGGATAATTATTTTGTCTTTTTGAATTGTTATTTTAATAATATTAGCTAGAATAAAA
ATTGTTAAATATAAGAAATTTTTATTTATATTTGTTATAAATTTATTATTTATATTA---
TTTTTTTTAATTTTAACTTTTAGAGTTATGAATTTATTAGTATTTTATATTATATTTGAA
GCTAGATTAATTCCTACTTTGATTTTAATTTTAGGTTGGGGATATCAAGTTGAACGCATT
CAAGCGGGAGTTTATATAATATTATATACTTTATTTTTTTCTTTGCCTTTTTTATTAGTC
ATATTTGATCTTAATGATTGTATTAATTCGTTAGATATAGTTTATCTTAATATAAAAAAA
------ATA---AATTTAAAT---TTTATATTATATATAGTAATTATAATA---GCATTT
TTGGTCAAGATTCCTATATTTTCTCTTCACTTATGATTACCTAAAGCGCATGTAGAAGCT
CCGGTTTCTGGGTCAATGATTTTAGCAGGAGTTATACTTAAGTTGGGAGGATATGGAATT
TATCGTTTAATATTTATAGTGGTTAAT------------TGTATTAGGTATAATTTTATT
ATTATAATTTATAGATTAGTTGGGGCTAGTTATTTAAGTATGGTATGTTTACGTCAGGTA
GACATAAAATCTTTAGTGGCCTATTCTTCAGTTGTTCATATAGGTCTAGTTATTGGTGGT
TTGTTTTCTATAGAATATATTGGGGTTCAAGGAGCTTATTTAATAATAATTTCTCATGGA
TTATGTTCATCTGGGTTATTTTGTATAGTTAACATATTTTATGAACGATCATTTAGTCGA
AGATTAATTATCAATAAGGGTTTATTATCTTATTCTCCTCCCATAATAATGTTATGATTT
TTGTTATGTATGGGCAATATATCAGCTCCCCCTAGTTTAAATTTAATTAGTGAAATTTTT
TTATTAATTAGACTAGTAAGATTTATAAAAATTTTCGTAATTATATTAATAGTATTTTTA
TTTATTAGAAGGTGTTATTCACTATATCTATATTCTTATATTTGCTACGGTAAGTCTATG
---GGATTTTTTAGATTTTCTAGATTTTCGGTTCGTGAATTTATACAAATTTTAATACAT
ATTATTCCTTTAAATTTATTAATCTTAAAGATTGATATTTTTTAT---------------
---------------ATGATTAGATTATGTGTGAGATTTTTTTTTTTTTTTATTGGAGTT
AGATTTTTTTTAATAAGGCTTATTTTTATGATAAAAAAATATATTTTTTTAATAGAGTGA
AATATTATTTCTTTAAATTCAGTTGATATATATATGGTATTTATATTTGATTGAATATCT
TTATTATTTATAAGATTTGTACTTTTTATTTCTTCAATAGTTTTAATTTATAGATTTGAT
TATATAAAAGAAGATTTATATTTTAAACGATTTATTATATTAATTATATTATTTGTGTTT
TCTATATTATTAATAATTATAAGTCCAAATTTAATTAGGATTTTATTAGGTTGAGATGGT
TTGGGATTAATTTCGTATTGTTTAGTTGTTTATTATCAGAATGTTAAATCTTATAATGCT
GCAATATTAACTGTTTTAATAAATCGATTTGGAGATACTGGATTAATAATATCATTAAGT
ATTATATATTGTATAGGAACTTGGAATTTAATAATATGC------------------AGT
AGTGTAGATATATTTGTTATAATATTAGTTTGTTTAGCAGCTTTTACTAAGAGTGCTCAA
ATTCCATTTTCTTCTTGACTTCCTGCAGCTATAGCTGCTCCTACACCAATTTCTTCTTTA
GTCCATTCTTCAACTTTAGTTACTGCGGGGGTTTATTTAATTATTCGATTTAATCATCTT
TTAATA---TTAATAGATTTTAGAGAGTTTATTTTAATTTTATCAATTTTAACGATATTT
ATAGCTGGTCTTAGAGCTAATTGAGAGTATGATTTGAAAAAAATTATTGCATTGTCAACT
TTAAGTCAATTAGGTTTAATAATGAGAATTTTATCTTTAGGGGGAGTTAATATAGCTTTC
TTTCATTTGTTAATTCATGCTATATTTAAGGCTTTATTATTTATATGTGCGGGAGTTATT
ATTCATTCAGTTAAAAATTTTCAAGATATTCGATTTATGGGATCTATGTCTAATTTAATG
CCATTTACATTAGTTTGTTTTAATGTAGCAAATTTAAGATTAGCAGGTATACCATTTTTA
TCTGGATTTTATTCTAAGGATTTAATTTTGGAACATTTAATATTTTCAGGTGAAAGAATG
TTTGTTTTATTTATATTTTTAATTTCTATTGGACTAACAGTTTCATATAGGTTACGAATA
TTTTTTTATAGGTTATTTGGGGAGATAAAAATAATTAGATGTTTTAGATTATCAGATGAA
AAT---------TTATTT---ATGAATTTTAGAATAATTTTTATATTTATTATATCTATA
ATTAGAGGGAAGTTTTTATTTAGTTTTATATTTTTTAATTTTAATTTCATTATTTTACCT
AAGGTAATAAAATTGATAGTTTTATATTTTAGATTTATAGGAATTATTATTGGATTAATG
GTATTTTATATAAATTTTATATATAAT---------AAATACTTATTAGTGATTAAGAAT
TTTTTTAATAAAATATGATTTTTATTTGATATGTTTTATAATATATTAGGAGGATTTTTT
ATAATTTCAGGAAAGGTTTTAATTTTGAAT---GAAAAATTGTGGAAT---GAGTATTTA
---TATATGGGTATTTTAAATAAA---TTAAATTATTTTTTTAAAAATATTGAT------
TATTTTTATATTAATTCATTTAAGTTAATTATATTTATTTATTTTTATTTTTTAATTATA
TTGTTAATTTATATT---------------------------ATGTTAATAAATTTTAAT
TTAATAATATATATAGAAACACTAAGTTACATTAGCCTAGTTTATATTTCAATTACTTTA
ATCACTATGACATTACTTTTTAAAAATACTCACCCCGTTGAATTAATA---GTATATTTA
ATTATATTCTCTATCATTATATGCCTTAAAACAAGTCTATTAAATAAAAATTTTTGATTC
TCCTATCTCTTATTTCTAACAATAATTGGAGGAATTTTAATTTTATTTTTATATTTTGTA
AGAACAGCATCAAATGAAATAAACAATACATTTAAAATA---AATTTAGGACTATTTATA
TCAACATTTATTGCAATTTTTATTATTTTAGTCACAATTATGTAC---ATATACGATAGA
TTCTCAATTATATTAATCGAAGACATATTAAATCAAAACCTTATATTCTCGTCTCCC---
AACTGATCTAATTATAATGAATTTAAA---------ATAACCCAAATATTTAACATC---
AATTATAAAATTACCTTAATGATTATGCTATATTTACTATTTACCTTATTTAGCGTAATA
AAAATATGTATAAAAATATACGGCCCCTTACGTCAATTCTCA-------------TTTAT
ATAAATTAATAAATTTTATTG-----------TTTGATTGGATTATTT-----------T
TATTTTTATTTAAAGTTATATTATTTGGTATAG-----------TTTGTTTTAGTATTAA
AATTT-------------------TAATTAATAATTAT-ATTTTT-----------AAAT
GTGAAGG--ATCTATGAAT----AAA--AT----AAAACAGTTGATTTTTAGAGTGAAAA
T--------GATTTTTTCGTACCTTTT---GTATCAGGGT----TTAATGAA--------
-TATTTTATTAAT---------------TATTTGATTTTCTCGAA--TTAATTAGAG---
--------TTA---GTAT-ATTAT--TTAAGTTAATGTTTAATT----ATTATTTAAATT
ATTATATTAG-AGGAGAAATTCTAGTCAATAATTAAGATAT--CTAGTTTTTTAGAAAAT
AAATTTAATTTATTCATT--ATTTTT---AAATATTATTAAAATT-AATT---------T
TTGTTTT-----------------------------------------------------
----------AATT---------GAATTGATGGAAAGAATTTAAGGG--ATTAGCTTAAA
TTTCATATTAAAATATT-------------------------------------------
------------TATTTAAGAGAATTGAT------AAATTATAGATTTAATAATAGTTAT
TAA-TTAAAGTTTTT------AATAATTT------ATTT-TATT--T---TTTATTAGGA
TTTTTTATTTA---TTTTAATT--ATTTATAAAAATATTTT-AATTAAT-TAGTTATTAT
TAATATTAATGATAAAATTATTATATATTTA-T-AT--------------------TAAG
TAATTATATTAAAATTTAATTGAATTAAAAATATTGTTTTTATATGTTGATATATAATTT
TAAGGAACTAGACAAA-----------------TTAAAATATTTACCTGTTTAACAAAAA
CATGTCTTTTTGAATT--TAATTTAAAGTCTAATCTGCCCACTG------AAAAAATTTA
AATGGCCGCGGTATTTTGACCGTGCAAAGGTAGCATAATCATTAGTTTTTTAATTGAA-A
GCTTGTATGAATGATTGAATAAAATATTGATCGTCTCAATTTTATTTGTATTAAAATTTA
ATTTTTAAATTAAAAAGTTTAAATTTAATTAAAGGACGAGAAGACCCTGTAGATTTTTAT
ATTGA-----AATATTAATTTTAA---TTTATTTTATTTATTAAATCAAATTTTTT-AAT
A--TTTTGTTGGGGTGACATTAAAATTAAATTAACTTTT------AA--TTT-ATTTATA
CATTAATTTATGAATTTTTA-----------------ATATATATACA------------
TATGATATTAAT---TATTGATCCT--ATATTTTAGATTAGTAAATTAAAATACCTCAGG
GATAACAGCGTAATTTATTTGGAGAGATCATATTAATAAATAAGTTTGCGACCTCGATGT
TGAATTAAGA-TAATAATTAGGCGGAGATGCTTAATTAAATAGGTCTGTTCGACCTTTAA
ATTCTTACATGATTTGAGTTCAGATCGGCGTGAGCCAGATCGGATTCTATCCTTAATTAT
T-GGTAA-ATATTTTTGTACGAAAGGACTTAATATT--TTAAATATTTTATTTA------
--------------TTAT-AA-----------------------TTTGAATAAAATTAAT
TATTG-------------------------------------------------------
----AATTTAATTTTAAAATAAAATTAATTAATT--------------------------
------------------------------------------------------------
-------------------------------------------------TGGTTAGTTTA
GTAGTATATTATTAATTAATTTTTAATATAAAAAAATTA-------CTAGGTTGGATTTT
ATATAAGTTTTTTTAATG-------------------------AATTATTTTTAATTTAT
TAATTTTAT--TTTTTTAATTAAAGTTTAATTCTGACTTA--TTAATTTATTAGGAGTT-
-------TTATTTAATATATAAAATATTTAAATG-----------GTGTCAATATTTTTT
AAATAAAAATA---TTAAAGATATT-----------TAGTATATAAAATTATATTTATAA
AATGAAAG--TTTTTTATAGAA-TATACTTAATTAA-----GATGGAAAAAATTTGTGCC
AGCAT-TCGCGGTTAGACAAATT----AATCTGAGTAAATTT---TTTAAATTTTGAATA
------------TA-TTAGGTTTAAA-TTTATTGGGATTTAATTAAATAAAT-----TAA
ATTAAGGTGAAATTTTATTGATTT--TTAGATT----AAATTTTAGAAATT-TATTAATA
ATTTTTGAGAATTTTTAATTAAAC------------------------------------
-TAGGATTAGATACCCTATTATTTTAAA-TTGTAAATTAT--------------------
---------------------------------------GTTTATGTGTAAATAATTTTT
TTA-------TTAATTGATAGTATTTAAAAATTTAT--AGTTAATTTTAAATTAGGTAGT
ATTAGTTATGATCTTGAAACTTTAAGAATTTGACGGTAATTCATTCATTTTAGAGGAACT
TGTTTTTT-AATTGATATTCCACGATAAAATTTACCTAATTTATT---------------
----------TTGTTTGTATATCGTCGTTTTAAAAAAATTTTTTTAGAATAATT----TA
ATTTTTTAAATATAAT--------------TTTAATTATATTAATTCAGATCAAGGTGCA
GCTATTTATTTAGGTTAAAATGAGTTACAATAAA---TTTAATTTATT-TACGGATTTTA
AAATTAAAT--TTTTAAATTAAGGTGGATTTAAAAGTAAATTT--AAA----TAATTATT
TAGGTTGAGAATTGTTTTGAATTATGTACATATCGCCCGTCGCTCTCGTT-------ATA
AGATGAGATAAGTCGTAACAAAGTAAAGGTACTGGAAAGTGTCTTTAGAATTAGATTTTT
----------

KT260168_Calameuta_idolon
ATGATAACAAACCTATTTTCAATTTTTGACCCCGCATCTTCTATTATAATACTACCAATA
AATTGAATAAGATCAATAATTGGACTAATAATTTTACCTTATATATTTTGACTAATTCCA
TCCCGATATAATATAATATGAATTCAATTAACTACATTCATCAATAAAGAATTAAAAATT
TTAATTAAT---AAGAATGCCTGAGGAAGAAACATCATCTTCACAACTATATTTACTTTT
ATTATAATTAATAATTTTATAGGATTATTCCCATATATTTTTACTAGGTCAAGACATATA
TCTATGACCTTAAGCCTATCCCTCCCACTATGAGTAGCTCTAATAATTTTTGGTTGAATA
AAATACTACAATAATATATTTGCTCATATAGTTCCAATAGGAACTCCCCCAATTTTAATA
CCTTTTATAGTGTTAATTGAATCAGTTAGAAATCTGATTCGACCCGGCACATTAGCAGTC
CGACTAGCAGCAAATATAATTGCTGGTCATCTTCTAATCACTCTAATTAGATCTACAGGC
CCAATACTAAATATCTATATAGCAAGAATTATAATTTTT---GCTCAAATTTTACTTTTA
ACCTTAGAAAGAGCAGTAGCTATTATTCAAGCATACGTATTTTCTATCTTAAGAACCCTT
TATTCAAGAGAA---ATCAAA---------------------ATCCCACAAATATCTCCA
GTTAATTGATTAGTTTTAATGATTATATTTACGCTGATTTTATTTATATGCATTTGTCTA
ACATACTACATCTATCTCCCAAAAAAG------TCTTCTAGTTCTAAAAATAAAAAAACT
ATCAATATATACAAA---------------TTTAAGATAATTTGAAAATGA---------
---------ATGCAAAAATGATTTTTTTCAACAAATCATAAAAATATTGGTATTTTATAT
TTTATTTTTGGAATCTGAGCAGGAATATTAGGAACATCTTTAAGCCTAATCATCCGAGCT
GAACTAGGAAATCCTGGACCATTAATTAATAATGATCAAATCTACAACTCAATCGTGACT
GCTCATGCATTTATTATAATTTTCTTTATAATTATACCTGTTATAATTGGAGGATTTGGT
AACTGATTAATTCCCTTAATATTAGGAGCTCCTGATATAGCATTCCCCCGTATAAATAAC
ATAAGATTTTGACTTTTACCCCCATCACTTACACTTTTACTATTAAGAAGTGTGACTAAT
CAAGGAGCTGGAACAGGATGAACTGTTTACCCTCCTTTATCTAATAATCTATATCACGGA
GGACCATGTGTAGACTTAGCTATCTTTTCTCTTCACTTAGCCGGAATATCCTCAATTATA
GGAGCTATCAATTTTATTTCTACAATTATCAATATACGACCAGTAGGATTACATTTAGAT
CAAATATCTTTATTCACATGGGCAGTAGGAATTACTGCAATTTTACTACTCCTATCCCTC
CCAGTCCTAGCAGGAGCAATTACAATACTATTGACAGATCGAAATCTTAACACAACATTC
TTTGACCCAGCAGGAGGAGGTGACCCTATTTTATATCAACATCTATTTTGATTCTTCGGT
CACCCAGAAGTCTATATTTTAATTCTGCCTGGATTTGGAATAGTATCTCATATAATTTTT
TCAGAGACTGGGAAAAAAGAAACATTTGGAATACTAGGAATAATTTATGCTATATCTGCA
ATCGGAATTTTAGGATTTGTAGTATGAGCCCACCATATATTTACTGTGGGAATAGACGTA
GACACTCGTGCCTACTTTACTTCCGCAACATTAATTATTGCTGTTCCTACAGGAATTAAA
GTATTTAGTTGATTAGCAACCTTACATGGATTTAAGTTTAATAATTCACCTACAATAATA
TGATCTATTGGTTTTATTTTTTTATTTACCTTAGGGGGTTTAACAGGAATCACTTTAGCT
AATTCATCAATTGACATTATCTTACATGATACATATTATGTAGTAGCACATTTTCATTAC
GTTCTATCAATAGGAGCTGTATTTGCAATTATAGGAGGATTTATTCATTGATACCCCTTA
ATTACAGGATTAACTTTAAACCCATTTTGATTAAATAACCAATTCATTCTAATATTTATC
GGAGTAAACACAACTTTTTTCCCACAACATTTTCTAGGATTATCCGGTATGCCTCGTCGA
TACTCAGACTACCCAGATGCATTTTTATCCTGAAATATTATTTCATCTATTGGATCATTA
ATTTCACTAATAAGAATTACAATATTTATTTTTATTTTATGAGAATCATTAATTTCTAAT
CGACAAATTATCTTTAATGAAAATACATCATCATCTATTGAATGGCTTCAAATATTTCCC
CCAATAGAACACAGATATTCTGAATTACCTGTATTAATTAAA---------------ATG
TGCACATGATCTATAATTTCTCTTCAAGATGCTAATTCCCCTTCAATAGAACACCTTACA
ATATTTCACGATCATACTTTAACTATTAATATTTTAATTACAATACTAGTTTTATATATT
ATTATATCTATCTACATAAACAAGATTATCAACCGAACAACTATACAAAATCAATTAATT
GAATTAATTTGAACCTTTATCCCTATAATTATCTTAATTTTTATAGCATTTCCTTCTATT
AAAATTTTATATTTAATAGATGAAATTTTCACTCCTTTAATTACAATTAAATGCATAGGA
CACCAATGATACTGAAGATATGAATACTCTGATTTTAGTAAT------ATCGAATTTGAC
TCATTTATAATTCCTACTGAAGAATTAAATACTAATGAATTTCGATTACTAGAAGTAAAT
AACCGAATAGTTATCCCATTTAATACTCAAATTCGATTACTAGTATCTTCTGTTGATGTT
ATCCATTCATGAACAATCCCTGCAATAGGAATTAAAGTAGATGCAACTCCTGGACGAATC
AACCAAACTGGCTTATTAGCTATCCGACCAGGATTATACTATGGACAATGTTCAGAAATT
TGTGGAGCAAATCATAGATTTATACCTATTACTATTGAATCAACAAATATAGAATCATTC
ATTTCATGAATTAAAAATTTTAAC------------------------ATTAAAATAATG
TCAATAAATAACCACCCCTTCCACATAGTAGAAAAAAGACCCTGGCCATTAACAGCATCA
TTAGGAATAATTATTGTAACTAGAGGATTCGTCAAATGATTCCACTATAAAAGATTTAGA
ATATTTTTAATTGGAATTCTAATTATAATCTTATCATCATATCAATGATGACGAGACGTA
GTTCGTGAAGCTACATTTCAAGGCCTACACTCAAAAGAAGTATATATAAATATAAATTGA
GGTATAATTTTATTTATTACATCAGAAGTA------------TTTTTTTTCCTATCTTTT
TTTTGAGCTTATTTCCACGCTTCCCTATCACCTAACATCGAAATTGGAAGAGTATGACCC
CCTAATGGAATTATTGCTTTCAACCCATACCACATCCCTCTCTTAAATACCATTATTCTA
GTATCATCAGGAGCTAGAATTACATGATCACATCATAGGCTAATTAATAAAAAATATAAA
AGAAGATTAATTGGCCTAGCAATTACAATTATTTTAGGGGTCTACTTTAGAATTCTTCAA
AAATATGAATATTCTGAAGCTCCATTCACTATCGCAGATTCTATCTACGGATCAACATTT
TACATAGCAACAGGATTTCATGGGATACACGTATTAATTGGAACTATTTTTTTAATAGTA
TGTTTTATTCGCTTAAAAAATAAACATTTTTCTAGAACCCATCATTTTGGATTTGAAGCA
GCATCATGATACTGACATTTTGTTGATATTGTATGACTATTCTTATACGTATCAATTTAC
TGATGAAGATATAAT------------ATGTTAATAAATATATTAAACCAAAATCCTATT
ATTAAAATTGCTTACAATAGACTAGTTAAACTACCAACCCCCGTAAATATCTCAATTTGA
TGAAATTTTGGATCTCTCTTAGGAATATGTCTAATAATTCAAATTATTTCAGGATTATTT
TTATCTATACACTATTGCCCCAATACTTCCCTTGCATTCAATAGAATTATTCATATTTGT
CGAGATGTAAATTATGGATGATTAATACGATTAATCCACATAAATGGGGCTTCTTTTTTT
TTTATTTGTCTATATATACATATAGGACGTGGATTATATTATATATCATACAAATTCCAT
AAAGTTTGGTCAGTAGGAATCATTATTCTATTTTTAACTATAGCTACTGCATTTTTAGGA
TATGTACTCCCCTGAGGACAAATATCTTTTTGAGGAGCTACAGTAATTACAAACTTAATT
TCAGCAATTCCATACTTAGGTGAATCAATTGTCCAATGAATCTGAGGCAGATTCTCTGTA
GATAACCCAACATTAAATCGATTTTATTCCCTTCATTTTATCCTACCTTTTATCATTATA
GCAATAGTAATCATCCACCTAACATTTTTACACTTAACTGGCTCAAATAACCCCCTAGGA
ACTAACAGAAACCTTTATAAAATCCCCTTTCACCCATACTTTACAATTAAAGACTCTGTA
GGATTCATTTTAATTTTATTTATCATACTTATATTAATTATATTTAACCCATACATACTG
GGAGACCCAGAAAATTTTACCCCCGCAAACCCCTTTGTTACTCCTATTCATATTCAACCC
GAATGATATTTCCTGTTTGCTTATGCAATTCTACGATCTATCCCTAATAAATTAGGAGGG
GTCATAGCACTTTTCTTATCAATCAGAATTTTTTTAATTATACCAATAATTAAAAACAAT
TTAATATCTACATCTAAATTTTACCCAATAAACCAAATCTTATTTTGATCAATAATCAAT
ATTTTTATTATATTAACATGGCTGGGAGCACAACCTGTAGAATCCCCATTTATTATTATG
TCTCAAATCACAACAATTATATACTTTTCATATTTTATTATTCTCCCAATAATTATACAC
CTATGAGATATTATTATCTTTAAA---------------------------ATGAGGTTT
ATAATAATA---TTATTAAGATATTTAATTTTATTAATCAATGTTCTTATTGCTGTTGCA
TTTCTAACTTTATATGAACGTAAAATTCTTGGGTATGTGCAAATACGTAAGGGCCCTAAT
AAAATAGGATTTATGGGTATTTTTCAACCTTTTAATGATGCCATTAAGTTATTTAGAAAG
GAGTATTTAATAAGATATAACTTTAATTATTATGTTTACTTAGTTTCTCCTTTTTTTATA
TTGTTGTTGGGTTTATTTATTTGAGTTTTAGTACCTTTTATATTTAATATATGGGAGATA
AATTTAGGAGTTTTGTTTATACTTAGAATTTTGAGAATTAGAGTTTATTTTACTATGTAT
TCTGGGTGATCTTCAAATTCAGTTTATTCTTTATTGGGGTCTTTACGTGCAATTGCTCAG
TCAATTTCTTATGAGGTAAGGTTGGCTATAATTTTAGTTATTTTTATTTTTTTGACTGAT
AGATTTAATTTTTATGATCTTATAGTTTATCAGTCAGGAGTTTCTATGTTATTATATATG
TTACCTTTATTTTTTATGTTTTCTGTTAGATCTATTGCGGAATTAAATCGGTCTCCTTTT
GATTTTGTTGAGGGGGAGTCTGAGTTAGTTTCAGGGTTTAATATTGAATATGCTTCTGGT
ATATTCGCCTTTTTATTTTTAGCGGAGTATTCTATGATTTTATTTTTTAGTATAATGTGG
ATAGTAATATTTATAGGATTTTTGTGGTTTAATGTATTATCTTATTTTTTTATTATGATA
TTTTTTAGTCTTATTGTTTTAATTCGAGGGACTTACCCTCGATTTCGTTATGATATATTA
ATAAGATTGGCTTGAAAAAAGTTTCTTCCTTTTATTTTATTATATTTAATTTTTATTTTA
GGAGTTAAATTTTTTTATTTAATAGTTGTTATA---------------------------
---------------------------------------ATAAATTTATTAATTATTTTA
ATTTTTTATTCTATGTTAATATTAAGAACTATAGTTGCCTTATCATCAGTTTCATGGATA
GTAATTTGAATAATACTAGAAATTAATCTAATAAGATTCATCCCAATTATAATATTAAAA
------ATAAATAATAAAACTAATTTTTTATTTAAATACTTTATTGTACAAACAATCAGA
TCTTCTAGATTCTTAATTATAATCACTCTATTATGAGTAAGTAGTCATAATATTACTAAT
AATTTAAGAATAATTAACCCAATA---TTTATAAATTCTATAATTTCCATTTCAATAATT
TTAAAAATAGGTTTACTGCCATTCCATTTATGATACGTAGAAGTAATAATAAATCTATCT
TGAATAAATATTTTTTTAATATCCTCATGACAAAAAATTATACCTCTTATAATCATTTCT
TAT---TTTAGCGATACC---------------------ATAATTATTTACTCAACAGTA
ATTGTATCTTCTTTAGTAAGATCAATTCAAGGAATATACCAAATGAATCTTCGAAAAATT
TTTACATTTTCATCAATCAATCAAACTAGATGGTTAACTATTAACTCTCAAATATCTATA
CACCTTATAATTATTTATATAGCAATATATATAATTATTTCTTTTAACATCTTATATATA
TTTAATGTAAATAATTTCTCTTACATCCACGAAATT---TATTTAATAAATAATTATTCC
---TATATA---------ATAAAATTTTTTTTATTTACAAACATCCTATCTTTAGCAGGG
CTACCCCCATTCTTAGGATTCATAATAAAATTAATTTCAATTAAATATATAATTTTTAAT
AAATTATTTTTAATTTCATTAATTTTAATTATTTCATCCTTAATAACTCTATTCTTTTAC
TTACGACTAACATATTCATCTATAATTTTAATTAATTCTAAAATTAAAAATAAATTATTA
AATATTAACTTAAAAATATCTTATAAAATAAAATTTTTA------AAATTAAATAATATA
ATAATTATT------TTAACATCTATTAACTTTATAGCTATAACTATCTTAATTATATTA
ATATTTAAT------ATTTTAATAATCATATATTTAATATTAATATCTACATTAATTACT
ACTATTATACTAATAATAAACATTATTATCTCAAAAAAAAAATATATAGATCGAGAAAAA
TCTTCTCCTTTCGAATGTGGATTTGACCCCCTATCTTCACCCCGAACTCCCTTCTCACTA
CGATTTTATCTTATTAGAATTATCTTTTTAATTTTTGACATCGAAATTGTAATTTTATTT
CCTCTAATACCAACCATATGATATAGA---AATCCACTAATCTGACTTACT---ATATTT
ATAATTTTTAGAATTTTATTAATCTGGGGAGTATATATTGAATGAAATGATGGATCATTA
TTTTGAATAAAA---ATG---------TTAATATTTACCTGGTCCTATATTTTAATTTTA
TTGATTATAACTCTAATAATTTTTATTAAATTTAATAAACATATTTTGTTAATTTTAATA
AGGTTGGAATTTTTTGTAGTTGTGATATTTTATGTTTGATTGATTTATTTTAGTGTATTA
GATGTGAATCAA---TTTATTTCCTTGTATTATCTAATTTTTTCTGTAAATGAAAGTGTG
TTGGGGTTAACTATTATAATTATTGTTATGCGTAGTGAAGTATGGGATTATTTGAATTCT
ATAAATTTAATTAAATGA------ATGATAAAATATTTTATTGTAATTTTATTGATTATA
TTAGTTTATTTTAATACTAAGATTAAA---------TTTATGTTAAATATCTTATTTCAA
AATATATTAATTTTCTTAATAGTTGTATTTTTCATTAATTTTAGATATATTAAGTTAAAT
TTAATAGAT---TTTTCTTCTATTTCTTAT------TTGGTTGGGCTAGATTTTTTTTCT
TTTTGAATAATTATTTTATCCTTATGAATTATTATTTTAATGATGTTAGCTAGGATAAAG
GTAGTAAAGTATCGTAAATATTTGTTTATATTTGTTATGAATTTAATGTTTATGTTA---
TTTTTTTTAATTTTAACATTTAGAGTTTTAAATTTATTAACTTTTTATATTATATTTGAA
GCTAGGTTAATTCCTACTTTATTTTTAATTTTAGGGTGAGGGTATCAAGTTGAACGTATT
CAAGCAGGGGTATATATAATGTTATATACTTTATTTTTTTCGCTACCTTTTTTATTAGTC
ATGATTTATTTATATAATTATATTAATTCTTTAGATATGGTTTATATAAACATTAAAAAA
------ATA---GATTTGAAT---TTATTATTATATATATTAATTATATTA---GCATTT
TTAGTTAAGATTCCTATATTTTCTTTGCATGTTTGGCTACCTAAGGCTCATGTGGAAGCT
CCGGTTTCTGGTTCTATAATTTTAGCGGGGGTGATACTTAAATTAGGGGGGTATGGCATT
TATCGGCTAATATTTATAGTAAATAAT------------TGTATTAATTATAATTTAATT
ATTATAATTTATAGGTTAGTTGGAGCAAGATATTTAAGAATGGTTTGTTTACGTCAAGTA
GATATAAAGTCTCTTGTTGCCTATTCTTCTGTAGTTCATATAGGGTTAGTAATTGGAGGG
CTGTTTTCAATAGAGTTTGTGGGGGTTCAAGGGGCTTATTTAATAATAATTTCTCATGGA
CTTTGTTCTTCAGGGTTATTTTGTATAGTAAATATATTTTATGAGCGTTCTTTAAGACGA
AGATTAATTATTAATAAGGGTTTATTATCTTATTCTCCTTCTATGATAATATTTTGATTT
TTATTATGTATAGGGAATATATCTGCCCCTCCCAGATTAAATTTATTTAGAGAAATTTTT
TTACTTATTAGTTTAGTTAGTTTAATAAAGATTTTTGTTATTTTACTTATAATTTTTTTA
TTTATTAGAAGGTGTTATTCATTATATCTATATTCTTATGTTTGTTATGGGAAGTCTTTA
---GGGTTTTTTAGGTTTTCAATATTTTCAGTTCGAGAGTTTATCTTAGTTTTAATACAC
GTTATTCCGTTAAATTTATTAATTTTAAAAATTGATATATTTTAT---------------
---------------ATGATTAGATTGTGTGTGAGATTTTTTATATTTTTTATGGGGATG
GGATTATTTACGATAAGGTTAATTTTTATATTTAATAAATATATTTATATATTAGAGTGG
AATATTATTTCTTTGAATTCAGTGGATATATATATAGTGTTTATATTTGATTGAATATCA
TTGTTGTTTATAAGATTTGTGCTTTTTATTTCATCTATGGTTTTAATTTATAGGTTCGAT
TATATAAAGGAAGATTTATATTTTAAACGATTTATTTTTTTAATTATATTATTTGTATTT
TCAATATTGCTTATAATTTTAAGTCCTAATTTAATTAGAATCTTATTAGGGTGAGATGGA
TTAGGTTTAATTTCTTATTGTTTAGTGGCTTATTATCAGAATGTAAAGTCTTATAATGCG
GCTATATTGACAGTTTTGATGAATCGGTTTGGTGATACAGGGTTAATGATGTCTTTGAGT
ATTATATATTATATAGGATCGTGGAATTTAATATTTTAT------------------AGG
AGAGTTGATATGTTAGTAGTTATCTTATTTTGTTTAGCGGCTTTCACTAAAAGAGCTCAA
ATTCCGTTTTCTTCTTGACTGCCTGCAGCTATAGCTGCTCCTACTCCGGTTTCTTCTTTA
GTTCATTCTTCAACCCTGGTAACTGCGGGTGTTTATTTAGTTGTACGTTTTAATCACTTA
TTAATA---ATAAGGGATTTTAAGGAGTTAATTTTAATTCTATCAATTTTAACTATATTT
ATAGCTGGCGCTAGTGCTAACTGGGAGTATGATTTAAAAAAAATTATTGCTCTGTCAACA
CTAAGTCAGTTAGGTTTAATAATGAGAATTTTAGCTCTAGGGGGGGTGAATATAGCTTTT
TTTCATCTTTTGACTCATGCCATATTTAAAGCACTATTATTTATGTGCGCTGGGATTATT
ATTCATTCAATAAAAAATTTCCAAGATATTCGGTGTATGGGGTCTATAGTTAAATTAATA
CCTTATACTTTAATGTGTTTTAATGCAGCCAATCTAAGATTAGCGGGGATGCCCTTTTTG
TCGGGGTTTTATTCTAAGGATCTAATTTTAGAACATTTGATATTTACAGGCGAAAGTTTA
TTTGTTTTATTTATATTTTTAATTTCTATTGGGCTGACGGTCTCTTATAGGTTGCGCATA
TTTATATATAGATTATTTGGAGAAATAAAGATATTAAGATGTTTTAGATTGTCTGATGAA
AAT---------TTATTT---ATAAATATTAGAATAATTTTTATGTTAATTATATCTTTA
GTTAGAGGTAAGTTGTTAATAAGATTTATGTTTTTAAATTTTAATTTTATTGTGCTACCT
TTGATATTAAAATTAATAGTTATTTACTTTAGATTTTTAGGAGTTTTAATAGGGTTATTA
ATTTATTATTTAAATTTTATTTTTAAT---------AGAAATTTATTGGTAATTAAAAAT
TTTTTAAATAAAATATGATTTTTATTTGATTTATTTACCTTAGTATTAGGGTCTTTTTTT
TCATTCTCAGGCAAAGTTATAATTTTAAAT---GAGAAACTTTGAAAT---GAATATTTT
---TATAATAGAATTTTATATAAA---ATAATTTATGTTTTTAAAAATATCGAT------
TACTACTATATTAATTCATTTAAGTTAATTATATTTGTTTATTTTTATATATTTATTATA
TTTATAATTTATATT------------------------ATGTCAACAGAATGATTCAAT
TCATATTTAACGATAGAATTTATAATTAAATATACTCTAATTTATTCGTCCATTATAATA
GTTAGATTAGTAATACTTACAAAAGATAACCATCCCATTGAATTAATA---ATTTACCTA
ACTGTATTTTCTATTATTATATGTATCAAAACTAGATTTTTAAATAAAAATTTTTGATTT
TCCTATCTTTTATTCCTAACAATAATCGGAGGAATCATAATTTTATTTTTATACTTCGTA
AGAACAGCCTCTAACGAAATAAGAGAATTAACTAAACCA---AGCTTATTAATATCTTCT
ATAATTTTAATTGCAATTTTTATTTCTTTAATTAGAATATTAATA---ACATGAGATATA
TTTTCAACTGAACTAATTGAAGTTAATATAAATATTAATCCAATATTTCTTAATACT---
AACTGATCCGAAACCATTAGATATCAA---------ATAAATCAAATATTTAATAAT---
AATTACAAAATTAGTTTAATGATCATAATTTACTTACTATTTACTTTATTCACAGTAATA
AAAATATGTATAAAAATATACGGACCATTACGACAATACCAA-------------TTTAT
ATAATTATATTTTTCTTATTA-----------TTTAGTTAAAT--------------TTT
TATTTTTATTTAAAGTTATATTAATTAAT-TTT-----------TTTGTTATAGTATT-C
ATTTA-------------------AAATTAATATTTTG-GGTT------------AAAAT
GTAAATT-ATTATATGAAA----TAT----TTTAAAAATATTTAATTTGAAAAGTAAAAT
T--------AATTTTTT-GTACCTTTT---GTATCAGGGT----TTATTAAT--------
-TA-TTTATTATA---------------AATTTAATTTTCTCGAA--TTAATTAGAG---
--------CTA---ATAT-ATTAT--TTAAGTTAATGTTTAATT----ATTATTTAAAAT
ATTATATTAG-AGGAGAAATTCTAGTCAATAATTAAGATAT--CTAGTTTTTTTAGAAAT
AAATTTAATTTATTTATT--ATTTTG---GTATATATTAATATTT-CTTT---------T
TTATTT------------------------------------------------------
-----------ATC---------TATTTAATAAAAAAAATTTAAGGG--ATTAGCTTTGA
ATTTTTAGTTAAAAATA-------------------------------------------
------------TTATTAA-AATTTTGAT------AAATTATAGATTTAAAAATAGTTAT
TAA-TTAAAGTTTTT------AATAATTT------ATTTATGTG--TAA--TATATGAAA
ATTTTAATTTA---TTTTAATT--ATTTATAAAAATATTTT-AATTAAT-TAATTATTAT
TAGCAATAATGATAAAATTATTATAGAGTTA-T-TT-------ATGTAATAGAATTTTAT
TTGTGTAAGTAAGTGATTATTTACTTAT------------------TTGAAATATAATTA
TAAGGAACTAGACAAA------------------AGTAATATTTACCTGTTTAACAAAAA
CATGTCTTTTTGATTTTATAATTTAAAGTCTGATCTGCCCACTG------AAAAGTTTTA
AATGGCCGCGGTATTTTGACCGTGCAAAGGTAGCATAATCATTAGTTTTTTAATTGAA-A
GCTTGTATGAATGATTGGATAAAATATTAATTGTCTCATAATTATTTATTTTAAAATTTA
ATTTTTAAATTAAAAAGTTTAAATTTTATTATAGGACGAGAAGACCCTGTAGATTTTTAT
AAATA-----ACTATTTATTTTGA---TTAAATTTATTTATTATTTTAAATATTTA-TTT
A--TTTTGTTGGGGTGACATTAAAATTAAATTAACTTTT------AA--TTT-ATCTATA
CATTAATGTATGTATTTTTA----------------TATATA-----------ATATAA-
TTATTTATTAAT---TTTTGATCCT--ATTTTTTAGATTAGTAAATTAAAATACCTCAGG
GATAACAGCGTAATTTATTTGGAGAGATCATATTAATAAATAAGTTTGCGACCTCGATGT
TGAATTAAGA-TAATAATTAGGCGGAGATGCTTAATTGAATAGGTCTGTTCGACCTTTAA
ATTCTTACATGATTTGAGTTCAGATCGGCGTGAGCCAGATCGGATTCTATCCTTAATTAG
T-TAATA-ATATTTTTGTACGAAAGGACTTAATATT--TTGAATATTTTTAT--------
---------------TAT-AA-----------------------ATTGAATAAAATTAAT
TTTTTG----------------------------------------------ATAAGATA
AAATAATATTATTTTAAATAATAATTTTGTTAA---------------------------
------------------------------------------------------------
---------------------------------------------------------TTA
GTATAATTTTAAATAATTTTAATTTATATATAATTAC---------TTAAATTAATTTTT
ATATTTAATAGATTAAA----------------------------TTTAATTAAGTTAAT
TAGTTTTTTGTATTTTTATATAAAGTTTAATTCTGACTTA--ATAATTTATTATAAGTT-
-------TTATTTAATATATAAATATTTATGTTA-----------TTAATTTAATTTTTT
AAATAAAAATAGATTTTTAATTATT-----------TAGTATATAAAATTATGTATAAAT
AAAAATAAGTTTTTTTATAGAATTATATTTATTTAA-----GATTGAATAAATTTGTGCC
AGCAT-TCGCGGTTAGACAAACT----AATTTGAGTAAATTA---ATTAAATTTTAAAG-
---------------GTATTATAATTATTTATTTATTTTTAATAAAATAAAT-----TAA
ATTAAGGTGAAATTTTATTAATTT--TTTTATT----AATTTATTAATAAATTTAAAATA
TTCTTTGAAAATTTTAAATTAAACTAGGATTAGATATAATAGGGTATCTAATCCTAGTTT
ATAGGATTAGATACCCTATTATTTTAAA-TTGTAAATTT---------------------
-----------------------------------------------ATTTAAATTTTTT
TTA-------TTTATTTTTATTTTTATTTTA--------TTTTGTTTWAAATTAGGTAGT
ATTAGTTATGATCTTGAAACTTTAAGAATTTGACGGTAATTCATTCACTTTAGAGGAACT
TGTTTTTT-AATTGATAATCCACGATAAAATTTACCTAATTTATT---------------
----------TTGTTTGTATATCGTCGTTTAAAAAAAATTTTTAAAGAA-TTTT----TA
ATTTTTTTAATATAATAT----ATGTTGTGTATAATTATATAAATTCAGATCAAGGTGCA
GCTATTTATTTAGGTTAAAATGAGTTACAATAAA---TTTTATTTAT--TACGGATCCTG
AATTTTATT---TTTAGGTTAAGGTGGATTTAAAAGTAAATTT--AAA----TAATTATT
TAAGTTGAGAATTGTTTTGAATTATGTACATATCGCCCGTCGCTCTCGTT-------ATA
AGATGAGATAAGTCGTAACAAAGTAAAAGTACTGGAAAGTGTTTTTAGAATTAAAATTTT
T---------

KT921411_Trichiosoma_anthracinum
ATGATAATAAATTTATTTTCTATGTTTGACCCCATATGTAGAATTATGAATTTATCTTTA
AATTGAATCAGATCTTTAATAATTTTTATATTTTTACCTAGATCATTTTGATTAATTTCA
TCTCGAATTAAATTAATGTGAATAAAAATTCTAATTAATATTCATAATGAATTAAAACCT
CTCTTAAAAAATTTTATTAATAAAGGAAATTCAATAATTTTTTCTTCATTATTTATATTT
ATTATTTTTAATAATTTTTTAGGATTATTTCCATATATTTTTACAAGAACTAGACATTTA
ACTTTAACAGCAACATTAGCTTTACCACTATGATTAAGATTTATAATTTATGGATGAATT
AATAAAACTAATCATATATTTACTCACTTAGTCCCACAAAACACACCATCAATCTTAATA
CCGTTTATAGTACTAATTGAATCAATTAGTAATATAATTCGAGCTTTAACTCTTTCTGTT
CGACTAACAGCTAACATAATTGCAGGGCATTTATTAATAACATTATTAAGAAGAATGGGA
ATTTACTTAGAAATTAAATATATTTATTTACTAATTTTA---ATTCAATTTCTTTTATTA
ATTTTAGAATCTGCGGTTGCAATTATTCAAGCTTATGTTTTTATAATTTTAACAACTTTA
TACTCTAGAGAA---GTAAATTATGTCAAAAAT---------ATTCCTCAAATATTTCCC
ATAGATTGATTAAGTCAATATTTCTATTTTCTATTTATTTTTTATATTATTATTTTATTA
AATTATTATTTTATTACAAATTTCAAA------TTAAATAAATTTATTAAATTAAATAAA
ACAAATAAA------------------------ATTATATCCTGAAAATGA---------
---------ATAAAAAAATGATTGTTTTCAACTAATCATAAAAATATTGGAACTTTATAC
TTTATTTTTGGATTTTGATCAGGGATACTTGGACTTTCATTCAGAATAATTATTCGAACA
GAATTAGGAACTCCAGGTTCATTAATTGGAGATGATCAAATTTATAATGTAGTAGTAACA
TCTCATGCATTTTTAATAATTTTTTTTATAGTTATACCTGTTATAATTGGAGGATTTGGA
AACTGATTAGTACCTTTAATACTAGGAGCCCCCGATATAGCTTTCCCACGATTAAATAAT
ATAAGATTTTGATTACTACCCCCATCAATTATTTTTTTATTATCAAGAAGAATTGTAAAC
TCAGGAAGAGGAACCGGATGAACAGTTTACCCCCCTTTATCAAGAAATTTAGGTCATTCA
GGAGCATCAGTAGATTTAACAATTTTCTCTCTTCATTTAGCAGGAATTTCTTCAATTTTA
GGAGCAATTAATTTTATCTCAACTATAATTAACATAAAAATTAAATTTATAATATGTGAT
CAATTACCATTATTAATTTGATCAATTTTTTTAACTACTTTATTATTATTATTATCATTA
CCAGTTTTAGCTGGGGCTATTACTATACTATTAACTGATCGTAATTTAAATACATCATTT
TTTGACCCCGCAGGAGGTGGAGACCCAATTTTATATCAACATTTATTTTGATTTTTCGGA
CACCCAGAAGTTTATATTTTAATTTTACCCGGATTTGGAGTAATTTCTCATATTATTTCT
CAAGAATCAGGGAAAAAAGAAACATTTGGAACCTTAGGAATAATTTATGCAATAATATCT
ATTGGATTATTAGGATTTGTAGTTTGAGCTCATCATATATTCACTATTGGAATAGATGTA
GATACACGAGCTTATTTTACTGCTGTAACTATAATTATTGCAATTCCCACAGGAATTAAA
ATTTTTAGCTGACTAGCAACAATATACGGATCACAAACAAACTTTAATGCATCAATATTA
TGAACTTTAGGATTTGTATTTTTATTTACTATAGGAGGACTAACAGGAATTATATTATCT
AATTCCTCAATTGATATTATTTTACACGATACATATTATGTAGTAGCTCATTTTCATTAT
GTATTATCAATAGGGGCAGTTTATGGGATTATAGCAGGATTTATTTATTGATACCCTCTT
TTCACAGGAGTATCAATAAATAATAAATGACTAAAAATTCAATTCTTTATAATATTTATT
GGAGTAAACTTAACATTCTTCCCCCAACATTTTTTAGGATTAAATGGAATACCCCGACGT
TACAGAGATTACCCAGACGCATATCTAATATGAAATATTTTATCGTCAATTGGATCATTA
ATTTCATTTATTAGAACAATTTACTTAATTTTTATTATTTGAGAAAGAATAGTTACTCAA
CGTCAAATTATTTTCACATCTAATATAAACTCATCAATTGAATGAAATCAAACACTTCCT
CCAACAGAACACAGATTTAATGAATCACCCCTAATTATTAAAAAT------------ATG
ACAATATGAATAAATTTTAATTTACAAGATGCGATATCTCCATCTATAGAACAATTAATT
TTCTTTCATGACCACTCAATAATTATTTTAATCTTAATTACAATATCAATTTTATATTTA
ATAGCATCTATATTATTTAATAAATTTATTAATCGATATTTACTAAATAAACAAAATATT
GAAATTATTTGAACTGTTATACCAATATTAATATTAATTTTCATTGCAATACCATCAATT
CACCTTTTATATTTAATAGATGAAGTTTCTAACCCTATTCTAACAATTAAATCAATTGGA
CATCAATGATATTGAAGATATGAATATTCAGATTTCAAAAAT------ATTGAATTTGAA
TCTTATATAAATCAAAAAAATAAAATTAAATTAAATTCTTTTCGTTTATTAGATGTAGAC
AATAACTTAGTTTTACCTATAAATACTAGTATACGAATATTAATTACATCATCTGATGTA
ATTCATTCATGAGCTATACCATCATTAGGTAAAAAAATTGATGCAATTCCAGGACGATTA
AATCAAATCAGATTAACAATTAAACGCCCAGGACTATTATTTGGACAATGTTCAGAAATT
TGTGGAGCAAATCATAGATTTATACCTATTGTAATCGAAAGTATTCCAATAAATATATTT
TTAAAATGAATTAATAATTTCAAC------------------------------------
------ATTAATCACCCCTTTCATTTAGTAGACTATAGGCCTTGACCCCTATTAAGTTCA
TTTAGAACTATAATTTTATTAATAGGATCAATTAAATGATTCCATTATAACAATTATAAT
TTAATTTTAGTAGGAATTTTTTTAACTTTATTAATTATATTTCAATGATGGCGAGATATT
GTTCGAGAAAGAACTTACCAAGGTAAACACACAACCTTTGTTACTAATGGAATACAATGA
GGAATAATTCTTTTTATTATTTCAGAACTT------------CTTTTTTTTGTATCATTT
TTTTGAGCATTTTTTCATAGTTCTTTATCCCCTAATATTGAAATTGGTAGAATTTGACCC
CCTAAAGGAATTAATGCTTTTAACCCTATAAATACCCCCTTATTAAACACCATTATTTTA
ATTTCTTCAGGACTAACCATTACATGGTCTCATCACAGTGTTATAAATAATGATAAAAAA
GAAACTTTAAAAAGATTAACAATTACTGTTTTTTTAGGGATTTTATTCTCTATACTTCAA
GCATATGAATATTATGAAGCTCCTTTCTCTATCGCAGATTCAATTTATGGATCTACATTC
TTTATAGCAACTGGATTTCATGGAATTCATGTATTAATTGGAACAACATTTCTTTTTGTA
AATCTAATTCGATTAAAAAAAAATCATTTCTCATTATACCATCATTTTGGATTTGAAGCC
TCAGCTTGATACTGACATTTTGTTGATGTAGTTTGACTTTTCTTATATATTTCTATTTAT
TGATGGGGCAAA---------------ATGAACAAA------AAAAAAAATAACTTAATT
ATAAATATATTAAATAATTCATTAATTAATTTACCAACACCTTCAAATATTACATCAATA
TGAAATTTCGGATCATTATTAGGGTTATGTTTAATAATTCAATTAATTACAGGTATTTTT
TTATCAATACATTATTCAGCTAATATTGAATTAGCTTTTTCTAGAGTTATTCATATTTGT
CGAGATGTTAATAATGGATGAATTATACGACTAATACATGCAAACGGAGCTTCTTTTTTT
TTTATTTGTATTTATCTTCATATTGGCCGAGGAATATATTTTGGATCTTATCATTATTTA
AATACATGAACAACTGGAACATTAATTTTATTTATAGTTATAGCAGCAGCTTTTATAGGA
TATGTATTACCATGGGGACAAATATCATTTTGAGGAGCAACTGTAATTACAAATTTATTA
TCAGCTATCCCGTATATAGGAGAAATATTAGTACAATGATTATGAGGAGGATTCTCTGTT
AATAATCCTACATTAACACGATTTTTTTCATTCCATTTTATTATCCCATTCATTATCACA
GCTCTAGTAATAATTCATTTATTAATATTACATTCTACAGGATCAAGAAACCCTTTAGGA
ACAAATAGAAACTTAGATAAAATCCCATTTCACCCATACTTCACTTTTAAAGATATTATT
GGATTCATTATTCTAATATTTATTCTAATTAGATTAATTTTATCAAACCCCTATTATTTA
GGAGACCCTGACAATTTTATTAAAGCTAACCCTATAGTTACTCCTATACATATTAAACCA
GAATGATATTTCTTATTTGCATATGCTATTTTACGATCAATTCCAAATAAATTAGGGGGA
GTAATTGCCCTTTTCTTATCAATTATAATATTAATAATTTTACCTTTTTATTTTATAAAA
AACTTTAAAAGAATGACATTTTACCCAATTAATCAAATAATATTTTGAAGATTTATTTCT
ATTGTAAGATTATTAACATGAATTGGAGCTAATGCAGTAGAATCCCCCTTTATTATTATT
GGACAAATTATTACTTTTTTATATTTTTTATATTTTATTATTAATCCTATAATTACAAAA
TTTTGAGATTCTACCCTAAAA---------------------ATTATTTTAAATGAGTTA
TTTTTAAGA---ATTTTAAGATTTTTTATTTTATTAATTATAGTATTAATTGGAGTTGCT
TTTTTGACTTTATTTGAACGAAAAATTTTAGGATATATTCAAATTCGTAAAGGTCCTAAT
AAGGTTATATTTATAGGTATTTTACAACCTTTTTGTGATGCTATTAAATTATTTTCTAAA
GAGCAAATATTCCCTTTATTATCAAATTATTACCCTTATTATATTTCTCCAATTTTTAGT
TTATTTTTATCATTAATTTTATGAATAATTATGCCTTATTTTACTAATATAAATTCTTTT
AATTTAAGAATTTTATTCTTTTTATGTTGTACAAGAATTAGAGTTTATTCAATTATAATT
TCTGGTTGGTCTTCAAATTCGAAATATGCAATATTGGGGGGGGGGCGTTCTGTAGCTCAA
ACAATTTCTTACGAAGTTAGAATATTGATTATTTTGATATTTTTTATTTTTTTAATTGAA
AGATTTAGATTTTTAGATTTTTATAAATTTCAATTAAATTTTTGATTTATTTTTATTATA
TTTCCTTTGGTGGTTGTATGATTTATTATTTGTTTAGCTGAAACAAACCGTACTCCTTTT
GATTTTTCTGAGGGAGAGTCTGAGTTAGTTTCTGGGTTTAATGTTGAATATAGAAGAGGA
GGATTTGCTTTAATTTTTATAGCAGAATATTCAAGAATTTTATTTATGAGTATGTTGTGT
ATATTAATATTTGTTGGCGGTAATTTATTTAGTTTATTTTTTTATATTGGATTAGTATTT
TTTTCTTTTTTATTTATTTTAATTCGAGGTACATTACCTCGCTTACGTTATGATAAATTG
ATAATAATAGCTTGAAAAAGATTTTTGCCAGTTTCTTTAAATTTTTTGTTTTTTATTTTA
ATATTAAAATTCTTTATTTTTAATATATTAATT---------------------------
---ATGAATTTCAAAAAAATATTTTATTATAATCAATTTGAACAAACAAAATTAAATTAT
ATTTTATTAATAACTATAATCTTAGGAACAATACTTACAATTAATTCAATATCATGAATC
AGAGCATGAATAGGTATAGAAGTTAACCTTATATGTTTTATTCCATTATTAATATTAAAA
AATAAATTAATAAAATCAGCTAACCTAATAATAATATATTTTATAATTCAAGCAAGAAGA
TCTTGTTTACTAATATTTATAATCTTAATATATAAAGTAGAAACAATA------------
---------TTTATTAAAACAAGT---ATAATAAATACATTGATTCAATTAAGATTACTA
ATAAAAATAGGAGCTGCCCCATTTCATTGATGAACCCCTAAAATTATTAAATCAATAAAT
TGAAAAAATTGTTTTATCTTATTAACCTGACAAAAATTAGCACCCTTAATTTTAATTTCA
ATA---ACAAATATAAGA---------------------TACTTAATGTATTACTCAATT
ATTATATCAACAATTATTGGAGCAATTATAGGATTAAATCAAACATCAATAAAATTAATT
ATTGCATACTCCTCAATTAATCATATTTCCTGAATAATAATTTCAATTATAATTAATTTA
AATACTTTTATTATTTATTTTATTATTTATTCAATTACAATTCTAATAGTCTCTTTAATA
TTAAATAATTTAAATATTAATTACTTAAATCAATTA---TTTAAAAATAATAATATAAAT
---ATATTT---------AACAAAATCAATATTATATCTTTAATACTATCAATAGGAGGA
ATCCCCCCATTTATCGGATTTTTACCTAAATTTAAAATTTTAATATTAATAATTAAAAAT
CAACTAATTATAGAAAGAATAATTTTTATTTTTTTCTCATTAATTACTTTAATATATTAT
TTAAATCCACTAATTTCAATAATATTAACCTCAAAAATAAGATCAAAATGAATTATAACA
AAATTTAATATTATAAAAAATATATTCTTTCTTATATTA---------ATAAATTTCACA
GTATTAATA---------------------------ATTATAATTTTACCTTTAAATTTT
ATAAAT---------ATTAAATTAATATTAATAATAATTTTAATTACTTTTTTTCTATCT
ATAATTATTATAATAATTGCATCAATTTTATCAAAAAAAAGATCTTATGATCGAGAAAAA
AATTCACCTTTTGAATGCGGATTCGACCCATTTGGAATAACTCGAATATCATTTTCCATT
CGATTTTTTTTAATCGCAGTAATTTTTTTAATTTTTGATGTAGAAATTACCTTAATATTA
CCCATAGTAATAACTTTATCTATTTCA---AATATTAAAATATGAATATTA---ACATCA
AGATATTTTATTTTTATTTTAATTATTGGAACTTACTTCGAATGAAAATTTGGAGCATTA
AATTGATTA---------------------ATTTATATAATAAATTTATTAAATTTTGTT
TTTTTTATTGGTATATTAAGATTGACAATAAGTCGATTTCATTTATTAATAATTTTATTA
AGATTGGAGTTTATTATTTTAGTTTTATTTTATATAATAATTATTTATTTAAGTTTACAT
GGTATAGAATTG---TATTTTAGAATATTTTTTTTAACTTTTAGAGTTTGTGAGGGGGTA
TTAGGATTATCTATTTTAGTTTTAATAATTCGATTTAATGGGAATGATTATTTTCAAGTT
TTAAATTTATTA------ATTATAATGATAAAAATTATATTTTTTTTAATTTTTTTAATT
CCTTTAAGATTTAATTTAAATTTT------------------------TGAATATTTCAA
AATTTTTTTTTTATTTTAAGGTTTATTTTTATATTTTTAAATTTAGTTAAATTTCAA---
------------ATATTTCAATTAGGGAGA------TTTTTAGGGTGTGATATTTTATCT
TTTGGATTAATTTTATTAACTTTTTGAATTGGGGCATTAATATTTATATCAAGGTCTTTG
ATTTATGAATTAAATTTATTTAAATCTTATTTTATTTTAATTATTTTATTAATAATA---
TTATTTTTATTTTTATCTTTTAGAGTAGTTGATTTATTAATATTTTATTTATTTTTTGAA
AGAAGAATAATTCCTGTATTATTTTTAATTTTTGGTTGAGGATTTCAATTAGATCGTATT
CAAGCAAGGTTTTATTTATTATTTTATACTTTATTTGCTTCTCTTCCTTTATTAATTTCT
ATTATTTATGTTTATTATAATCAATTTACTTTATGTTTATATTTATATTTTGAAGGATTT
------ATT---AATTTATCTTTGAATTATTTGTATTTATTTATGATTTTA---TCTTTT
TTAGTAAAAATACCTATATTTTTAGTTCATTTATGATTACCTAAGGCTCATGTTGAGGCT
CCGATTTCTGGGTCAATAATTTTGGCTGCAATTATATTAAAATTGGGGGGTTATGGTTTA
TTGCGGGTTTTTAATATTATAATTAAT---------TTATGTAATAAATTTAATTTTATT
TGAATTAGAATTAGAATAATTGGAGGTATTATTATTAGTTTAATTTGTTTATATCAAATT
GATTTAAAATCTTTAATTGCTTATTCTTCTGTAGCTCATATAAGAATATTATTAGGGGGG
TTAATAACTATAATAATTTGAGGGATAAGAGGTTCTTATTTATTAATAATTTCACATGGT
TTATGTTCATCCGGATTATTTTGTTTAGTTAATATTATTTATGAACGATTAGGTAGGCGT
AGTTTATTGATTAATAAAGGTTTAATTAATTTTATACCTAGTATAACTTTATGGTGATTT
ATATTATGTTCTTCTAATATGGCTGCCCCTCCTTCTTTAAATTTAATAGGTGAGATTATA
TTAATTAATAGATTAATTGGTTGAAGAAGATTGGTTATAATTTTATTAATTTTTTTAACT
TTTTTTAGAGCTGCTTATTCTTTATATTTATATTCATTTACTCAACATGGTAATTATAAT
ATTTCAGTTTATTCTTTTTCTTATGGTTATTTACGTGAATTCATTTTATTAATGTTACAC
TGAATTCCTTTAAATTTATTTATTTTAAATAGTGAATTATTTATTTTATGAATT------
------------ATTAATTTGGGAATAATTTTATTTATTATATTATTTATTTTTAGGATT
TTTATATTTTTTTTAGGATTAATTTTTATTTTATTTAATTTAATTTATTTTATTGAGTAT
AATATTATAACTATTAATTCTTGTTCAGTTGTTATAACAATTTTATTAGATTGGAAATCT
TTATTTTTTATAAGTACAGTATTATTTATTTCTTCTTTTATTATATTTTATAGAAAAAAT
TATATAAAAGATGATTTAATGTTTAATCGTTTTATTATATTAATATTAATATTTATTTTT
TCTATAATTTTATTAATTATTAGACCTAATTTAATTAGAATTTTATTGGGTTGGGATGGA
TTAGGATTAATTTCTTATTGTTTAGTAATTTATTTTCAAAATTTAAAATCCTTTAATGCG
GGTATAATTACTGTTCTTTCAAATCGTATTGGTGATGTAGCTTTATTGATATCAATTGCT
TGAATATTAAATTATGGGTCATGAAATTACATTTTTTATGTAGATTTTTTAATAAATGAT
AGTATTATGATTTTAATTTCAATTTTAATTTTTATTGCTGCTTTTACTAAGAGAGCTCAA
ATTCCATTTTCTTCTTGATTACCTGCTGCAATAGCGGCTCCGACTCCCGTATCTTCTTTA
GTTCATTCTTCTACTTTAGTTACCGCTGGGGTTTATTTATTAATTCGATTTGAATCATTA
TTTCAT---GATATAAGTATTAAATATTTATTTTTGTTAATTTCTAGATTAACAATATTA
ATATCTGGATTAAGAGCAAATTTTGAGTTTGATTTAAAAAAAATTATTGCTTTATCAACT
TTAAGTCAATTAGGAATAATAATAAGAATTTTATTTTTGGGATTTAAAGAATTGGCATTT
TTTCACTTATTAATACATGCTTTTTTTAAAGCATTATTATTTATATGCGCAGGAATTTTA
ATTCACAGAATATTTGATTTACAGGATATTCGAATAATAGGATCAATTTGTAATCAAATA
CCTTTAGTTTCAATTTGTTTTAATTTTTCAAATTTAGCTTTATGTGGGTTTCCTTTTTTA
TCTGGATTTTATTCTAAGGATTTAATTTTAGAAATAATAATAATAATTAATTTTAATTTT
TTGATTGTTCTGATTTTGTTATTTTCTTCATTGTTAACTGTAAGTTATACTTTTCGTTTA
ATTTATTTTTCTATAATTGGGACTTTTAAAATATTTTCTTTAAATTTATTTAGAGATTTT
TTT---------AGAGAA---TTGAATAAAAGTTTGTTAGGTTTAATATTTATAGTATTA
TTTAGAGGTAGATTAATAAGTTGAATTTTATTTCCTCTACCCCTAATAATTTGTTTACCT
TTATATTTGAAATTAATACCTTTATATTTAATTTTAAGGGGTATTTTTATAGGGTATTAT
TTTTATTATTTAAGTTTAAAGACTATA------AAAATTAATTTCTATAATTTTATTATA
TATTTTAGTACAATATGATTTATACCTATTATTTCTACTTATGGTATAATTAAAAATTTT
ATATTATTAAGAAAGTTTTTTATAGTTTATGGTGATCAAGAATGAACA---GAATTTTAT
TTAGGTCAGGGTTATTTGGTTTAT---TTAAATAAATTTTCTTCTTTATTAGATTTATTG
AGATTTTATTTAAATAATTTAATTAATTTAATATTAATTTTTTTTTTTTTGATATTTTTT
TTAATTTTGAAT------------------------------------------------
------------------------------ATATCAAAAATTTTAATATTAATAATATTT
TTAAATAGAATTAACTTTTTAACTTGCAAAACACCTCTATCAATAGGA---TTAATTTTA
TTAATTCAAACATTAATAATTTCATTAAATTCTAATTTAAATATCCTAAATTCTTGATTT
TCATATATTTTATTTTTAATTATATTAGGAGGAATAATAATTTTATTTATTTATATTACA
AGACTAACTTCAAATTTAAAATTTAAATTCAATAAAAAA---------------------
TTAATTTTTATTAATATTATTTCATTTTTAATATTAATACATTTTATTTTTAATAATAAT
GGTATAATA------------TGACACTTAGATTTTTTAAATATAAATACTACAGATTTA
GAAATAAATTTCACCATTAAATATTAT---------TTAAAAAAAATATTTTTTTATCCT
AATTATAAAATTTTATTAATAATAATTAATTATCTTTTATTAACTCTTTTTATTGTAGTA
AAAATTATTAATATTAATAAAGGACCTTTACGAAAAACT---------T----TTTAAAA
AAAAAATTATTAATTTTGTTT------------------GATTTATTT----------AT
ATTTTTTAATTTAATTAAAATTATTTAATTTT---------------GTTTAAGTATATT
TTATA-------------------GAAAAAATTTTTTGTTATTATAGTTTAAT-ATTATT
GTAGAAG--AATTTTGAAA----TAT-----TATGAAATTTATTTATTTAGAAGTAATAT
T--------TAATTTGT-GTACCTTGT---GTATCAGGGT----TTATTAAAAT------
----TATTTCATT-------------TAAATTGAATTTTTCT-AA--TTTGAAAGAT---
--------CTA---AATA-TTTATGAAATTTTTATTGTGTTATT----AATATTTTAAAT
TTATATTTAG-TAATGAAATGTTATTCGTTTTTAAAGTTAT--TTAATTTTTTAATAAAT
AAATTTAATTTATATATT--ATTTTT---GAATTAATAATTTTTTATTAT----------
TATTTTT-----------------------------------------------------
----------ATT--------------TAATATTTATATTTTAAGGG--ATAAGCTTTAA
AATAAATTATTATAATATTTTATT------------------------------------
------------TATTATTTTTGAATTAAT-----ATTTTATAGTCTTAAAAATAGATTT
TATAAAAAAAAATGT------TTTAATTT------ATTA-------TTGATTTTATAAAA
TTTGTTAATTA---ATTTAATT--TTTTATTAAAATTTTTA-ATTAAAT-AAATTTATTT
AATTAAAAATGATAAAATTAGTATATTT--------------------------------
----------ATATATTTATTTAATTAAAAA-----------TTATTTGTTAGGTTATAT
TAAGGAATTCGGCAAA---------------AATTTTA-TATTTGCTTGTTTAACAAAAA
CATCGTTTTTTGAATA--TAATTTAAAATTTAATCTGCTCAATGAAT--TTATTAATTTA
AATAGCCGCAGTATTTTGACTGTGCAAAGGTAGCATAATAATTAGTCTTTTAATTGAA-G
GCTGGAATGAAAGATTTGACATGATATAAACTGTCTTAATTTAAATTAAAATTGAATTTA
ATTTTTAAGTTAAAAAGCTTAAATTTTTTTAAAGGACGAGAAGACCCTATAGAGTTTTAT
AAT-------TTTTCTTATTTAATAATTTTAAT----TTTATTTTAAATAAGAAAA-ATT
A--TTTTGTTGGGGTGATAGAAAAATTTAATAAACTTTT------TT--ATA-AATTATA
CATTTATTTATGAAT---------------------------------------------
---------------TTTTGATCCTGAATTTTTTGGATTAATAGATTAAATTACCTTAGG
GATAACAGCGTAATTTTTTTT-AGAGTTCTTATCGATTTAAAAGATTGCGACCTCGATGT
TGGATTAAAA-TTTAATTTAGGTGAAGAAGCTTAAA-ATTTAGGTCTGTTCGACCTTTAA
AATTTTACATGATCTGAGTTCAAACCGGTGTAAGCCAGGTTGGATTCTATCCTTAAATTT
T-ATTA--AATTTTTAGTACGAAAGGAATTAAAT-T--TAAATTTGTAATT---------
---------------TTTATA-----------------------ATTGATTAAAATTAAT
AGGTTAA-----------------------------------------------------
------------------------------------------------------------
------------------------------------------------------------
------------------------------------------------------------
------------------------------------------------------------
------------------------------------------------------------
-------------------AAAAAGTTTGATTTTAGCTTATGTATATTTAAATAATAAT-
--------TATTTTGCATGTAAATTTTTGTGGGA-----------TTTTAATTTAATTTT
AAAAAAATTATTTATTTATTTA--------TATTTGCAGCATTTAATTTTAATAATTAAA
TAT-----------TTTTAGAATTATTAATTATTTTAG---TATAGGCAAAAATTGTGCC
AGCAG-CTGCGGTTAAACA-ATT----TATATAATTAAATAT---TATTAATTTATAAA-
---------------TTTATTAAATT-ATAGGTTGTAATTTATTATTTTAAT--------
AATTAGGTGAAATTATTT--ATTAA-TAAGTAT----TGTTAAAAAAAAT----TATTTA
ATTTATGAAATCTAATTAATAAAC------------------------------------
-TAGGATTAGATACCCTATTATTTTAGA--ATTAAATTTT--------------------
------------------------------------------------------------
--------------------------------------------TATTAATTTAAGAACT
AATAGTTATGTTCTTTAAACTTAAAAAAATTGGCGGTATTTAAATCTAATTAGGGGAATT
TGTTTTTT-AATTGATGATCCTCAAGGTACCTTACTTTATTTATA---------------
----------AAATTTGTTTATTGTCGTTAACAAAATATTTTTAAAGAA-TTAT----TA
ATTTTTAAAAATTATTA----------------AAATAATTTATTTCAGATCATAGTGCA
GTT--ATATTAAAGTTAAAATGAATTACAATAAA---TTTTATTTAA---ATGAATTTAT
AATTGAAAT--ATTATAATAAAAGTGGACTTAATAGTAAAATT--AAATTATTAGTATAT
TAATTTGAATTAAGAATT-AAATGTGTACATATTGCCCGTCACTCTCATT-------TTA
AAATGAGATAAGTCGTAACAAAGTAAGTGTATTGGAAAATGTACTTAGTAAGTTAA----
----------

KX257357_Trachelus_iudaicus
ATGATAACAAACCTATTTTCAATCTTCGACCCCTCATCATCTATAATAATATTACCAATT
AACTGAAGAAGATCTTTAATCAGATTAATTATCCTACCCTATATATTTTGACTAATCCCT
TCCCGATATACCATGGCATGAATTCAATTATTAAAATTTATTAATAAAGAATTAAAAATT
TTAATTAAT---AAAAATGCCCTAGGAAGTAATATTATTTTTACAACTATATTTATCTTT
ATTATAATTAATAATTTTATAGGGCTATTCCCATATATTTTTACAAGATCAAGACATATA
TCCATAACATTAAGATTATCTCTCCCTCTATGAATTTCATTTATAATTTTCGGATGAATA
AATTTCTACAATAATATATTCGCTCACATAGTACCCACAGGAACCCCCCCAATTTTAATA
CCATTTATAGTAATAATTGAATCAATTAGAAATCTAATTCGACCGGGAACACTAGCTATC
CGTCTAGCAGCAAACATAATTGCCGGACACTTACTTATTACATTAATTAGTTCTACGGGA
CCTTCATCTAGAATAATTATTGTAAGATTAATAATCTTA---GCCCAAATTCTACTATTA
ACATTAGAAAGAGCAGTTGCTATTATTCAGGCTTACGTATTTTCAGTATTAAGAACCTTG
TATTCAAATGAA---ATTAAA---------------------ATTCCACAAATATCACCA
ATAAACTGATTAACATTAATAATTATATTTACTGTAATTCTAATTACATGCATCTCATTA
ATTTACTTTATTTATCATCAATTTACTTTAATTTATACCCCTCTAAATTTTAATAAAACC
CCAAATAATTTAAAAAAATTT---------AAAAATCTAAATTGAAAATGA---------
---------ATGCAAAAATGATTATTTTCAACAAATCATAAAAATATTGGTATCTTATAT
TTTATTTTTGGAATTTGGGCAGGAATACTAGGAACATCACTAAGATTGATTATCCGAACA
GAATTAGGTACCCCCGGCCCATTAATCAACAACGATCAAATTTATAATTCAATTGTTACA
GCTCATGCATTTATTATAATTTTTTTTATAATTATACCTATTATAATTGGAGGATTTGGC
AACTGATTAATCCCCCTAATATTAGGAGCCCCCGATATAGCTTTCCCTCGAATAAACAAC
ATAAGATTCTGACTACTACCCCCATCAATTACATTATTATTAATCAGAAGATTAATTAAT
CAAGGAGCAGGAACAGGATGAACCGTATACCCACCTCTATCAAACAACTTATACCACAGA
GGTACATCAGTAGATTTAGCAATCTTTTCTTTACACTTAGCAGGAATATCCTCCATTATA
GGAGCCATTAATTTTATCTCCACAATTATTAACATACGCCCCCGAGGACTAAAATTAGAA
CAAATATCACTTTTTACTTGAGCCGTAGGAATTACAGCAATTTTATTACTACTCTCACTA
CCCGTATTAGCAGGAGCTATTACAATACTATTAACAGACCGAAATTTAAATACAACTTTT
TTTGACCCTGCAGGAGGGGGAGACCCAATTTTATACCAACATTTATTTTGATTTTTTGGT
CACCCAGAAGTTTACATTTTAATTTTACCAGGATTTGGAATAATCTCACATATAATTTTC
ACAGAAACAGGAAAAAAAGAAACCTTTGGAATATTAGGAATAATTTACGCAATAACAGCA
ATTGGAATCCTGGGTTTTGTAGTATGAGCCCACCATATGTTTACAGTAGGAATAGACGTA
GACACACGGGCATACTTCACATCTGCAACTTTAATTATTGCAGTTCCCACAGGAATTAAA
GTATTTAGTTGACTAGCAACATTACATGGATTTAAATTCAACAATTCACCAACTATACTA
TGATCAATTGGATTTATTTTTTTATTTACTCTCGGAGGATTAACCGGAATCACATTAGCA
AACTCATCAATTGATATTATTTTACATGATACATATTACGTTGTTGCTCATTTTCACTAT
GTATTATCAATAGGAGCAGTATTTGCAATTATAGGAGGATTTATCCACTGATACCCTCTA
ATTAGAGGATTAACTATAAATCCATTTTGATTAAATAACCAATTCATACTAATATTTATT
GGTGTAAACACTACATTTTTCCCCCAACATTTTTTAGGATTATCAGGAATACCCCGACGA
TACTCTGATTATCCAGACGCATTTTTATCGTGAAATATTCTCTCATCCATTGGATCATTA
ATTTCACTAATAAGAATTATATTATTCATTTTTATTTTATGAGAATCCCTAGTATCTAAC
CGACAAATTATTTTTAATGAAAGAACAACCTCCTCAATTGAATGAATACAAATATTCCCT
CCTACAGAACACAGATATATAGAAATTCCTATTTTAATTAAA---------------ATG
TGTACATGATCAATAATTTCATTACAAGATGCCAACTCCCCCACAATAGAACATTTAACC
ATATTTCATGATCATACTTTAATAATTAATATTTTAATTACTACATTAGTAATCTATATT
ATCGTATCAATTTATTTAAATAAAATTATAAATCGAACTACAATACAAAATCAAATAATT
GAACTAATTTGAACATTTATCCCCATAATTATTTTAATTTTCATAGCTTTTCCCTCTATT
AAAATTTTATACTTAATAGACGAAATCTTAACCCCTATAATTACAATTAAATGTATAGGA
CATCAATGATATTGAAGATATGAATATTCAGATTTTAATAAT------ATTGAATTTGAC
TCATTTATAACTCCAACAGAAAATCTAAATAACAATGAATTTCGATTATTAGAAGTAAGA
GATCGAATAATTATCCCCTTTAACACTCAAATTCGATTATTAATTTCTTCTGTTGACGTA
ATTCATTCATGAACAATTCCCGCCATAGGAATTAAAGTAGATGCAACTCCTGGACGAATT
AATCAAACTAATATACTCAGTATCCGTCCAGGATTATTTTACGGCCAATGTTCTGAAATT
TGCGGAGCAAACCATAGATTTATACCCATCATTGTAGAATCAACTAATTTAAGCTCATTT
ATTTCTTGAATTAAAAATTTTAAT------ATATTAAAACAAATTAAACTTTTAATAATG
TCAATAAACAATCACCCATTCCATATAGTAGAAAAAAGCCCATGACCATTAACTTCCTCA
ATAGGAATAATTATTATTACCATAGGATTTATTAAATGATTTCACTATAAAAATCCAATT
ATATTTATTGTTGGAATTATAATTATAGTGATATCATCATACCAATGATGACGAGACATC
ACCCGAGAAGCAACATACCAAGGGTTACACTCCAAAGAAGTATACTTAAATATAAACTGA
GGAATAATTTTATTTATTACATCAGAAGTA------------TTTTTTTTTTTATCTTTT
TTTTGAGCATACTTTCACGCTTCCCTATCCCCTAGAATTGAAATTGGAAGAATATGACCA
CCCAATGGTATCATTACATTTAATCCCTACCATATCCCCCTTTTAAACACAATCATTTTA
ATTTCATCAGGAGCAAGAATCACATGATCCCACCACAGATTAATCAATAAAAATTATAAT
CAAAGAATAATTAGATTAACAATTACTATTATTCTAGGAATTTATTTTAGAATTTTACAA
AAATATGAATACAACGACGCATACTTTACTATTGCAGATTCAATTTACGGATCAACATTT
TATATAGCAACAGGATTCCACGGAATACACGTATTAATTGGAACAATATTTTTAACAGTA
TGCTTATACCGATTAAAAAAAAACCACTTTTCTAGGACACATCATTTTGGCTACGAAGCA
GCTTCATGGTACTGACATTTTGTTGATGTAGTATGACTATTCCTATATATTTCAATTTAC
TGATGAAGATTTAAT------------ATGTTAACAACCATAATTAAAACAAATCCAATC
ATTAAAATTGCTTACAATAGACTAATTAAACTACCGACCCCTTTAAATATCTCTATCTGA
TGAAACTTTGGATCATTGCTAGGGCTATGTTTAATAATTCAAATTATCTCAGGATTATTT
CTATCTATACATTATTGCCCTAATACAAACTACGCATTTAATAGAATTATTCATATTTGC
CGGGATGTAAATTACGGATGACTAATACGGTTAATACATATAAACGGAGCGTCTTTTTTT
TTTATTTGCATATACACCCATATAGGACGAGGCCTATACTATATATCATATAAATTTCAT
AAAGTATGAACTGTAGGAATCATTATTCTTTTTATAACTATAGCCACTGCCTTCCTAGGA
TACGTTCTCCCTTGAGGACAAATATCCTTCTGAGGAGCAACAGTCATTACAAACTTAATT
TCGGCAATCCCATACTTAGGAGAATCAATTGTTTTATGAATTTGAGGTAGTTTCTCTGTA
GATAACTCAACTCTAAACCGATTCTATACAATCCACTTTATTCTTCCTTTCATAATCATG
GCTATAGTTATCATTCACTTAACATTCCTACATTTAACAGGATCTAATAACCCCCTGGGA
ACAAATAGTAATTTATATAAAATTAGATTCCACCCTTATTTTACAATTAAGGATTCACTA
GGATTTATTATATTAATCTTTAGACTATTAATATTAATTATAATTAACCCATATCTAATA
GGAGACCCAGAAAATTTCTCACCGGCCAACCCCTTTGTCACCCCAGTTCATATTCAACCA
GAATGATATTTCTTATTCGCATATGCAATTCTTCGTTCAATTCCAAATAAACTTGGAGGT
GTAATCGCACTATTTATATCTATTAGAGTATTTCTAATTATACCCTTAATTAAAAATAAC
ATCATATTTACATCAAAATTCTACCCCCTAAATCAAACCCTATTTTGATCAATAATTAAC
ATTTTTTTAATCTTAACGTGATTAGGAGCCCAACCAGTAGAATCTCCATTTATTGTCATA
TCACAAATTATGACAATTATATACTTTAGATATTTTCTAATATTACCCATAATTATAAAA
TTATGAGAAATATTAATTTTTAAA------------------------ATAATAAGTTTT
ATTTTAATA---TTAATAAGTTATTTGGTTATATTAATTAATGTTTTAATTGGCGTTGCT
TTTTTAACGTTGTATGAGCGTAAGATTTTGGGCTATGTTCAAGCCCGTAAGGGTCCTAAT
AAAATGGGATTTTTGGGAATTTTACAGCCCTTTAATGATGCTATTAAGTTATTTAGAAAA
GAGTATATTTTAAGGTATAATTTTAATTATTATATTTATATAATTTCTCCTCTTTTTATA
TTATTATTAAGATTATTTATTTGGGTTTTAGTTCCCTTAATGGTAAATATTTGAGAGATA
AGGATAGGTGTATTGTTTTTATTAAGATTGTTGAGAATTAGCGTTTATTTTGTTATATAC
TCGGGGTGGGCCTCTAATTCAATTTATTCTTTATTAGGTTCTTTGCGATCTATTGCTCAG
ACGATTTCTTATGAGGTAAGGCTAGCTTTAATTTTAGTTATTTTTATTTTTTTAGTGGAT
AGATTTAATTTTTATGATATAATGATTTATCAGTTAAATTTGTCATTTTTATTTTATATA
GTTCCTTTATTTTTTATATTTTTAGTTAGTTCTCTCGCTGAACTGAATCGTTCACCTTTT
GATTTTGTTGAGGGGGAGTCTGAGTTAGTTTCTGGATTTAATATTGAATATGCAAGAGGG
GTATTTGCATTTTTATTTTTGGCAGAATATTCAATGATTTTATTTTTTAGAATAATATTA
ATATTGATATTTTGGGGGTTTATATGGTTTAATATATTATCATATTTTTTTATTATAATA
TTTTTTAGGTTGATTATTTTGATTCGTGGTACGTATCCTCGGTTTCGTTATGATATATTG
ATAAGATTGGCATGAAAAAAGTTTTTACCTTTTATTTTAACTTATTTGATTTTTATTTTG
GGGGTTAAGTTTTTAATTTATATAATTATTATT---------------------------
------------------------------------------AAATTATTTATTATATTA
ATTTTTTATTTTATATTAACACTAAGTACCCTAATTGCAATATCATCCAATTCATGAATA
ATTATTTGAATAATACTAGAAATCAATTTAATAAGATTTACCCCTATCATAATAATAAAA
---------ATAAATCAAAATAATTTCTTATTTAAATATTTTATTGTACAAACAATTAGT
TCAAGTAGATTTTTAATCAGAATTATAATATTATGAATAAACAATTAT------------
AACATATTATTAATAAATATAAAT---TTCATAAATAGATTAATTATAATAGCTATAATA
TTAAAAATAGGATTGATACCTTTCCACTGATGATACATTGAAATTATAATAAATCTAAAT
TGAATAAGATTTTTTTTAATATCAACATGACAAAAAATTATTCCATTAATAATCATCTCA
TAT---TTTAATATAAAT---------------------TCAATTATTCAACTAACAGTA
ATAATATCATCATTAATAAGATCAATTCAAGGAATATATCAAATAAATATTCGTAAAATT
TTTTCATTTTCATCGATTAATCAAACAAGATGAATAATAATCAATTCCTCCATATCAATA
TATTTAATAATTACTTACATAATATTATATATAATAATCTCATTTCCTATTATATATATA
TTTAATCTAAATAACTTCTCTTATACCCATGAAATT---TATTTATTAAATAATTACCAT
---TACTTA---------ACTAAATTATTTTTATTTATAAATATTATATCTTTAGCCGGG
TTACCTCCATTATTAGGATTTTTTATAAAATTTATTTCAATTAAATTCATAATTTATAAC
AAAATATTTTTAATATGTTACATTTTAATTATTTCTTCACTAATAACTATATTTTTCTAT
TTACGTTTAAGGTTTTCTTCCATAATTTTAACTAATTCTAAAAATAAAATAATGTTATTA
AATTTTACAATAAAAAATTGTTATAATAAAAATTTAATA------ATAATAAAAAACTTA
ATATTAATATTATTAATAACCAGAATTAATTTTTTTCTTATAATTATTGCAACATTTTTT
ATTTTTTAT------ATCTTTATAATAATATACATATTTACTGCCTGCCTTATTTTAACT
ATAATTATAATATCAATTAATATAATTATTTCAAAAAAAAAAATAACAGATCGAGAAAAA
TCATCTCCCTTTGAATGTGGATTTGACCCTCTTTCTTCCACTCGAACTCCATTTTCTTTA
CGATTTTACCTAATTAGAATTATCTTTTTAATTTTCGACATTGAAATTGTAATTTTATTC
CCTTTAATTCCATCTACATGATTTAGA---AACCCAATAATCTGAATTATA---ATATTT
TTAATTTTTAGAATTATATTAATTTGAGGAGTAATTTTAGAATGAAATGACGGATCATTA
TATTGAATAAAA---ATG---------TTAATATATTTTTTATATTATGGACTTACTTTA
ATGTTTATATCTTTGATAATTTTTCTTAAGTTTAATAAACATATTTTGTTGATTTTAATA
GGCTTAGAGTTTTTTGTTATTGTTATATTTTTTGTTTGATTTACTTATCTTAGAATATTA
GATATCAGGCAT---TTTATGTCTTTGTATTATTTAATTTTTGCGGTTAATGAAAGAGTT
TTAGGTCTTACTATTATGATTGTGATTATGCGTGCCTACGGGAATGATTATTTAAATTCT
TTAATTTTATTGAAATGA------ATGATAAAATATATTTTTATAATTATGTCGATTAAA
TTTTTGTTTTTTTATTGTAAAAAGAAT---------TACATAATAAATATTATTTTTCAA
AATATTATTATTGTGCTTATGAGTTTATTTATGATTAATTATATATATATTAGTTTAGGA
ATTTTAGAT---TTTTATGCTGTTCATTAT------TCTTGGGGGTTGGATTTTTTTTCT
TTTTGAATGATTAATCTTTCTTTTTGGATTATTGCTTTAATAATATTGTCTAGGTTAAAG
GTTATTAAGTGTAAAAAATTTGTTTTTTTGTTTATTTTAAATTTAATGTTTATGTTA---
TTTTTTTTGTTTATAACTTTTGGGGCATTAAATTTGTTAATGTTTTATATTATATTTGAA
GCTAGTCTTATTCCAACTTTATTTTTAATTTTGGGGTGGGGGTATCAGGTTGAACGTATT
CGTGCCGGTGTTTATATAATATTATATACTTTGTTTTTTTCTTTACCTTTTTTATTGGTA
ATGCTTTATATTAATAATTTAATTTATTCAGTTGATATAGAGTATCTTAATATAAAAAAA
------TTA---AATTTTGAT---ATATTTTTATATAATATTATTATATTG---GCTTTT
TTGGTTAAGATTCCTATGTTTTCGTTACATTTATGATTGCCTAAAGCTCATGTAGAGGCT
CCCGTTTCAGGGTCAATAATTTTAGCAGGTGTTATGCTTAAGTTAGGGGGGTATGGAATT
TATCGGCTAATATATATTATGTGTGAT---------GACTTAAATAATAATAGTTTGTTT
ATTATAATTTACAGTTTACTTGGTTCTGTTTATCTGAGGTTTGTATGTATACGTCAGGTT
GATATGAAGTCTTTGGTCGCTTACTCTTCAGTTGTACACATAGGGTTAGTATTGGGGGGT
TTATTTTCATTAAATTTTATTGGGTTGCATGGGGCCTTTTTAATGATGATTTCTCATGGA
TTGTGCTCTTCGGGTTTATTTTGCATGGTTAATATATTTTATGAGCGAACTTTAAGTCGG
AGGTTGATTATTAATAAAGGAATATTGTCTTATTGTTCTCCTATGATAATTATGTGATTT
TTATTGTGTATAGGTAATATATCTGCCCCTCCCACTTTAAATTTAATTAGAGAGATTTTT
CTGTTAATTGGATTGGTTAGAATGACAAGCTTTATTATTGTAATTTTAATTATGTTTTTA
TTTTTTAGAAGATGTTATTCTTTATATTTATATTCGTATGTGTGCTATGGTAAATCATTA
---GGGTTTTATAGGTTTTCTAGATTTTCGGTGCGAGAGTTTATTTTAATTTTAATACAT
TTAATTCCTTTAAATTTTTTGATTTTAAAAATTGATATTTTTATA---------------
---------------ATGATCAGATTATTTGTGAGATTTTTTTTTTTTTTGTGGGGAATT
ATTATATTTATAGTTAGTATTATTTTTTTATTTAATAAATATATTTATATATTAGAGTGA
AATGTATTTTCTTTGAATTCGGTTGATTTTTGTATATTATTTATATTTGATTGAATATCT
TTGATATTTATAAGTTTTGTTCTTTTTATTTCTTCTATAGTTTTAATTTATAGATTTGAT
TATATAAGAAGAGATTTTTATTTTAGTCGGTTTATTATGTTAATTTTTTTGTTTGTTATT
TCTATGTTGTTGATAATTATAAGTCCTAATTTATTTAGAATTTTATTGGGGTGGGATGGA
TTGGGATTAATTTCTTATTGTTTAGTGGCTTATTATCAAAATATTAAGTCTTATAATGCT
TCAATGCTAACTGTCCTAATAAATCGGTTTGGTGATACTGGTTTAATGATGTCATTAAGA
GTTGCATATTATTTAGGATCTTGGAATTTAATTTTATAT------------------GAC
TGAGTTGATGTTTTAATTGTTATTTTATTCTGTTTAGCTGCTTTTACTAAAAGAGCTCAG
ATTCCATTTTCTTCTTGACTTCCTGCGGCAATAGCAGCTCCTACTCCTATTTCATCATTA
GTTCACTCTTCAACTTTAGTTACAGCCGGTGTTTATTTAATTATTCGTTTTAATCATTTA
CTAATA---GTTAGGGGATTTAATCAATTAATTTTAATTTTATCTGTGTTAACTATATTT
ATGGCGGGTGTTAGAGCTAATTGAGAGTATGATTTAAAAAAAATTATTGCTCTTTCAACT
TTAAGACAGTTAGGGTTGATGATAAGTATTTTATCTTTAGGGGGTGTTTATATGGCTTTT
TTTCATTTGTTGACTCATGCTATATTTAAGGCTTTGTTATTTATGTGTGCGGGGGTGATT
ATTCATTCTATAAAAAATTTTCAGGATATTCGATTTATGGGGGGCATGGTTTATCTAATG
CCCTATACTTTGTTATGTTTTAATGTGGCTAATTTGAGATTAATAGGCATACCTTTTTTA
TCTGGGTTTTATTCTAAGGATTTAATTTTGGAACAATTGATATTTATAGGGGAGAGAATG
TTAATTTTATTTTTATTTTTAATTTCTATTGGATTAACTGTTTCTTATAGATTACGAATA
TTTATGTATAGTTTATTTTCTGAGATAAAAATATCAAGATGTTTTAGGTTGGCTGACAGT
AAT---------TTATTT---ATGAATTTAAGAATAATTTTTATAATATTGATATCTTTA
GTTAGAGGTAAATTATTATATGGGTTTATATTTTTTAAGTTTAGGGTTATTGTTTTACCA
AAAATATTAAAATTAATAGTTTTATATTTTAGATTGGGGGGGGGGCTATTTGGTTTATTA
ATTTTTTATATAAATTTTATTTATAAT---------AAAAAATTATTGGTTTTAAAGAAT
TTTTTTAATAAAATATGATTTTTATTTGATTTGTTTTATAATATATTGTTTGTATTTTTT
TATTTTTCTGGCAAGATTATTGTTTTAAAT---GAAAATTTATGGAAT---GAGGCTGCC
---TATAAGGGAATTTTATTTCAA---TTAAAATATTTTATAAAAAATATTGAT------
TATTTTTATTTTAATTCATTTAAATTAGTTATATTTGTATATTTTTATATGTTATTTATA
TTAATAATTTATATATTT---------------ATGTCAACATTAATAATTAATTGAATT
TTAATCAAACCTAATGAAATAACACTTAATTTTTTATTAATATTATCATCAATATTAATT
ATATTAATTATCTTAATAAATAAAAGCACCCACCCCGTCGAATTAATA---ATTTATTTA
ATTTTATTCTCAATTATCATATGCTTAAAAATAAGAATAATATATAAAAATTTTTGATTC
TCGTATATATTATTTTTAACGATAATTGGAGGAATTTTAATTTTATTCTTATACTTTGTA
AGTACTGCTTCCAATGAAAAAATATATAATTCTAAGTAT---AATTACACCAAAATTATA
ATAATTTCAATCTCTATATTTATAATTATAATTTATATCATATACATACACCTCGATTAC
TTTTCAACTAATATAATAGAATATAGTTTTAATTACAAACTTTCCTTAAAAATAAAT---
AACTGATCAAATATAAATAATAAAAAA---------ATATTTCAAATATTCAATAAA---
AATTATAAAATCACCTTAATAATAATAATCTACTTATTATTTACACTTTATTCAGTAATA
AAAATATCAATAAAAATATACGGTCCACTACGGCAATATCTT------TTTTAGGATAAT
ATTAATGTATTTTTTTTATAA-----------TTTGAGGATTTAATT-------------
TTTATTTATTTAAAGTGGTATTAATAAAT---T-----------TTTGTTTTAGTATT-T
ATTTA-------------------TAAATAATAGGCAT-ATTTTT-----------AAAT
GTAAATT--ATTAGTGAAA----TAA----AATTAAAAAATTTTAATAATAAAGTAAAAT
T--------TATTTTTT-GTACCTTTT---GTATCAGGGT----TTATTAAT--------
-TA-AGTATTATT---------------TATTTAGTTTTCTCGAA--TTAATTAGAG---
--------TTA---ATAT-ATTAT--TTAAGTTAATGTGTAATT----ATTATTTAAAAT
ATTATATTAG-GGGAGATATTCTAGTCAATAATTAAGATAT--CTAGTTTTTTTAGAAAT
AAATTTAATTTATTTATT--AAAGTTT-AAAATATTTAAAATTTT-TATT---------T
TTATTT------------------------------------------------------
-----------ATT---------TGTTTAATAGAAAGAATTTAAGGG--ATTAGCTTTAA
ATTTAAAATTAAAAATTG------------------------------------------
------------ATATAGATTAAAATAAT------AAATTATAGATTTAAAAATGGTTAT
TAA-TTAAAATTTTT------AATAATTT------ATTT-TATA--TTT--TAATAATTG
ATTTTTTTTTG---TTTTAATT--ATTTATAAAAATATTAA-AATTAAT-AATTTATTTT
GAGTAATAATGATAAAATTATTATAATTTGA-T-TT------------------------
----------ATGTAATTGTTTATTTGT---------------AAAAATAAATATWATTW
TAAGGAATTAGACAAA------------------AGTAATATTTACCTGTTTAACAAWAA
CAWAGYWWTWTKATTT--TAATTTAAAGTCTAATCTGCCCACTG-------ATAAAATTA
AATGGCCGCGGTATTTTGACCGTGCAAAGGTAGCATAATCATTAGTTTTTTAATTGAA-A
GCTTGTATGAACGATTGAATAAGATATTTATTGTCTCATAATTATTTGGTTTAAAATTTA
ATTTTTAAATTAAAAAGTTTAAATATTATTATAGGACGAGAAGACCCTATAGATTTTTAT
AATTA----AATAATTTAATTTTA--ATTTAATTTATTTATTGAGATTAATATTTA-ATT
G--TTTTGTTGGGGTGACATTAAAATTAAATTAACTTTT------AA--TTT-AAATATA
CATTAATTTATGATATTTTA-----------------ATAT-------------------
TTTTTTATTGAT---TTTTGATCCT--ATATTTTAGATTAGTAAATTTAAATACCTTAGG
GATAACAGCGTAATTCATTTGGAGAGATCACATTAATAAATGAGTTTGCGACCTCGATGT
TGAATTAAGA-TAATATTTAGGTGGAGATACTTAAATAAATAGGTCTGTTCGACCTTTAA
ATTCTTACATGATTTGAGTTCAGATCGGCGTAAGCCAGATCGGATTCTATCCTTAATTAA
T-TATTAGATATTTTTGTACGAAAGGACTTAATATT--TTAAATATTTTAT---------
---------------TATCAG-----------------------GTTGAATTGGATTAAA
TTTTTAAA----------------------------------------------------
------TATGAGGTAGGCGGGTTATTATTTAACT-------------------TTATATT
------------------------------------------------------------
----------------------------------------------------TTATTTTT
ATAGTATTTTCATTTTATTAGATCCGTTAAAAATTCTA--------CTAAATTAAATTTT
--AGTTAGTACGTTGGGTT------------------------ATTTTTTTTATGTTATT
GTGTTATTT--TTTTTTTTATAAAGTTTAATTCTGACTTT--GAGATTTATTATAAATT-
-------TTATTTAGTATATAAATTTTTGTGTTA-------------TTCATTTATTTTT
AAATAAAATAATTGATTTTTTAATT-----------TAGTATATAAAATTATATTTAAAT
AAAAATAGTTTTTTTTATAGAATTATATTTATTTAA-----GATGGAACAAGCTTGTGCC
AGCAT-TCGCGGTTAGACAGGCT----AATCTAAGTAAATTT---TTTAAACTTTAAAG-
---------------ATATTAATAGTTATTTGTTTTATTTAGTAAATTTAAT-----TAA
ATTAAGGTGAAATTTTATTAATTT--TTATATTAAATATTATATTATTATT-TAATAATA
TTTTTTGAAAGTTTATTTGTAGAC------------------------------------
-TAGGATTAGATACCCTATTATTTA-AA-TTGTAAATTTT--------------------
---------------------------------------ATTGTTGTTTA------TTAT
TTA-------TTTTTATTTTATTTTATTTTAT-------TAATTAGGTTGGTTAGGTAGT
ATTAGTTATGGTCTTGAAACTTTAAGAATTTGACGGTAATTCATTCATTTTAGAGGAACT
TGTTTTTT-AATTGATGGTCCACGATATTATCTACCTAATTTAT----------------
----------TTGTTTGTATACCGTCGTTTTAAAAGAATTTTTTAAGGA--TAT----TA
ATTTTTAAAATATAATTA----TTTAATGAAATTGTTATAGAAATTCAGATCAAGGTGCA
GCTTTTTATTTAGGTTAAAATGAGTTACAATAA----ATTTAATTTA--TACGGATTTTA
AATATTAAAA-ATTTAAATAAAGGCGGATTTAAAAGTAAATTT--AAA----TAATTATT
TAATTTGATAGTTGTTTTGAATTATGTACATATCGCCCGTCGCTCTCGTC-------ATA
AGATGAGATAAGTCGTAACAAAGTAAAAGTACTGGAAAGTGTTTTTAGAATAATGATTTA
C---------

KX257358_Trachelus_tabidus
ATGATAACAAATTTATTTTCAATCTTTGACCCAGCATCTTCAATTATAATACTTCCTATT
AACTGAATAAGATCTTTTATTAGATTAATCATTCTACCATATATTTTTTGATTAATCCCC
TCTCGTTATAATATAATATGAATTCAACTAATAATATTTATTAATAAAGAATTAAAAATT
TTAATTAAC---AAAAATGCCTTAGGAAGAAATATTATTTTCACATCTATTTTTATATTT
ATTATAATTAATAATTTTATAGGATTATTCCCCTATATTTTTACTAGATCAAGACATATA
TCTATAACTTTAAGACTATCTCTTCCATTATGATTATCTTTAATAATCTTTGGATGAATA
AAATTCTATAATAATATATTTGCACATATAGTACCAATAGGAACTCCTCCTATTTTAATA
CCTTTTATAGTCCTAATTGAATCAATTAGAAATTTAATTCGACCAGGAACATTAGCAATC
CGAATAGCAGCAAACATAATTGCAGGCCATTTACTTATTACTTTAATTAGATCAACAGGC
CCCTCTTCCAGAATAATTTTAATTAGACTTATAGTCTTA---GCCCAAATTTTATTATTA
ACTCTAGAAAGAGCTGTAGCAATTATTCAAGCATACGTATTTTCAGTTCTAAGAACTTTA
TATTCAAATGAA---ATTAAA---------------------ATTCCACAAATATCTCCT
ATAAACTGATTAGCATTAATAATTATATTTACATTAATTTTAATTCTATGTATCTCATTA
ATATATTTTACATATATACCAATAAAATTTAATCAAAAAGTAAATAATTATGATAAAAAA
ATTACTAAA------------------------ACATTAAACTGAAAATGA---------
---------ATGCAAAAATGATTGTTTTCAACAAATCATAAAAATATTGGTATCTTATAT
TTTATTTTTGGAATTTGAGCTGGAATATTAGGAACATCCTTAAGATTAATTATTCGAGCA
GAATTAGGAACCCCCGGCCCATTAATTAATAATGATCAAATTTATAATTCAATTGTAACA
GCCCATGCTTTTATTATAATTTTCTTTATAATTATACCTATTATAATTGGAGGGTTTGGT
AATTGATTAATTCCTTTAATATTAGGAGCTCCTGACATAGCATTTCCACGAATAAACAAT
ATAAGATTTTGATTACTTCCACCATCACTAATTTTATTATTATCCAGAAGACTAGTAAAT
CAAGGAGCAGGAACAGGTTGAACTGTATACCCTCCTCTATCAAATAACCTATATCATAGT
GGACCCTCAGTAGACTTAGCTATCTTTTCTCTCCATTTAGCTGGTATATCTTCTATTATA
GGAGCCATTAATTTTATCTCAACAATTATTAATATACGACCAATAGGTCTTAACTTAGAC
CAAATATCATTATTTAGATGAGCAGTAGGAATCACAGCAATTTTACTATTATTATCACTT
CCAGTATTAGCAGGAGCTATCACAATGCTTTTAACTGATCGAAATTTAAATACAACTTTC
TTTGACCCCGCAGGAGGTGGAGATCCAATTTTATACCAACATTTATTTTGATTCTTTGGA
CATCCTGAAGTTTATATTTTAATTCTTCCAGGATTTGGTATAATTTCACATATAATTTTC
ACAGAAACAGGAAAAAAGGAAACTTTTGGAATATTAGGTATAATTTATGCTATAACAGCA
ATCGGTATTTTAGGATTTGTAGTATGAGCTCACCATATATTTACAGTAGGAATAGATGTA
GATACTCGAGCATATTTTACATCCGCAACCTTAATTATTGCTGTACCAACAGGAATTAAA
GTATTTAGATGACTAGCTACACTACATGGATTTAAGTTCAATAATTCACCAACAATATAT
TGATCAATTGGATTTATTTTTTTATTTACATTAGGGGGATTGACAGGCATTACCTTAGCT
AATTCTTCAATTGATATTATTCTTCATGATACATATTATGTAGTTGCCCATTTTCACTAT
GTATTATCAATAGGAGCTGTATTTGCAATTATAGGAGGATTTATTCATTGATACCCATTA
ATTACAGGTTTAACTCTAAATCCATTTTGACTAAATAATCAATTTATAATAATATTTTTA
GGAGTAAATACTACATTTTTCCCGCAACATTTTTTAGGTCTTTCAGGAATACCTCGACGA
TATTCAGATTATCCAGATGCCTTTTTATCCTGAAATATTATTTCATCTATTGGGTCTTTA
ATTTCTTTAATAAGAATTATTCTATTTATTTTTATTTTATGAGAATCCTTAATTTCTAAT
CGACAAATTATTTTTAATGAAAGGACATCATCATCAATTGAATGAATACAAAATTACCCT
CCTATAGAACACAGATACATAGAACTACCAGTTCTAATTAAA---------------ATG
TGTACATGATCAATAATTTCTCTTCAAGATGCCAACTCTCCTACAATAGAACATTTAACA
ATATTTCACGACCATACCTTAATAATTAATATTTTAATCACCGTATTAGTATTATATATT
ATTATTTCAACTTGTTTAAATAAAATTATTAATCGAGTAACAATACAAAATCAATTAATT
GAACTTATTTGAACTTTCATCCCTATAATTATTTTAATCTTTATAGCTTTCCCATCAATT
AAAATTTTATACCTAATAGATGAAATTTTCTACCCAATAATTACTATTAAATGCATAGGT
CATCAATGATACTGAAGATACGAATATTCAGATTTCAGTAAT------ATTGAATTTGAT
TCATTCATAGTCCCTACAGAAGAATTAATTAATAATGAATTTCGATTATTAGAAGTAAGT
AATCGAATAGTTATTCCATTTAATATACAAATTCGATTATTAATTTCTTCAGTAGATGTT
ATTCATTCATGAGCTATACCTTCAATAGGAATCAAAGTTGATGCAACCCCAGGACGAATT
AATCAATCTAATCTATTAGCTATTCGACCAGGATTATTCTATGGGCAATGTTCTGAAATT
TGCGGAGCAAATCACAGATTTATACCTATTGTTGTTGAATCTACAAGATTAAAATCTTTT
ATTTCATGAATTAAAAAATTTAAT------------------------ATATATTTAATG
TCAATAAATAACCATCCTTTTCATATAGTAGAAAAAAGACCCTGACCTTTAACCTCTTCA
TTAGGAATAATTATCCTTACTAGAGGATTTATTAAATGATTCCATTATAAAAATTATTTT
ATATTTATAGTAGGTATTATAATTATAATTTTATCATCATATCAATGATGACGAGATGTA
ACTCGAGAAGCTACATTTCAAGGACTTCATTCTAAGGAAGTATATTTAAATATGAACTGA
GGAATAATTTTATTTATTACCTCAGAAGTA------------TTTTTTTTTTTATCTTTC
TTTTGAGCGTACTTTCACGCTTCATTATCTCCTAACATTGAAATTGGAAGAATGTGACCG
CCTAACGGAATTATTCCGTTTAATCCTTACCATATCCCACTATTAAATACTATTATTTTA
ATTTCTTCAGGAGCAAGAATTACATGATCCCATCACAGACTAATTAATAAAAACTATAAA
CAAAGATCAATTAGATTATTAATTACTGTTATTTTAGGAGTTTACTTTAGAATTTTACAA
AAATATGAATATAATGATGCATACTTTACTATTGCAGACTCAATTTATGGATCAACATTT
TATATAGCAACAGGATTTCATGGTATTCATGTTCTAATTGGAACAATATTCTTAATAGTT
TGTTTTTATCGACTTAAAAAAAATCATTTCTCTGAAACCCATCACTTTGGGTTTGAAGCA
GCATCATGATACTGACACTTCGTAGATGTAGTATGATTATTTTTATATATTTCAATTTAT
TGATGAAGATTTAAC------------ATGTTAACAAACATATTAAAAACCAACCCGATT
ATCAAAATTGCTTATAATAGTCTAGTAAAACTCCCCACACCCCTAAATATTTCTATTTGA
TGAAATTTTGGATCTCTACTAGGATTATGTTTAATAATTCAAATTATTTCAGGATTATTT
TTATCAATACACTACTGCCCCAATACAAATTATGCATTTAATAGAATTATTCACATCTGT
CGAGATGTAAATTATGGATGATTAATACGATTAATTCACATAAATGGAGCATCCTTCTTT
TTTATTTGCTTATACAGCCACATAGGACGAGGATTATATTATATATCTTACAAATTAAAC
AAAGTATGAACAGTAGGAATTTTAATCTTTATTTTTACTATAGCAACTGCTTTTTTAGGA
TATGTATTACCATGAGGACAAATATCTTTTTGAGGAGCTACAGTAATTACAAATTTAATC
TCTGCTATTCCATACCTAGGAGAATCAATTGTACTATGAATTTGAGGTAGATTCTCCGTA
GATAATGCAACATTAAACCGATTTTATTCATTACATTTTATTCTGCCTTTCATCATTATA
GCAATAGTAATTATCCATTTGACCTTCCTACACCTAACAGGATCAAACAATCCTTTAGGG
ACAAATAGAAATATATATAAAATTACATTTCATCCCTATTTTACTATCAAAGATTCATTA
GGATTTGTTATGTTAATCTTTATTTTATTAATATTAATTATATTAAATCCTTACCTAATA
GGAGACCCAGAAAACTTCTCTCCTGCTAACCCATTTGTTACACCTATTCATATTCAACCA
GAATGATATTTTCTATTCGCCTATGCTATTCTTCGATCTATCCCAAATAAATTAGGAGGA
GTTATTGCATTATTTATATCTATTAGAGTATTTTTCATTATACCTATAATTAAAAATAAT
ATTATATTCACATCAAAATTTTACCCTTTAAATCAAATTTTATTTTGATCTATAATTAAT
ATTTTTTTACTACTAACCTGATTAGGGGCCCAACCAGTAGAATCCCCATTTATTGTAATA
TCTCAAATTATAACAATTTTATATTTTACCTATTTTATTATTTTACCTATAATTATAAAA
TTATGGGAAATTTTAATTTTTAAA------------------------ATGATAAATTTT
ATCTTAATA---TTTATAAGTTACTTAGTTTTATTAATTAATGTATTAATTGGAGTTGCT
TTTTTAACTTTATATGAGCGTAAAGTTCTTGGATATGTTCAAGCCCGTAAAGGCCCTAAT
AAAATAGGATTTTTAGGGATTATGCAACCTTTTAATGATGCAATTAAATTATTTAGAAAG
GAGTATATTTTAAGATATAATTTTAATTATTATATTTATATAATTTCTCCGTTATTTATA
TTATTATTGAGATTGTTTATTTGAGTGTTAATGCCTTTTATGTTTAATTTATGAGAGATA
AATTTAGGGGTTTTATTTTTGTTAAGTGTGTTAAGAATTAGTGTTTATTTTACAATATAT
TCAGGGTGATCATCAAACTCTATTTATTCATTATTAGGGGCTTTACGAGCTATTGCTCAA
ACAATTTCATATGAAGTTAGGTTAGCGTTAATTTTAGTTATTTTTATTTTTTTAATTGAT
AGATTTAATTTTTATGATTTAATAATTTTTCAATTAAATTTACCAATATTAATTTACTTA
ATTCCATTATTTTTTATATTTTTAGTAAGATCTATTGCTGAATTAAATCGGTCACCATTT
GATTTTGTTGAAGGTGAATCTGAGTTAGTATCTGGATTTAATATTGAGTATGCTAGAGGG
ATGTTTGCATTTTTATTTTTAGCTGAATATTCAATAATTTTATTTTTTAGAATAATATGA
ATATTAATATTTTTAGGTTTTACATGATTTAATATATTTTCTTATATTTTTATTATGATA
TTTTTTAGTCTTATTATTTTAATTCGAGGGACATATCCTCGATTTCGGTATGATATATTA
ATAGGGTTGGCATGAAAAAAGTTTTTACCTTTTATTTTAACTTATTTAATTTTTATTTTA
GGTGTAAAATTTTTATTTTATATAATTATTGTT---------------------------
------------------------------ATTTTATTAAATAAATTGTTCATTATATTA
ATTTTCTATACTACATTAATTATTAGAACTCTAATTGCAATATCATCACATTCGTGAATA
ATCATTTGAATAATATTAGAAATTAATTTAATAAGATTTATTCCTATTATTATATTAAAA
---------ATAAATCATAATAATTTTTTATTCAAATATTTTATTGTTCAAACAATCGGT
TCATCTGTATTTTTAATTGGAATTGTCCTTTTATGAATAAATAATTAT------------
---GATAACGTAATTAATACAAAT---TTTATAAATACTATAATTATTATATCAATAATC
ATAAAAATAGGAATAATTCCATTTCATTGATGATACATTGAAATTATAATAAATTTATCT
TGAATAAGATTTTTTTTAATATCTACATGACAAAAATTTATTCCATTAATAATTATTTCA
TAC---TTTAATATAAAT---------------------ATAATTATTCATATAACAGTA
ATTATTTCTTCTTTAATAAGAGCCCTTCAAGGAATACACCAAATAAATATTCGAAAAATT
TTAACATTCTCATCAATTAATCAAACCAGATGAATAACAATTAATTCCTCTATATCAATT
TATTTAATAATAATTTATATAATAATTTATATAATAATTTCATTCCCCATTATATACATA
TTTAATTTAAATAATTTTTCTTATATTCATGAAATA---TATTTATTAAATAATTATCAC
---TATCTT---------ATTAAATTATTTTTATCTATAAATATTTTATCTTTAGCCGGA
TTACCTCCCATATTAGGATTCTTTATAAAATTTATTTCCATTAAATTTTTAATTTTTAAC
AAATTATTTTTTGTATCTACAATTTTAATTTTATCCTCACTAATAACTTTATTTTTTTAT
TTACGATTAATTTTTTCAACCATAATTTTAAATAATACTAAAACTAAGACAATATTATTA
AACAATATAATAAAAAATTATTATAATGTAAATATACTA------AAACTTAATAATTTA
ATATTCACA------ATAACAAGAATAAACTTATTTATTATAATCATTATTTCAATATTT
ATTTTTCAT------ATTTTCATAATAATATACTTATTTATTACATGCTTAATATTAACG
ATTATCATAATATCAATAAACATTATTATTTCAAAAAAAAAAATAATAGACCGAGAAAAA
TCATCTCCATTTGAATGTGGATTTGATCCTATCTCATCCCCTCGAACCCCATTTTCCCTT
CGATTTTACTTAATTAGAATTATTTTCTTAATTTTTGATATTGAAATTGTAATCTTATTC
CCTCTAATTCCTTCTATATGATTTAGA---AATCCAATAATTTGAATCTTT---ATATTT
TTAATTTTTAGAGTATTATTAATTTGAGGTGTGTACATCGAATGAAATGACGGGTCCTTA
TACTGAATAAAA---ATG---------TTAATATTTTCTTTATTTTTTAGATTAATTTTA
TTAATAATAACTTTAATAATTTTTATAAAATTTAATAAACATATTTTATTGATTTTAATA
AGATTGGAGTTTTTTGTGATTATAATATTTTATGTTTGATTTTCATATTTTAGTTTATTG
GATATAAATCAA---TTTATGTCTTTATATTATTTAATTTTTTCAGTGAATGAAAGTGTT
TTAGGTTTAACAATTATAATTATTGTAATACGAAGAGAGGGGAATGATTATTTAAGATCT
TTAAGTGTGTTGAAATGA------ATGATAAAATATACAATTATAATTATATTGATTAAG
TTTTTATTTTTTAGATTTAATAAAAAA---------TGTATGTTAAATATTTTATTTCAA
AATATTTTAATTACATTGATAGTAATTTTTATATTAAATTATAGATATATTAGGTTAAAT
ATAATAGAT---TTTTATGCTATTCAATAC------CTTTGGGCATTAGATTTTTTTTCA
TTTTGAATAATTAATTTGTCATTTTGAATTATTGTACTAATAATATTAGCTAGATTAAAG
GTTGTCAAATACAGTAAGTTTTTATTTTTATTTATTTTAAATTTATTAATTATGTTG---
TTTTTTTTAATTATAACTTTTAGTGTATTGAATTTACTTGCATTTTATATTATATTTGAA
GCTAGATTAATTCCTACTTTATTTTTAATTTTAGGGTGGGGGTATCAAGTTGAGCGTATT
CAAGCTGGGATATATATAATATTGTATACTTTATTTTTTTCTCTCCCCTTTTTATTGGTT
ATATTATATATTAATAATTTTATATATTCTGTAGATATTGAATATCTTAATCTTAAAAAA
------ATA---GATTTTGAT---ATATTTTTATATAATATTATTATATTA---GCTTTT
CTTGTTAAGATTCCTATATTTAGGTTACATTTATGATTACCTAAGGCTCATGTAGAGGCC
CCTGTTTCGGGTTCAATAATTTTAGCGGGGGTAATACTTAAGTTAGGGGGATATGGAATT
TATCGGTTAATATTTATTTGTGATAAA------------TTAATAAATAATAGTATAATA
ATTATAATTTATAGACTAGTGGGATCTGTTTATTTAAGATTTGTCTGTATACGTCAAGTT
GATATGAAGTCTTTAGTTGCTTATTCATCTGTAGTTCATATGGGACTAGTAGTGGGGGGC
TTGTTTTCTTTAGAATTAATTGGAATTCAAGGTGCTTTTTTAATAATAATTTCTCATGGA
TTATGCTCTTCCGGCCTATTTTGTATAGTAAATATATTTTATGAACGAACATTAAGTCGA
AGATTAATTATTAATAAAGGAATACTATCATATTGCCCTTCAATAATAATAATATGATTT
TTGTTATGTATAGGAAATATATCGGCCCCTCCTAGATTAAATTTAATTAGTGAGATTTAT
TTATTAATTAGTTTAGTAAGATTAACTGGTTATATTATTATTATTTTAATAATGTTTTTA
TTTTTTAGAAGTTGTTATTCACTATATTTATATTCTTATGTCTGTTATGGTAAATCATTA
---GGATTTTATAGATTTTCTAGGTTTTCAGTTCGAGAATTTATTTTAATTTTAATACAT
TTAATTCCTTTAAATTTCTTAATTTTAAAAATTGATATATTTTTT---------------
---------------ATGATAAGATTGTTTGTAAGATTTTTTTTTTTTTTTGTGGGAATT
ATTTTATTTACAATCAGACTTATGTTTTTATTTAATAAATATATTTATATATTAGAATGG
AATATTGTTTCTTTAAATTCTGTGGATATTTATATATTATTAATGTTTGATTGAATATCT
TTATTATTTATGAGATTTGTTCTTTTTATTTCTTCAATAGTTTTAATTTATAGATTTGAC
TATATAAGTGAAGATTTATATTTTAATCGATTTATTATGTTAATTTTATTATTTGTATTT
TCTATGTTGTTAATAATTATAAGACCTAATTTAATTAGAATTTTATTAGGATGAGATGGA
TTGGGCTTAATTTCTTATTGTTTAGTAGCTTATTATCAAAATATTAAATCTTATAATGCT
GCTATATTAACTGTTTTAATGAATCGATTTGGAGATACTGGTTTAATAATATCTTTAAGA
GTAATGTATTATTTAGGTTCTTGAAACTTAATATTATAT------------------GAT
TGAGTGGATATTTTAATTATTATTTTACTCTGTTTGGCTGCTTTTACTAAAAGAGCACAA
ATTCCATTTTCTTCTTGATTACCTGCGGCAATAGCTGCTCCTACACCTATTTCTTCTTTA
GTTCATTCTTCAACTTTGGTAACTGCCGGAGTTTATTTAATTATTCGTTTTAATAATTTA
TTGATA---ATGAGTGGATTTAATGAATTGATTATAATTTTATCAATTTTAACTATATTT
ATAGCTGGTGTTAGAGCTAATTGAGAGTATGATTTAAAGAAAATTATTGCTTTATCAACT
TTAAGCCAATTAGGGTTAATAATAAGAATTTTATCTTTGGGAGGTGTTTATATGGCTTTT
TTTCATTTACTTACTCATGCAATATTTAAAGCTTTATTATTTATATGTGCCGGGGTGATT
ATTCATTCTATAAAAAATTTTCAGGATATTCGATTTATGGGGGGCATGGTTTATCTAATG
CCCTATACTTTGTTATGTTTTAATGTGGCTAATTTGAGATTAATAGGCATACCTTTTTTA
TCTGGGTTTTATTCTAAGGATTTAATTTTGGAACAATTGATATTTATAGGGGAGAGAATG
TTAATTTTATTTTTATTTTTAATTTCTATTGGATTAACTGTTTCTTATAGATTACGAATA
TTTATGTATAGTTTATTTTCTGAGATAAAAATATCAAGATGTTTTAGGTTGGCTGACAGT
AAT---------TTATTT---ATGAATTTAAGAATAATTTTTATAATATTGATATCTTTA
GTTAGAGGTAAATTATTATATGGGTTTATATTTTTTAAGTTTAGGGTTATTGTTTTACCA
AAAATATTAAAATTAATAGTTTTATATTTTAGATTGGGGGGGGGGCTATTTGGTTTATTA
ATTTTTTATATAAATTTTATTTATAAT---------AAAAAATTATTGGTTTTAAAGAAT
TTTTTTAATAAAATATGATTTTTATTTGATTTGTTTTATAATATATTGTTTGTATTTTTT
TATTTTTCTGGCAAGATTATTGTTTTAAAT---GAAAATTTATGGAAT---GAGGCTGCC
---TATAAGGGAATTTTATTTCAA---TTAAAATATTTTATAAAAAATATTGAT------
TATTTTTATTTTAATTCATTTAAATTAGTTATATTTGTATATTTTTATATGTTATTTATA
TTAATAATTTATATATTT---------------ATGTTAACATTAACACATTGATTTTTA
ACTAGTCTTAAAGAAATAATAACATTAAACTTTATTCTAATATACTTATCTATATTAATA
ATTTCTATTATTATAACAATAAAAAATAATCACCCTATTGAATTAATA---ATTTATTTA
ATTTTATTTTCAATTATTATATGCTTAAAGGTAGGAATAATATATAAAAACTTTTGATTT
TCTTATATATTATTCTTAACTATAATTGGAGGAATTTTAATTTTATTCTTATATTTTGTT
AGAACAGCATCAAATGAAAAAATAAATTTATCAAAATAT---AACTATAATAAAATTTTT
ATTATTTCAATCTCCATTTTAATTGGTATATTGTGTATCATACAC---TCCTTTGATTAT
TTTTCTATTAATATAATTGAATACTCTATAAATAACAAATTATCTATAAAAATAAAT---
AATTGATCAAATGCACACAATTACAGC---------ATGTTTCAAATATTTAATAAT---
AATTATAAAATTACTTTAATAATAATAATCTACTTACTATTTACTCTTTATTCAGTTATA
AAAATATGTATAAAGATATATGGACCATTACGACAGTACCTA------T-TAATAGTAAT
TATAATGTTTAATTTTGTTAAG----------TTTGATTAAGTGATT-------------
TATTTTTATTTAAAGTAATATTAATAATTTT-------------TTTGTTTTAGTATT-A
AATTA-------------------TAAATAATAATTAT-ATTTTT-----------AAAT
GTAAATG--ATTTTTGAAA----TAA----ATTAAAAAT-TTTTATTATAAAAGTAAAAT
T--------AAATTTTT-GTACCTTTT---GTATCAGGGT----TTATTAAC--------
-TA-AATATTATCT------------TATTGTTAATTATCTCGAA--TTAATTAGAG---
--------TTA---ATAT-ATTAT--TTAAGTTAATGTTTAATT----ATTATTTAAAAT
AATATATTAG-TGGAGAAATTCTAGTCAATAGTTAAGATAT--CTAGTTTTTTTAGAAAT
AAATTTAATTTATCTATT--AAAATA----AATATTTTAATTATT-TTGT---------T
TTATTT------------------------------------------------------
-----------ATT---------TGTTTAATAGAAAAAATTTAAGGG--ATTAGCTTTAC
ATTTTAAATTAAAAATAAAAGTTTTTAA--------TTTTAATACATC-------ATAGG
CTTTT------GATATAGATTAAAATAAT------AAATTATAGATTTAAAAATGGTTAT
TAA-TTAAAATTTTT------AATAATTT------ATTT-TATA--TTT--TAATAATTG
ATTTTTTTTTG---TTTTAATT--ATTTATAAAAATATTAA-AATTAAT-AATTTATTTT
GAGTAATAATGATAAAATTATTATAATTTGA-T-TT------------------------
----------ATGTTTTTATTAATATTTAT----------------TTTAAATATAATTA
TAAGGAATTAGACAAA------------------AGTAATATTTACCTGTTTAACAAAAA
C--GTCTTTTTGAAAT--TAATTTAAAGTCTAATCTGCCCAATG-------ATAAAATAG
AATGGCCGCGGTATTTTTACCGTGCAAAGGGAGCATAATCATTAGTTTTTTAATTGAG-A
GCTTGTATGAACGATTGAATAAAATATATATTGTCTCATAATTATTTGGTTTATAATTTA
ATTTTTATATTAAAAAGTTTATATTTTTTTATAGGGCGAGAAGACCCTATAGATTTTTAT
ATTTA-----AGTATTTAGTTTTT---TTTTATTTATTTATTAAGCTTAA-ATTTA-ATT
A--TTTTGTTGGGGTGACACTAAAATTAGATTAACTTTT------AA--TTT-AATTAAA
CATTAATTTATGAAATTTTA-----------------ATATATATATA--TATATATAT-
ATATTTATTAAT---TTTTGATCCT--ATATTTTAGATTAGTAAATTTAAATACCTTAGG
GATAACAGCGTAATTTATTTGGAGAGATCATATTAATAAATAAGTTTGCGACCTCGATGT
TGAATTAAGA-TAATGTTTAGGTGGAGATACTTAAAT-AATAGGTCTGTTCGACCTTTAA
ATTCTTACATGATTTGAGTTCAGATCGGCGTGAGCCAGATCGGATTCTATCCTTAATAAA
T-AGATA-ATATTTTTGTACGAAAGGACTTAATATT--TTAAATATTTTATTG-------
---------------TATATA-----------------------ATTGATTAAAATTAAT
T-------------------------------ATTTAGTTATTAATTTTTTATTAGTTTA
AATAAATAAAATAATATATAATAAATATTTT-----------------------------
------------------------------------------------------------
---------------------------------------------------------ATA
GTAATATTTTAAATAAATTTTAATAA-ATAATATTAC---------TAATATTAATTTTT
---TCTAGTAACTTAGGTT------------------------TTTTTAATATTATTAAA
AATTTTATT--TTTTTTATATAAAGTTTAATTCTGACTTT--GAAATTTATTATAAATT-
-------TTATTTAATATATAAGTCTTAGTGTTT--------------AAGTTATTTTTT
AAATAAAAATA--ATTTAGTTAGAT-----------TAGTATATAAAATTATATTTAAAT
AAAAATAATTTTTTTTATAGAATTATATTTAATTAA-----GATGGAAAAAATTTGTGCC
AGCAT-TCGCGGTTAGACAAATT----AATCTAAGTAAATTT---ATTAAATCTTAAAGG
------------TATTTATTTATATT-TTTAATTTTATTTAATAAACTAGAT-----TAA
ATTAAGGTGAAATTTTATTAATTT--ATATATT----AAATTATTAAAATA--TAAAATA
TTTTTTGAAAATTTTTTTGTAAAC------------------------------------
-TAGGATTAGATACCCTATTATTTA-AA-TTGTAAATTTT--------------------
---------------------------------------GTATTTGTTTATTAATTTAAA
TTG-------TTTAAAAATAGTATTATATAA---------AATAAGTTGGGTTAGGTAGT
ATTAGTTATGATCTTGAAACTTTAAGAATTTGACGGTAATTCATTCACTTTAGAGGAACT
TGTTTTTTAAATTGATAATCCACGATAGTATTAACCTAATTTATTT--------------
----------TTGTTTGTATATCGTCGTTTTAAAAAAATTTTTAAAGAA-TTAT----AA
ATTTTTATAATATAAGCA--------TATTTAAATTTATATGAATTCAGATCAAGGTGCA
GCTATTTATTTAGGATAAAATGAGTTACAATAA----ATTTAATTTA--AACGGATTTTA
AGTTTTAATA-ATTTAAATTAAGGTGGATTTAAAAGTAAATTT--AAA----TAATTATT
TAAGTTGAGAGTTGTTTTGAATTATGTACATATCGCCCGTCGCTCTCGTT-------ATA
AAATGAGATAAGTCGTAACAAAGTAAAAGTACTGGAAAGTGTTTTTAGAATGAAATTTTT
----------

KX821680_Megaloptera_Neochauliodes_parasparsus
ATGATAACTAATTTATTTAGAGTTTTTGACCCTAGTACAAGTATTCTAAATTTATCATTA
AACTGGATAAGAACATTTTTAGGATTAATAATTATTCCTTATTTATACTGACTTTTACCC
TCACGATTTTCTTATTTATGATTTAATATCCTATTCACCCTTCATAAAGAATTTAAAACT
CTTTTAGGGCCAAATAGATTTCAAGGTTCAACATTTATTTTTATTAATTTATTTAGAATA
ATTTTGTTTAATAATTTTTTAGGATTATTCCCTTATATTTTTACTAGAACAAGTCACTTA
ACTATAACTCTTACAATAGCTCTCCCACTTTGATTAAGTTTTATAATTTATGGATGAATT
AACCATACACAACATATATTTGCTCATTTAGTTCCTCAAGGAACTCCTCCAATTTTAATA
CCTTTTATAGTATGTATCGAAACTGTCAGTAATATTATTCGACCGGGGACATTGGCTGTT
CGACTAGCTGCTAACATAATTGCTGGTCATCTATTATTAACTTTACTTGGAAATACAGGG
CCATCAATAACTATATCTTTATTAACAATTCTAATTATT---GGTCAATTGCTTTTACTT
ACATTAGAAGCAGCAGTTGCTATTATCCAATCATATGTATTTGCTATTTTAAGAACTTTA
TATTCTAGAGAA---GTAAAT---------------------ATTCCTCAAATAGCCCCT
TTAAATTGATTAATTCTTTTTATTTTTTTTATTATTTTATTTATTATATTTAATATTATA
AACTACTTTATAATTTCCCCATCT---------CCCAGCTCTCCATCTTCTCATAATCTA
AAAAATTAT------------------------CCCTTAACTTGAAAATGAATTCTA---
---------TCGCGAAAATGATTATTTTCTACAAATCATAAAGATATTGGAACTTTATAT
TTTCTTTTTGGTGCTTGATCAGGTATGGTCGGTACATCTCTTAGTTTATTAATTCGTGCT
GAATTGGGTCAACCCGGATCATTAATTGGGGATGATCAAATTTACAATGTAATCGTTACA
GCTCATGCATTTGTAATAATTTTTTTTATGGTAATACCAGTTATAATTGGAGGATTTGGT
AATTGACTTGTTCCCCTTATATTAGGGGCTCCCGATATAGCTTTTCCTCGAATGAATAAT
ATAAGATTTTGATTATTACCCCCTTCTTTAACCTTACTATTATCCAGCTCTTTTGTCGAA
AGAGGTGCTGGGACAGGTTGAACCGTTTACCCACCATTAGCCTCTGGAATCGCTCATGCA
GGAGCTTCCGTTGATTTAGCTATTTTTAGTTTACACCTTGCGGGGGTATCTTCAATTTTA
GGAGCAGTTAATTTTATTACTACTGTTATTAATATACGATCTCCTGGTATAACATTTGAC
CGAATACCTCTCTTTGTATGATCTGTAGCAATTACTGCTTTACTTCTCCTATTATCCTTA
CCTGTATTAGCCGGAGCAATCACAATATTACTCACAGACCGAAATTTAAATACATCATTT
TTTGACCCCGCAGGTGGGGGAGATCCAATTCTTTACCAACACTTATTCTGATTCTTTGGT
CACCCAGAAGTATATATTTTAATTCTCCCAGGATTTGGAATAATCTCCCATATTATTAGC
CAAGAAAGAGGAAAAAAGGAAACTTTTGGATCTTTAGGTATAATTTATGCTATATTAGCC
ATTGGTTTATTGGGATTCATTGTATGAGCTCATCATATATTTACAGTGGGTATAGATGTT
GATACCCGAGCATATTTTACTTCAGCTACAATAATTATTGCTGTACCTACAGGAATTAAA
ATTTTTAGATGACTAGCCACTCTCCATGGATCACAATTAAATTACAGACCAGCTCTTTTA
TGAGCTTTAGGATTTATTTTCTTATTTACAGTAGGGGGCTTAACAGGAGTTGTTCTTGCT
AATTCATCCATTGATATTATTCTTCACGACACTTACTATGTTGTAGCCCATTTTCATTAT
GTGCTTTCTATAGGAGCTGTATTTGCTATTATAGGGGGTTTTATTCAATGATATCCATTA
TTTACTGGGTTATCAATAAATCCTTTATGATTAAAAATTCAATTTTTTGTAATATTTATT
GGAGTAAATTTAACATTCTTCCCCCAACATTTCTTAGGATTAAGTGGGATACCCCGACGA
TATTCTGATTATCCTGATGCTTACACTTCATGAAATGTAGTTTCATCAATTGGATCAACT
ATCTCTTTAATTGGAGTTTTAATATTACTTTTTATTATTTGAGAAAGAATAATTTCTCAT
CGAACAGTTCTCTTTCCAACTCAAATAACTTCTTCTATCGAATGATTCCATAAACTTCCT
CCAACTGAACACAGTTATTCTGAACTTCCTATATTAACTAAT---------------ATG
GCAACATGATCAAATCTAAATCTTCAAGACAGAGCCTCCCCCCTTATAGAACAATTAACG
TTTTTTCATGATCATACTCTATTGATTTTAATTATAATTACTATTCTTGTTGGATATTTA
ATAAGAACTTTATTTTTTAATAAATTTACTAATCGATTATTATTAGAAGGACAAACAATT
GAAATTATTTGAACAATCCTCCCTGCTGTTACATTAATTTTTATTGCATTACCTTCTTTA
CGATTATTATATTTATTAGATGAAATCTCAGACCCTTCAATTACCTTAAAATCAATTGGC
CATCAATGATATTGATCCTATGAATATTCAGATTTTTCAGAT------ATTGAATTTGAT
TCTTACATGATTCCCTATAATGAAATAACTAGAGATGGATTTCGTTTATTAGATGTTGAT
AATCGAATTATCTTACCGATACTTTCTCAAATCCGAATCTTAGTTACTGCTGCTGATGTC
CTCCATTCTTGAACGATCCCTGCTCTAGGGGTAAAAATTGATGCTACCCCTGGTCGATTA
AATCAAGCTAGTTTTTTTATTAACCGACCAGGATTATTCTATGGACAATGTTCAGAAATT
TGTGGGGCGAATCATAGATTTATACCAATTGTTATTGAAAGTATTCCTACAACAAAATTT
ATTAATTGAATTAAAAAGAAC---------------------------------ATGTCA
ACACACCCAAATCACCCCTTTCATTTAGTTGATTATAGACCTTGACCTTTAACAGGAGCA
TTAGGAGCCTTCTCTACTGTCTCAGGATTAATCATATGATTCCACCAATACAGCCCTAAC
CTTCTTATTCTAGGTAATCTAATTATTCTATTAACTATATTTCAATGATGACGAGATGTT
ACTCGTGAAGGAACATTCCAAGGACATCATACTTTAATTGTAACAACAGGATTACGGTGA
GGAATAATCTTATTTATTATTTCTGAAGTT------------TTCTTCTTTCTGAGATTC
TTTTGAGCTTTTTTTCATAGAAGCCTATCCCCATCAATTGAACTAGGGGCAATCTGACCA
CCAACAGGAATTACACCTTTTAACCCTTTTCAAATTCCTTTACTTAATACAGCCATTTTA
CTAACATCTGGGGTTACTGTTACATGAGCTCATCATAGTTTAATAGAAGGAAATTATTCT
CAAACAATTCAAGGATTATTCTTTACTGTAATTCTAGGAATTTATTTCAGTTTACTTCAA
GGATATGAATACAATGAAGCTTCTTTCACTATTGCCGATGCAGTTTATGGATCAACATTT
TATATAGCAACAGGATTTCACGGATTACATGTAATTATTGGAACAACCTTCCTTCTGATT
TGTCTAATTCGACAAATTAATTGTCATTTTTCAGCAAATCATCATTTTGGGTTTGAAGCA
GCTGCATGATACTGACATTTTGTTGATGTAGTATGATTATTTCTTTATATTTCTATTTAT
TGATGAGGTAGT---------------ATGAATAAACCAATACGCCTTAGACACCCAATT
TTTAAAATTGTTAATAATTCATTAATTGACTTACCCACCCCCTCTAATATTTCAGCCTGA
TGAAATTTTGGATCTTTATTAGGATTATGTCTTGGGGTACAAATTGTAACCGGACTATTT
TTAGCAATACATTATTCAACTGATATCTCCTTAGCCTTCTCATCCATTAGACATATTTGT
CGTGATGTAAATTATGGATGATTCCTTCGAACTCTTCATGCTAATGGGGCTTCCTTTTTT
TTTATTTGCATTTACTTACATATTGGACGAGGAATATATTATGGATCTTATAAATTTATA
TACACATGAATAGTAGGAGTTCTTTTACTTTTTGTAACTATAGCTACTGCTTTCCTAGGA
TATGTTTTACCTTGAGGACAAATATCATTCTGAGGAGCGACAGTAATTACTAATTTACTT
TCCGCAATTCCTTACCTAGGATCTTATTTAGTACAATGAATTTGAGGAGGATTTGCTATT
GATAATGCCACTTTAACCCGATTTTTTACATTCCATTTTTTATTTCCTTTTATTATTGCT
GCAATAACAATAATTCACTTACTATTCCTTCATCAAACAGGTTCAAATAATCCCATCGGA
ATTAATAGAAACTTAGATAAAATTCCCTTTCATCCCTATTTCTCCTTAAAAGATTTAGTA
GGATTTTTTTTTATACTATTTATATTAATTTTATTAACATTATTAAATCCCTATTTATTA
GGAGACCCAGATAATTTTATTCCTGCAAATCCTTTAGTTACCCCTGTCCATATTCAACCA
GAATGATACTTCTTATTTGCATATGCAATTCTTCGTTCAATCCCAAATAAATTAGGGGGA
GTAATTGCCTTAGTAATATCAATTGCTATTTTATTCATTCTACCATTCACGAATTTCTCC
AAATTCCAAGGAATCCAGTTTTATCCTATTAATCAATTTTTATTTTGATTTATAGTAGGA
ATTATTACACTTCTTACTTGAATTGGAGCCCGACCAGTAGAAGATCCTTATATTACTACT
GGGCAAATTTTGACAATTTTATACTTTATATATTTTATTATCAACCCAATAATCTTAAAA
CTATGAGATAATTTATTAAAT---------------------TTGGTTATAAGTGATTTC
TTAATTTCT---TTTGTTAATAGTTTAATTTTAATAGTTTGTGTATTAATTGGTGTAGCA
TTTTTAACTTTATTAGAGCGTAAAGTATTAGGTTATATTCAGATTCGTAAAGGTCCTAAT
AAGGTAGGTATTGTAGGGTTACCTCAGCCTTTTTGCGATGCTATTAAATTATTTACTAAG
GAAGTAACTTATCCTACTTTATCTAATTATATAAGATATTATATTTCCCCAATTGTTAGT
TTATTTTTAATTTTATTTTTATGGATAGTTTTTCCATTATTTTGAGGAATATGAAGATTT
AATTTAGGTATTTTATTTTTTTTATGTTGTACTAGAATAGGTGTTTATACAGTAATAATT
GCTGGGTGATCATCTAATTCTAATTATGCCTTATTAGGTGGATTACGGGCTGTTGCTCAA
ACTATTTCTTATGAGGTAAGTTTAGCATTGATTTTTATATCTTTAATTTTATTAATTTCT
GGATTTTCTTTAATTGATTTATATTATTATCAAGAATATATTTGATTTATTATAATTGGG
TTTCCTTTAGGGTTGAGTTTTTTTGCTTCGTGTTTAGCAGAAACAAATCGAACACCTTTT
GATTTTGCTGAAGGAGAGTCTGAGTTAGTTTCAGGTTTTAATGTAGAATATAGAAGAGGA
GGATTTGCTTTAATTTTTTTAGCTGAATATGCTAGAATTTTATTTATAAGAATATTATTT
AGATTGATATTTTTAGGTGGTGATGTTATGAATTTTATTTTTTATATTAAATTGAGATTG
ATTGGATTTTTATTTATTTGAGTTCGTGGTACTTTACCTCGTTATCGTTATGATAAATTG
ATGTTTTTAGCTTGAAAAAGTTATTTGCCTATATCATTAAATTTTCTATTTTTTTTTGTT
GGGTTAAAAATTTGATTTATATTATTTTAT------------------------------
------------------------------------ATTTTCATTAATTCATCTAAAGTA
ATTTTTATTTCTTGCCTAATTTTAGGTACTCTATTAGCAATTTCTTCTAATTCTTGATTA
GGAGCCTGAATAGGCTTAGAAATTAATTTATTATCATTTATTCCCCTGATGAGCAATTCT
---AAAAATATTTTATCTAATGAATCAGCTTTAAAATATTTTTTAGTGCAAGCCTTAGCC
TCATCTATTTTATTATTCTCAGTTATTTTGTTTTTTATTAGCAATTCT------------
---TATTTAGTCATTAAATACCAACCATTAAGACAATTAATAATTAATTCTGCACTTTTA
TTAAAAATGGGAGCAGCCCCATTCCATTTTTGATTTCCTAGTGTAATAGAAAATTTAAGT
TGAATTAATTGCTTAATCTTAATATCATGACAAAAATTAGCCCCTTTAATATTAATTTCT
TATTGTTTAAATAATAGT------------------------TTCATCTATTTTATTACC
ATAATAAGCTTAACAATTGGAGCCATTGGAGGATTTAACCAATTAAATCTCCGCTCTTTA
ATGGCTTATTCTTCAATTAGTCATTTAGGATGAATACTAATCAGAATAATTTATAGAGAA
ACAATATGAATTACTTACTATATTTTTTACATTATCCTTTCTTCTATTATCGTTTTATTT
TTCCAATCCTTTTCTTTATTCTTTATAAATCAAATG---TATAGAATAACT---ATAAAT
---CCTTAC---------ATAAAATTTATAATAATGACTAATATACTTTCATTAGGTGGA
TTACCCCCCTTTTTAGGATTTATACCTAAACTTTTAGTAATCAATTTACTATCAAATAAT
CAAATATATTTTATAGTTTTTTTTATAGTAATATTAACATTGATTACCTTATTCTATTAC
CTTCGTCTAACTTATTCAGCTTTTATGTTAATATACCCCTCACTAAAATGA------TTG
AATAATAACCTAAATACAAAAATCAATTTTCATATTTAT---------TTAAATACTTTA
TCCATCCTA---------------------GGATTTCCTTTTATTTCTCTAATTTACAGT
TTATAC---------ATTACATCAATAACTTTAATAGCAAGACTTTTTTTAATTATTTCA
TTTATTGTTATAATTTTAGCTAATATTCTATCAAAAAAATCTTTTATTGATCGAGAAAAA
AGTTCTCCCTTCGAATGCGGGTTCGACCCTAAAAATTCAGCACGTCTAATATTCTCATTA
CGATTCTTTTTAATTGCCGTGATTTTTCTTATTTTTGATGTAGAAATTGCTTTACTTCTC
CCATTAATCATAATTTATTCTTCATCC---AACATCTTCATTTGATTAATC---ACATCA
TTCTTATTTATTTTAATTCTACTAATTGGTCTATATCATGAATGAAACCAAGGAGCATTA
GATTGAGCCAAT---------------ATGATAATTTTAAATAATTTGTTAATAGTAATA
TTTATTTGTGGTATTTGAGTATTTGTTTCTAAACGAAAACACTTATTATTAATGTTATTA
AGTTTAGAGTTTATTGTAGTGTGTTTATTTTCTTGATTAATATGATTTTTATTAGTTTTT
AATTATGAATTT---TATTTTTCTATAGTATTCTTAACTTTTACTGTATGTGAAGGTGCA
TTAGGGTTATCTATTTTGGTTAGTATAATTCGAACTCATGGAAATGATTATTTTAATTCT
TTTAGAATTTTAAAATGT------ATGTTAAAATTTTTAATGTTCATTAGATTTTTAATC
CCTCTTTGTTTTTATAAAAAAAATTTT---------------------TGATTGGTTCAG
AATTTGCTATTAATATTAACATTTTTTTTTATATTTCATATTGTTAATACCAGAATA---
------------TACGAATATATTAGTTAT------TTTTTTGGTATAGATTTATTATCT
TATGGGTTGATTTTATTGAGTTTGTGAATTATTAGATTAATAATTATAGCTAGAGAAAGA
GTGTATAAAAATGGATATTTAAGAGGATTTTTTTTAATTAATGTTATTTTTTTATTA---
ATAATATTATATTTAAGATTTTCATCATTAAGATTATTTGGATTTTATTTATTTTTTGAA
AGAAGATTAATTCCCACATTAATTTTAATTTTAGGGTGAGGGTATCAGCCAGAGCGTTTA
CAAGCTGGAATTTATTTATTATTTTATACTTTATTTGCTTCTTTACCAATATTAATTGCG
ATTATATTTATA---AGAAATGAGAGTTCATTATATATATATATATTTAGAAATTATGAA
------------TATTTTAAT---TGAATTTTTTATTTAAGAATAATTTTT---GCGTTT
TTAGTAAAAATACCTATATTTTTAGTTCATTTATGACTTCCTAAAGCTCATGTTGAAGCA
CCAGTTTCGGGGTCAATAATTTTAGCCGGAATTTTATTAAAATTAGGAGGTTATGGATTA
TTACGTGTAATTTTGTTAATTAGTCAT---------ATTTCTTTAGTTTTGAGAATTTTA
TGAATTATTATTTCTTTATTCGGGGGATTTATTGTAAGAATAATTTGTTTACGACAAGTA
GATTTAAAATCTTTAATTGCGTATTCCAGAGTAGCTCATATAGGAATTGTTTTAGCAGGA
TTAATAACATTAAGAGCTTGGGGATGAAGTGGTTCTTACAGAATAATAATTGCACATGGA
TTATGTTCTTCAGGATTATTTTGTTTAGCTAATATTTCTTATGAACGTATAGGAAGTCGG
AGATTATTTATTAATAAGGGTTTATTAAATTTAATACCTTCTTTATGTTTATGGTGATTT
TTATTAGTTTCATCGAATATAGCAGCTCCCCCCTCTTTAAATTTATTAGGAGAAATTAGC
TTAATTAATAGAATTATAGGGTGGTCTATTGATTTGATATATTTATTAATATTAATTTCA
TTTTTTAGAGCTGTGTATAGACTTTATTTATATTCTTATAGTCAGCATGGAAAATTCTAT
GCGGGGGTCTATAGAAGATTTAATGGGTATAGCCGGGAATTTTTATTGTTATTTTTACAT
TGATTTCCTTTAAATTTATTAATTTTAAAAAGAGAGATTTGCATATTGTGATTA------
------------ATATCAATTTGTTTAATTAGTTCAAGAGTTTTAATAATAATTTCTTTA
AGATTATTTTTTAATAGAATAGTTTTTATTTATCAGGATTTAGTGATTTTTATTGAATGA
GAGATTTTAACATTAAATAGAAGATCTATTGTGATAACAATTTTAATAGATTGAATATCA
TTATTATTTATAAGATTTGTTTTATTAATTTCTTCTGTAGTGATTTTTTATAGTGATGAA
TATATAAGTGGAGATTATAATATTAATCGTTTTATTATTTTAGTTTTATTATTTGTATTA
TCAATAATATTTTTAATTATTAGACCAAATTTAATTAGAATTTTATTAGGTTGGGATGGA
TTGGGATTAGTTTCATATTGTTTAGTAATTTATTATCAAAATGTAAAATCTTATAATGCA
GGAATAATTACTGCTTTATCAAATCGAATTGGTGATGTTGCTTTATTAATAGCAATTGCT
TGAATATTAAATTATGGAAGATGAAATTATATTTTTTATTTAGAATGCATAAAAAATTCT
TTGGAAATAGAGGTAATTTGTATTATAGTAATTTTAGCGGGAATAACAAAGAGAGCTCAA
ATTCCTTTTTCATCTTGGTTGCCTGCAGCGATAGCTGCCCCAACCCCTGTTTCTGCATTA
GTGCATTCTTCAACATTAGTAACTGCAGGAGTTTATTTATTAATTCGTTTTAATATTTTA
ATAACA---GATAATGTATTTGGTAAATTTTTATTAATTATTGGATGTTTGACTATATTT
ATGGCTGGACTAGGGGCTAATTTTGAATTTGATTTAAAAAAAATTATTGCTTTATCAACA
TTAAGACAATTAGGGTTAATAATAAGAATTTTATCAATAGGTTTTCCTTTATTAGCTTAT
TACCATCTTTTAACACATGCTTTATTTAAAGCTTTATTATTTATATGTGCTGGGGCAGTT
ATTCATAATATAATAAATTTTCAAGATATTCGTTTTATAGGAAATTTAGTTAATCAAATA
CCTTTAACTGTTTCTTGTATAAATATCGCAAATTTAGCATTATGTGGTACGCCCTTTTTA
GCTGGATTTTATTCTAAGGATTTAATTTTAGAAATTGTTAGATTATCCTATTTAAACTTA
ATTATTTTTATTTTATATTTTTTATCAACAGGTTTAACTGTATGTTATTCTTTACGATTA
GTGTATTATTCAATAGTTGGAGATTTTAATACATTCAGTATACACCCTATAAATGATGAG
GGA---------TGAATT---ATATTAAAGGGTATATTAGGGTTAGTTTTTTTAGCTATT
ATAGGGGGGAGTATATTAAGTTGAATAATTTTTCCTACTCCTGTAATGATTTGTTTACCT
CTTATTTTAAAGTTATTAGCTTTAATTGTAAGAATTTTAGGGGCATGAGTTGGGTATGAA
ATTTCTAAGGTGAATTTAGTTTGAGATTCAAATTCATTAAAATTTTATTTTTATATTACT
TATTTTGGGTCAATATGATTTATACCAATCTTATCAACTAAATTTGTGAGTTATTTTTTT
TTAAGGATAGGTTATTTTGTTATTAAAAATATTGATCAAGGTTGGAGA---GAAATATTA
GGGGGACAAGGAGCTTATAGATTA---TTTTCTGCGGGATCTTCTAAAAATGAA------
ATTATTCAATTTAATAATTTAAAAATTTATTTATTAAGATTTGTTATATGAGTAATTATT
ATAATTTTTTTTGTTTATTTAATT------------------------------------
------------------------------ATCCAATTTTTTTTAATATCATTTAATTTA
TTAATAAGCTTTAACTTTACAATTATAAACCACCCTTTAGCAATAGGT---TTAATTTTA
TTAATTCAGACTATCTTAATTAGATTAATTACAGGTTTTATATTACAAACTTTTTGATTT
TCTTATATTCTTTTTCTTATCCTTTTAGGAGGTATATTAGTTTTATTTATTTATATAACA
AGATTAGCCTCCAATGAATTATTTTCATTTTCAATAAAA---------TCCTTACTAATA
AATTTTATTATTTTAATATTCATAATAATTATCATAATAATATATATTCCTTATAAT---
---------------------AATTTATTAAACTTAGACATAACTAAATTTAATAATTAT
TCTCTTTATACAGAAAATAACATTGAA---------TTACTGAAACTTTATAATTTTCCT
ACAATAAATTTAACATTAATATTAGTTAGATATCTTTTTTTAACACTAATTATTGTAGTA
AAAATTACTAATATTAACCAAGGACCCTTACGTCAACTTAAC--------------AAGT
AATAATTTATTAATTATTTAG-------------------TTAGATT------------T
TATAATTAATAAAAGTAATTTTTATAGTTAAA---------------TTTTAAGTATATT
TTATA-------------------GAAAAAATAATATT-TATTGTAGTAAATT-AGTATT
GTGAAAG--AAATTTGAAA----TAT----TATGAAAATAATTTTATTTAAAAGAAATAT
T--------AATTTTAT-GTACCTTTT---GTATCAGGGT----TTATTAAA--------
-TA-AGGTTTATT-------------TATAAATAAATTTCTCGAA--TTTAAAAGAT---
--------TTA---ATAA-ATTAT--AAAAGTTAATGTTGAATA----ATTATTTTTAAT
AATTTATTAG-TAATGAAATGTTATTCGTTTTTAAATATAT--CTAGTTTTTTAAGAAAT
GAATTTAATTCATATATTTTTAATAT---AAATGGTTATTTTTG----------------
TAATTAT-----------------------------------------------------
----------TTAT---------TTATTAATATAAATATATTAAGGG--ATAAGCTTTAA
TTTAAGGTCT-ATAAGTTTTAT--------------------------------------
--------------TTAAATTAAATA---------TAAATGTAAGGTTAGAAATATCTAT
TATTAATAAGTTTGT------TTTAATTT------ATAT-TTT-------TATTATATAA
TTTATTTCTTA---TTTAGATT--TTTTATTAAAATGAGTA-TTTTAAT-AAATAAAATA
TTGGAATAATGATAGAATTAGTATAAATATT-T-GT------------------------
----------TAATTTTTA-AAAATTAAT--------------------AAAGATTAAAT
TAAGGAATTCGGCAAA------------------TTTAATACTCACCTGTTTAACAAAAA
CATGTCTTTTTGATAA--TAATCTAAAGTCTAACCTGCCCACTGAG------AATTTTTG
AAGGGCCGCGGTATTTTGACTGTGCAAAGGTAGCATAATCATTAGTCTTTTAATTGAA-G
GCTTGTATGAATGGTTGGATGAGGTATTAACTGTCTCAATTTAATAAATAATAGAATTTT
ATTTTTAAGTTAAAAAGCTTAAATAATTTTAAAAGACGAGAAGACCCTATAGATCTTTAT
ATTTAATT-TTTTAATAATTTTTTAGTTTAAATTTATTTTTAGAAATTTA-------AGT
A--TTGAGTTGGGGTGATTAAAAAATTTAATAAACTTTT------TT--TTT-ATTTTAA
CAATAATTTTTGAAT---------------------------------------------
---------------AATTGATCCA--TTTTTTGTGATTAAAAGATTAAGTTACCTTAGG
GATAACAGCGTAATTTTTTTGGAGAGTTCTTATCGATAAAAAAGATTGCGACCTCGATGT
TGAATTAAAGGTTAATTTTAGGTGTAGAAGTTTAAA-ATTTTGGTCTGTTCGACCATTAA
ATCTTTACATGATTTGAGTTCAAACCGGCGTGAGCCAGGTTGGTTTCTATCTTTAATTTA
A--TAAA-ATATCTTAGTACGAAAGGACCAGATATT--TAAA--ATAATTT---------
---------------TTAAAA-----------------------ATTGAATAATATTA--
------------------------------------------------------------
------------------------------------------------------------
------------------------------------------------------------
------------------------------------------------------------
------------------------------------------------------------
------------------------------------------------------------
---------------------AAAGTTTTATTTTGGCTAA--AAAATTTATTTTTTATA-
--------TATTTTATATGTAAATTTTTGTATGA-----------ATTAATTTATTTCTT
AATGAA-------TGTAATTTGATTAT----AATCGCAGTATTTGGTTTTAAATATTAAA
GTA-----------ATTTAGATTTGGTAATAAAAAATAG--TATAGGTTAATTTTGTGCC
AGCAT-CCGCGGTTATACAAAAT-----ATACAAATGAATTT---TTTTATTTTG-----
------------TAGTTAAATTAATT---------TAATTGTTAAATTAAAT-GTTTATA
AATAAGGTGAAATTTTTTATAAAAA------TA----AAATTTTTAGATAAGTTAATTGA
GGCTATTAGATTTAAATAATAAAC------------------------------------
-TAGGATTAGATACCCTATTATTTTAAAATTAAAAATTTA--------------------
------------------------------------------------------------
------------------------------------------------TGATTAGGTAGT
AATAGTTATGATCTTGAAACTTAAAAAATTTGGCGGTATTTTAATCTAATTAGAGGAATC
TGTTCCAT-AATCGATAATCCACGATAAATTTTACATAATTTAATT--------------
----------TAGTTTGTATATCGTCGTTATAAGAAAATTTTATAAGGA-TA-T----TA
ATTTTCTAAATTTTGAA----------------TTTGAATTTATTTCAGATCAAGGTGCA
GCT-TATAATTATGAGGAAATGGATTACAATAA----ATTTATTTA---TACGAATAATA
AGATGAATA--TTTTATTTGAAGGTGGATTTAATAGTAAATTG--AAT----TATATAAC
TTAATTGATTTTAGCTCTAAAATATGCACATATCGCCCGTCGCTCTCTTT------TTTA
AAAAGAGATAAGTCGTAACAAAGTAGGTGTACTGGAAAGTGTATCTAGAATGAATA----
----------

KX907843_Hartigia_linearis
ATGATAACTAATTTATTTTCAATCTTTGATCCTTCATCATCAATAATAATAATTCCTTTA
AATTGATTAAGATCAATTATTAGAATAATCATTCTCCCCTATATATTCTGATTAATTCCC
TCACGTTACAATATAATATGAATTTTATTAGTAAATTTTATTAATAAAGAAACAAAAATC
TTAATTAAC---AAAAATGCCTGAGGTAGAAATATTTTATTTACTACTATTTTTATTTTT
ATTATAATTAATAACTTTATAGGTTTATTCCCCTATATTTTTACAAGTTCAAGACACTTA
ATAATAACTCTAAGCTTATCACTACCTCTTTGATTAGGTTTAATAATTTTTGGGTGAATA
AATTTTTATAATAATATATTTGCTCATTTAGTCCCTATAAGAACCCCTTCAATTTTAATA
CCCTTTATAGTTATAATTGAATCAATTAGAAACTTTATTCGCCCTGGAACTTTAGCAGTT
CGATTAGCTGCAAACATAATTGCAGGACATTTATTAATTACATTAATCAGATCAACAGGT
CCTAATTTAAATTTATTTTTAACTAGAATTATAATTTTA---TCTCAGATCCTTTTATTA
ATTCGAGAAAGAGCTGTAGCTATCATTCCAGCCTATGTATTCTCAATTTTAAGAACTCTT
TACTCTAATGAA---ATTAAATCACTTTATTTAATA------ATCCCACAAATAGCCCCA
ATAAATTGAATAATTATAATAATATTTTTTACTATAATTCTTTTTATATCTATATCACTA
ATTTACTTTATTTATTTACCTAAATTTATAAAAAATACTAATAATTTTAATAATAATATT
AAAAATAATAATAATAATAACTTA------AATTCTCTTTCATGAAAATGA---------
---------ATGCAAAAATGACTATTTTCAACAAACCATAAAAATATTGGTATTTTATAT
TTTATTTTTGGAATTTGAGCAGGAATATTAGGCACCTCCCTAAGTATAATTATTCGTACA
GAATTAGGAACCCCCGGCCCACTTATTAACAATGATCAAATCTACAACTCTATCGTTACT
GCTCACGCTTTTATTATAATTTTTTTTATAATTATACCAATTATAATTGGAGGTTTTGGA
AATTGATTAATTCCCTTAATATTAGGAGCCCCTGATATAGCATTTCCTCGATTAAATAAY
ATAAGATTTTGACTACTTCCTCCTTCACTAACTCTTTTACTTACTAGTAATATTATTAAT
AATGGAGTAGGAACAGGATGAACTATTTATCCCCCTTTATCAAGAAATTTATTTCACTCA
GGACCATCAATTGACCTTGCAATTTTTGCTTTACATTTAGCTGGAATGTCCTCTATCCTA
GGAGCGATTAATTTTATTTCAACTATTATTAATATACGACCTAAAGGATTAACCTTAGAG
CAAATGTCATTATTCACCTGAGCAGTAGGTATTACTGCCATCCTACTTTTATTATCATTA
CCTGTCTTAGCTGGAGCTATTACTATACTCCTAACTGATCGAAATTTAAATACATCCTTT
TTTGACCCAGAAGGGGGAGGAGACCCCATTTTATTTCAACATTTATTTTGATTTTTTGGA
CACCCTGAAGTTTATATTTTAATTCTCCCAGGATTTGGAATAATCTCTCATATAATTTTT
TCAGAAACAGGAAAAAAAGAAACATTTGGAATATTAGGAATAATTTACGCAATATCAGCA
ATTGGTATTTTAGGATTTGTTGTATGAGCCCATCATATATTTACAGTAGGAATAGATGTA
GATACACGAGCTTACTTTACTTCTGCAACTTTAATTATTGCTATCCCAACAGGAATTAAA
GTATTTAGATGATTAGCTACACTTCATGGATTTAAATTTAATAACTCACCAACAATACAC
TGATCTCTAGGATTTATTTTCCTATTTACCTTAGGAGGATTAACTGGAGTAACCTTAGCA
AACTCATCAATTGACATTATCTTACATGACACATATTTTGTAGTAGCACATTTTCACTAT
GTCTTATCAATAGGAGCAGTATTTGCTATTATAGGAGGATTTATTCACTGATACCCTTTA
ATTTCTGGACTTTCATTAAATCCTCTATGACTTAATAATCAATTTTATTTAATATTTATA
GGAGTTAATACAACATTTTTCCCCCAACATTTTTTAGGACTTTCAGGAATACCCCGTCGA
TATTCTGATTACCCAGATGCATTTTTAACTTGAAATATTATTTCTTCGGTCGGATCATTA
ATTTCTCTAACAAGAATTATTATATTTATTTTCATTTTATGAGAATCAATAGTATCTAAC
CGACAAAGAATTTTTAATGAAAATACAATATCATCAATTGAATGATTACAAATACTCCCC
CCCAAAGAACATAGATACATAGAACTCCCAACACTAATTAAATCA------------ATG
GCAACATGATTCATAATAAATATCCAAGATGCAAATTCCCCAAATATAGAACACCTATCT
ATATTCCACGATCACATTATAACAATCAATATTTTAATTACAACTTTAGTTCTATATATA
ATTATTATTAGTCTAAAAAATGACCTATATAACCGAACACTAATACAAAATCAAATTATT
GAACTAATTTGAACTTTAATTCCCATAATTATTTTATTATTTATAGCATTCCCCTCAATT
AAACTTTTATATTTAATAGATGAAGTTTTATATCCATCAACAACTATTAAATGTATTGGT
CACCAATGATATTGATCATACGAATATTCTGATTTCAATAAT------GTAGAATTTGAA
TCATATGTAATTCCAACAAATGAACTAAACATTAATGAATTTCGATTACTAGAAGTAAAT
AATCGAACAATTATCCCTTTTAATTCACAAATCCGATTTCTAGTAACATCAATAGATGTT
ATTCACTCATGAACTATTCCCTCATTAGGAGTTAAAATTGATGCAGTACCCGGTCGAATT
AATCAAATTACATCATATTCTATTCGCCCTGGGTTATATTTCGGACAATGTTCAGAAATT
TGTGGAGCAAATCACAGTTTTATACCTATTGTTCTTGAAACTACAAATATTAATTATTTT
ATTAATTGAGTACAAACTTTTAAA------------------------ATAAAAAAAATG
TCAATAAACAATCACCCATTTCATATAGTCGACAAAAGCCCTTGACCTCTTGTTAGATCC
TTAGGAATAATTATCCTCGCCACAGGTTTTGTAAAATGATTTCACTTAAAAAATTTTAAT
CTATTTTTATTAGGAATTATAATTATATTAATTTCGTCTTTTCAATGATGACGAGATATT
ATTCGAGAATCAACTTTTCAAGGATTACATCTAAAAGAAGTTTATATAATTATAAATTGA
GGAATAATTTTATTCATTACTTCTGAAGTA------------TTTTTTTTCTTATCCTTT
TTCTGAGCATATTTTCATGCCTCACTATCCCCAAATATTGAAATTGGAAGAACATGACCC
CCCGCAGGAATTACTCCTTTTAATCCATACCATATCCCCCTTTTAAATACAATTATTCTA
ATCTCATCGGGAGCAAGAATTACCTGATCTCATCACAGATTAATTAATAAAAATATAAAA
CAATCTTTAATTAGACTATCTATCACAATTATTTTAGGTATTTACTTTAGAATTTTACAA
AAATTTGAATATAATGAAGCAAGATTTACAATCTCAGACTCAATCTATGGATCAACATTT
TTTATAGCCACAGGATTTCATGGAATACATGTTTTAATCGGCACAATATTTTTAATTATT
TGTTTAATTCGACTAAAAAATAATCACTTCTCTAGAACCCATCATTTTGGTTTTGAAGCA
GCATCATGATATTGACATTTTGTTGATATTGTTTGATTATTTTTATATATTTCAATTTAT
TGATGAAGATTTAAT------------ATGTTAATAAAAATCATAAAAAATAATCCTATC
ATTAAAATTATTTATAATAGACTTATTAAACTACCAACCCCTTTAAATATTTCTATTTGA
TGAAATTTTGGATCTCTCTTAGGACTTTGTTTATTAGTTCAAATTATATCAGGTTTATTT
CTATCTATACATTATTGTCCTAATACAAATTTAGCTTTTTCAAGAGTAATTCATATTTGT
CGAGACGTAAATTATGGATGATTAGCCCGCCTTATTCATATAAACGGGGCCTCATTTTTC
TTTATTTGTTTATATATTCATATTGGCCGAGGATTATATTATATATCATATAAATTTAAA
AAAGTATGGACTATTGGTGTTATTATTCTATTTTCAACAATAGCAACAGCCTTTTTAGGA
TATGTACTTCCTTGAGGACAAATATCTTTTTGAGGAGCTACTGTAATTACAAACTTAATT
TCCGCTATTCCTTATTTAGGAGAATCAATTGTAATTTGAATTTGAGGAGGGTTTTCTGTA
GACAATGCAACATTAAATCGCTTCTACTCTCTTCATTTTATTATACCTTTTATTATTTTA
ATATTAGTTATTATCCACCTAACTTTTCTCCACCTAACAGGATCCAACAATCCTCTTGGG
ACTAATAGCAATTTATATAAAATTCCTTTCCACCCATACTTTACTATTAAAGATAGATTA
GGATTCATATTATTGCTATTTGTAATACTGATATTAATTATAATTAATCCTTACATAATA
GGAGACCCAGAAAATTTTACTCCTGCTAATCCTCTTGTTACACCTATTCATATTCAACCC
GAATGATATTTTCTATTTGCTTATGCTATTCTACGATCTATCCCAAACAAATTAGGAGGA
GTATTAGCCCTATTCCTATCAATCGCTATTTTACTATTAATACCACTTATTAATAAAAAT
TTAATATCTTCCTTTAAATTTTATCCAATAAATCAAATTCTTTATTGATCAATAATTAAT
ATTTTTATTTTATTAACATGATTGGGCGCCCAACCAGTGGAATCTCCATTTATTATTATA
TCCCAATTAATAACAATTAACTACTTTTCATATTTTATTTTACTTCCTTTAATTACTAAT
TTATGAGATAAATTAATTTTTAATTAT------ATTTATTTAATAATAATAATTAAGTTG
TGTGTATTT---ATATTGTCATATTTAGTTATAGTGGTTAATGTATTGATTGGTGTGGCT
TTTTTAACATTGTATGAACGAAAGATTTTAGGTTATGTCCAATTACGTAAAGGCCCTAAT
AAATTGGGAATTATTGGGGTTTTACAGCCTTTTAGTGATGCGGTTAAATTATTTACAAAA
GAGTATTTAGTTGGTTATAATTTTAATTATTTAATTTATTTGTTTTCTCCGTTAATAATA
TTATTATTAAGATTAGTTATTTGGTTATTAGTTCCTTTTATTTTTAATTTATATCAAATA
AATTTAGGAATTTTATTTATATTAAGTTTATTAAGTATCAGTGTATATTTTACTATATAT
TCAGGTTGATCTTCAAATTCTCTTTATTCTTTGTTGGGTTCATTACGTTCAGTTGCTCAA
ACTATTTCATATGAGGTTAGGTTAGCTTTAATTATAATTGTATTTGTTATTTTAGTAGAT
AGATTTAATTTTGTAGAAATTATAAATTTTCAGGAAAATTTACATATGTATTTATATTTA
ACTCCTTTATTTTTTATATTTTTAATTAGTTCAGTAGCCGAATTAAATCGGTCTCCTTTT
GATTTTGCTGAAGGGGAGTCAGAGTTAGTCTCTGGGTTTAATGTTGAATATTCAAGAGGT
ATATTTGCTTTTTTATTTTTGGCTGAATATTCTATAATTTTATTTTTTAGAATAATTTGA
GTTGTAATATTTTTTGGTTTTATGTGATTTAATATTTGTATATATATATTATTATTATTA
TTTTTTAGTTTAATTATTTTAATTCGTGGGACTTATCCTCGATTTCGATATGACAAGTTA
ATAGGTTTAGCGTGGAAAATATTTTTACCCTTTTCATTAAGATATATAGTTTTTATTTTA
AGGTTAAAGTTTTTATTTATTATACTGATAGTT---------------------------
---------------------------------------------------ATCATACTA
ATCTTTTCTTCTTCATTAATTATTAGAACATTAATTGCTTTAACATCTAATTCATGAATA
ATAATTTGAATAATACTAGAAGTTAATCTAATATCCTTCCTTCCAATTATAAAAATAAAT
------TCTAACAATAAAATAAATTTTTTATTTAAATACTTTATTATTCAAACAATCAGA
TCCTCCACATTTCTTATAGCAATTTTAATAATTTGAATTATTCAATTT------AATGAT
AATTTTAAAATAATTAATATAAAT---TTTATAAACTTATTAATTTCATTTTCTATAATT
TTAAAAATAGGTTTAGCTCCTTTCCATTTTTGATATATTGAAATTATAATAAATTTACAA
TGAATAATTTTTCTTATTATATCAACATGACAAAAAATTATTCCTTTACTAATTATTTCA
TTA---ATTCCTATAAAT---------------------TTAATTATTTATATAATAATT
ATTTTATCTTCATTAATTAGAGCTCTTCAAGGTTTAACTCAAATTAATTTACGAAAAATC
TTTGCTTTCTCTTCTATTAATCAAACAAGATGATTAACAATAAACTCATCAATATCATTT
TATCTTATAATAATATATATAATAATTTATATATTAATCTCATTTAATATTATATATTTA
TTTAATTTTAATAATTTCTCCTACCTCCACGAAATT---TACTTAATAAACTTTTATTCA
---TATAAA---------ACAAAATTCTTATTATTCTCAAATATTCTCTCTTTAGCTGGA
CTCCCTCCATTCTTAGGATTTTTAATTAAACTAATTTCAATTAAAATACTAATTTTTAAT
AATTTATATTTAATTACAATTATCATAATTATAGCCTCATTAATAACTCTATATTTTTAC
CTACGATTAACTTACTCGTCTATAATCATAATTAATTCAAAAAATAAACTCAACCTAATT
AATATAAATTTATTAATCAATAACAAATTAAAATTTTCA------CAGCTAAATAAATTA
ATATTTATA------TCTTCTATGTTAAATTTTTTTATTTTAATAACAATTTTAATTTTA
ACTTTTAAT------ATTATAATAACTTTTAGAATTATAGTATTAATCATCTTAATCGCA
TCAATTATAATAATTATAAATATTATTATCTCGAAAAAAAAAAAATTAGATCGAGAAAAA
ACCTCCCCTTTTGAATGTGGATTTGACCCATTATCCTCTACTCGAACCCCATTTTCATTA
CGATTTTATCTTATTAGAATTATTTTCTTAATTTTTGATATCGAAATTATTATTTTATTC
CCTTTAATACCCTCATTATGAGGAAGA---AGGCCAATAACTTGACTATTT---AGCTTT
ATATTTTTTAGAATTATTTTAATCTGAGGTCTTTATATCGAATGAAATGAAGGATCCTTA
TTTTGAATAACA---ATG---------TTAATATTTATTTATTTGTATATATTAATTTTA
TTGATTATTACATTAATAATTTTTATAAAATTTAATAAACATATGTTATTAGTTTTAATG
AGATTAGAGTTTTTTGTTGTTAGAATATTTTTTATATGATTTTTTTATTTTAATTTAATA
GGTTTAAATCAA---TTTATTAGATTATATTACTTAATTTTTTCAGTATGTGAAAGTGTA
TTAGGTTTAACAGTTATAGTATTAATTATACGAGGGGAAGGGAATGATTATTTTAATTCT
TTAAGTTTATTGAAATGA------ATGATAAAATATTTTATTATTATTATATTGATTACA
ATAATTTTTATATTTACTAGTAAGTTA---------AATATAATAAATGTAATTTTTCAA
AATTTATTAATTTTGGTGTTGATTATATTTTTAGTTGAATATAGTTTTATTAGATTAAAT
TTAATAGAT---TATTTTGGAATATTAATT------TTTTATGGATTAGATTTTTTTTCT
TATTGAATGATTGTCTTGAGATTTTGAATTATTATTTTAATAATAATTTCTAGAATTAAA
ATTGTTATGATAAAAAAATTTTTATTAATATTTATTGTAAATTTATTAATTATATTA---
TTAATATTAATAATAACTTTTAGTTCATTGAATTTATTAACTTTTTATTTATTATTTGAG
GCAAGACTTATTCCTACGTTATTTTTAATTTTAGGATGAGGGTATCAAGTAGAGCGAATT
CAAGCAGGAATATATATAATATTGTATACTTTATTTTCTTCTTTGCCTTTATTGTTTATA
TTAATTTATTTATATAAGAATTTAAATTCTATTGATATAGTTTTTATAAATTATAAAAAA
------ATT---AATTTAGATAGATGGGTATGTTATTTTATTTTATTAATA---GCTTTT
TTAGTAAAAATACCTATATTTATGGTTCATAGATGGTTACCTAAAGCTCATGTTGAAGCT
CCTGTTGCAGGTTCGATAATTTTAGCAGGTGTTATATTAAAAATAGGGGGGTATGGGATT
TATCGATTAATATTTGTGATGGAACAT------------TGTTTTAAGTATAATATTTAC
ATTATGGTTTTTAGGTTAGTTGGAGGTATTTATTTAAGGTTAGTTTGTTTACGACAAGTA
GATATGAAATCTATAGTTGCTTATTCTTCAGTGGTTCATATAAGAATAGTGATTAGAAGA
ATTATAACAACTGAATTTATTGGGATTCAAGGGGCTTATTTAATAATAATTTCWCATGGR
WTKTGTTCTTCWGGTTTATTTTGTTTTGTAAATATAATATATGAGCAGACTAATAGGCGG
AGGTTAATTTTTAATAAAGGAATGTTAATTTTTAATCCTTCTATAATAATAATATGATTT
TTATTATGTATTGGGAATATGTCAGCCCCTCCTTCATTAAATTTATTTAGAGAAATTTAT
ATGTTAATTAGATTACTTAGGTGAGAAACTATGTTGTTATTTTTATTAATTTTATTAATA
TTTTTTAGTAGGTGCTATTCTTTATATTTATATTCTTATGTTTGTTACGGAAAGAGATTA
---GTTAAGTTTAGATTTGGGACTTTTTCTTCTCGGGAGTATATGTTGATAATTTTACAT
TTAATTCCATTAAATATTATAATTTTAAAAGTTGAAATTTTTATT---------------
---------------ATGATTAGGCTTTATTTAAGTATATTGTTTTTTATAGGAGGATTA
TTAATATTATGATTAGGGCTTTATTTTTTAATAAATAGGATAGTATATTTATTAGAGTGA
AGAATTATAAGTATTAATTCTGTTGATTTATTTATATTATTTTTATTTGATTGAATATCT
TTAATTTTTATAAGTTTTGTTTTTTTTATTTCTTCAATAGTTTTGATTTATAGATTTGAT
TATATAAAAGATGAAATTTATTTTAAACGTTTTATTTTATTAATTTTTTTGTTTGTTTTT
TCAATAATATTAATGATTATAAGGCCGAATTTATTGAGAATTTTATTAGGATGAGATGGG
TTAGGATTGATTTCTTATTGTTTAGTAGCTTATTACCAAAATATTAAATCTTATAATGCT
GCAATATTAACTGTTTTAATGAACCGTTTTGGGGATACTGGACTAATAATATCTTTAGGT
TTAAGATATTATTTAGGTAGATGAAATTTATTATTATTT------------------AAA
AAGATTGATTTTTTGATTATTTTATTTTTTTGTATAGCTGCTTTAACTAAAAGAGCTCAG
ATTCCTTTTTCTTCTTGACTTCCGGCGGCAATGGCCGCTCCTACTCCAATTTCTTCTTTG
GTTCATTCTTCTACCTTAGTTACTGCAGGGGTTTATTTATTAATTCGGTTTAATCATTTA
TTAATAGAGTACAAAAGTATTAGAGAATTAATTTTAATTTTATCTGTTTTAACTATATTT
ATAGCAGGAATTAGTGCAAATTGGGAGTATGATTTAAAGAAAATTATTGCTTTATCTACC
TTAAGTCAATTAGGGTTGATGATGAGAATTTTATCTTTAGGAGGATTTAATTTAGCTTTT
TTTCATTTGTTAACTCATGCAATATTTAAGGCATTATTATTTATATGCGCAGGGGTAATT
ATTCATTCAATAAAAAATTTTCAAGATATTCGTTATATAGGTGGTATAGTGAAATTAATA
CCTTATACATTATTATGTTTTAATACAGCAAATTTAGCTTTAATGGGATTTCCCTTTTTA
TCCGGATTTTACTCTAAAGACTTAATTTTAGAAGAATTAATATTTAAGGGTGAAAGTTTG
TTAATTATTTTATTATTTTTAATATCAATTGGGTTGACTGTTTCTTATAGAGTGCGAATA
TTTATATATAGAATATTTGGGGAGATAAAGATAGTAAGATGTTTTAGTTTAAAGGATGAG
AAT---------TTATTT---ATAAATTTAAGGATAGTTCTTATAGTTTTTATATCAATT
TTAAGAGGGAAATTATTAAGATTATATTTATTTATAGATTATGATTTATGTATTTTACCA
AAAACCTTAAAACTCATAGTTTTAATTTTTAGATTTATTGGGGTTTGATTGGGTTTATTA
ATTTTTAAAGTTAATAATATAGAAAGA---------TTATTTTTATTATTTTTAAAGAAT
TTTTTAAATAAAATGTGATTTTTATTTGAAATTTTTTATAATATAGTGGGAATTTTTATA
ATTTTTTTTGGTAAGGTTTTTCTTCTTAAT---GAAAAGTTATGAAAT---GAGGAGATT
TTATTTAAAAATTTTTTAAATAAA---ATAATTTATTTAGTAAAAAGTACAGAT------
TATTTTTTTATTAGATCTTTTAAGATAATTATTTTTTTATATTTTTATAGTATTAGGTTG
TTTATGTTTATAAATTTT---------ATGTTAATAAATATATTCTTATTAATTAATAAA
TTTTATATATTAAATTATTTAATTATTAAAATTTTAATTATTTATCTACCTATTATCTTA
GCTATTATTCCCTTATTCCATAAATCAATTCATCCTGTTTCAATAATA---ATTTACCTA
ATTCTATTTACTATTTTTAATTGCTTAAAAATAAGCATTCTATTTTTAAATTCTTGATTT
TCATATATATTATTTTTAACAATAATTGGAGGATTATTAATTTTATTTTTATATTTTGTA
GCTACTTCATCTAATGAAAAAATTAAATCATTTAAATTAAATTATTTT---TTAATTAAA
ATTACTAGAATATCAATTATAATAGTAATTATAAGAATTATATTT---TATTTTGATACT
TTCTCAATTTTATCAATTGATAATATCACAAACCAATCAATATTTATAAAAAAC------
AATTGAAGTAATATTAACCATTTTAAT---------TCATCTCAAATATTCAACTTA---
ACCTATAAAATCACTTTAATTATAATAATTTATCTATTATTCACATTATTTACTTTAATA
AAAATATGTATAAAAATATATGGTCCGTTACGACAATATTCT--------------TTGT
AAAATTTAATTTTTTTTTAAA-----------TTTAATAGGTTAATTA----------TT
TATTTTTAAATAAAGTTATATTAAATAAG-AT------------AAAGTTTTAGTATT-T
ATTTA-------------------AAATTAATTTTATG-ATTTTT-----------TAAT
GTGAGTG-ACTAGGTGAAA----TAT---ATTAAAATATTTATAAATTATAAAGTAAAAT
T--------AGTTTTTT-GTACCTTTT---GTATCAGGGA----TTTTTAAA--------
-AA-AATATTAAGT--------------AATTTAATATTCTCGAA--TTAATTAGAG---
--------TTA---ACAT-AATAT--ATAAGTTAGTGTGAAATT----ACTATTTATAAT
TTTATGTTAG-AGGAGAAATTCTAGTCAATAATTAAGATAT--CTAGTTTTTTTAGAAAT
GAATTTAATTTATTTATT--AAATTTT-AAAATTAATTTTTATTT---------------
TAATTA------------------------------------------------------
----------ATTA---------AGTTTAATAAAAAGAATTTAAGGG--ATTAGCTTTGA
ATTTTAACTAAAATTTAA------------------------------------------
------------TATTTATTAATATTAAT------AATGTATAAATTTAGAAATGATTTT
TAA-TTTAAGTATTT------AATAATTT------ATTA-TAGA--AAA-GTATAAATTA
AATTTGATTTAATAATTTAGTT--ATTTATAAAAATAATAT-GTTTAAT-TTAATAACTT
ATTTAATAATGAAAATATTATTATAATTTAATT-AT--------------AGTTTTTAAC
TATTTATAATTTGTATTAATTTATTAAAATT-------ATTTACTAATAAAATATGATTA
TAAGGAACTAGACAAA-----------------AATAAGTATTTACCTGTTTAACAAAAA
CATGTCTTTTTGAAAA--TAATTTAAAGTCTAATCTGCCCACTG-------AAATTTTTA
AATGGCCGCGGTATTTTGACCGTGCAAAGGTAGCATAATCATTAGTTTTTTAATTGAA-A
GCTTGTATGAACGATTGAATAAGATACTAATTGTCTCATAATTATTTATTATAAAATTTA
ATTTTTGAGTTAAAAAGCTTAAATATTATTAGAGGACGAGAAGACCCTATAGATTTTTAT
A---A-----AATAATTAATTTAATAAATTAATTTTATTATTTTTTTTATTAATTATTTT
A--TTTTGTTGGGGTGACATTAAAATTTAATTAACTTTT------AA--TTTAAATTAAA
CATTAATTTATGAATTTTTA-----------------ATAA-------------------
TTTATTATTAAT---TATTGACCCT--AAATTTTAGGTTATTAAATTAAAATACCTTAGG
GATAACAGCGTAATTTATTTGGAGAGATCATATTAATAAATAAGTTTGCGACCTCGATGT
TGAATTAAGA-TAATATTTAGGTGTAGATGCTTAAATTCATAAGTCTGTTCGACTTTTAA
ATTCTTACATGATTTGAGTTCAGATCGGCGTGAGCCAGATCGGATTCTATCCTTAATAAT
TATAAAA-ATATTTTTGTACGAAAGGACTTTATATT--TAAAATAATTTTATT-------
---------------TAT-TT-----------------------ATTGGTTAAAGTTAAA
TGCTTTATTAATAGCACATATTT-------------------------TTTTAAAAAAAA
ATTATTTATGATTATTTAATATAATAATTTTAGT-----------------AATTTAAAT
------------------------------------------------------------
---------------------------------------------------------TTA
TTATTATTTTAA---------------ATAAAATTTTAC-------TAAAAATAATTTTT
ATTTAAGGTTATTTTGTTT------------------------ATGTARATTAAATTAAT
GTAATAATA---TATTTAATTAAAGTTTAATTCTGACTTA--TAAATTTATTATAAATT-
-------TTTTATAATATATAAATATTTATAATT--------------TTAAATATTTTT
AAATAGGA----TATTTGAATAATTGTTATAAATTGTAGTATTTAAAATTAAATAAAAAT
AAAATTAAGGTTTGTTTTAGAA--ATATTTATTTAA-----AATGGAAAAATTTTGTGCC
AGCAT-TCGCGGTTAGACAAATG----TATTTAAGTAAATTA---TTTAAATTTTGTATA
ATTATTATATATTATTTAGTTAAGTT------TTTTAGTTTTTATTTTAAAA--TATTAA
ATTAAGGTGAAATTTTATTAATTTATAGATGTA----AAAGTTAATTTAATTATATGATA
AATTGTGAAAATTTTAGT-TAAAC------------------------------------
-TAGGATTAGATACCCTATTATTTT-AA-TTGTAAATTGT--------------------
---------------------------------------TTTAGTTTGTATAAAAGTAAA
TATGAGATTATGTTTTATTAATATTTTTAAAAATAT--TTAATATATAAAATTAGGTAGT
AAGTGTTATGGTCATGAAACTTAAAGAATTTGACGGTAATTCATTCATATTAGAGGAACT
TGTTTTTT-AATTGATGATCCACGATAAGATTTACCTAAATTAATA--------------
---TAAGAATTTATTTGTATACCGCCGTTTTAAAAGAATTTTTTTAGAA-ATTT----AA
ATTTTTTAAAAATTATATTTTATTATTTAATTTAATAATAATAATTCAGGTCAAGGTGTA
GTA-TATATTTAGGTTAAGATGAGTTACAATAAA---ATTTATTTATT-TATGGATTTAA
AGTTTTAAAATATTTTATTGAAAGCGGATTTAAAAGTAAATTT--AAA----AAATTATT
TAGATTGATAAGTGTTTTGAATTATGTACATATCGCCCGTCACTCTCGTT-------ATA
AAATGAGATAAGTCGTAACAAAGTAAAAGTACTGGAAAGTGTTTTTAGAATTAATTATTT
ATATTAATAT

KX907844_Janus_compressus
ATGATAACAAATCTATTCTCAATCTTTGATCCAACTTCCTCTATTATAATAATCCCACTA
AACTGATTAAGTATAATATTAATTATTATTATTATTCCCTATAGATACTGAATAATCCCC
TCTCGATACAATATAATATGACTTTATTTAATAAAATTCATAAATAATGAATTCAAAATC
CTAATTAAT---AAAAATACCTATGGGAGAAGAATTATATTTACAGCAATTTTTATATTT
ATTATAATTAATAACTTTATAGGATTATTCCCATATGTATTCACAAGATCTAGTCATATA
ATTATAAGATTAAGTCTATCTCTTCCTATATGAATTAGATTAATATTATTTGGTTGAATA
AAATTCTATAATAATATATTTGCCCACATAGTACCCACAGGTACACCTATAATTTTAATA
CCTTTTATAGTTTTAATTGAATCAATTAGAAACCTAATTCGACCAGGAACATTAGCAATC
CGATTAACAGCCAATATAATTGCAGGTCATCTATTAATTACATTAATAAGATCCACTGGT
CCTAATATAAATATTATTATAGCTATAATTATAATTTTA---CTACAAATTTTACTATTA
ATTCTAGAAAGAGCTGTAGCCATTATCCAAGCATATGTATTCTCAATTTTAAGAACACTA
TACACAAATGAA---ATTAAA---------------------ATTCCTCAAATAAGACCA
ATAAATTGAATTCTTATATTAATTATATTTACATTAATCATAATTACATGCATATCATTA
ATTTATTTTAACTACTTGCCTACACCT------AAAAAATACAAATTAACTAATAAATAT
AAAAATAAT---------------------ATCCCAACATCTTGAAAATGA---------
---------ATGCAAAAATGACTATTTTCTACAAATCACAAAAATATTGGTATATTATAT
TTTATCTTTGGAATATGGTCCGGAATAATCGGAACATCTATAAGAATAATTATTCGAACC
GAACTAGGAACTCCAGGGCCCCTAATTAATAACGATCAAATCTATAACTCTATTGTTACA
GCTCATGCTTTTATTATAATTTTTTTCATAATTATACCAATTATAATTGGAGGTTTTGGT
AACTGATTAATTCCTCTAATACTTGGAGCACCTGATATAGCATTCCCACGAATAAATAAC
ATAAGATTTTGACTATTACCTCCATCACTAATTTTACTAATTTCTAGAAGATTAATTAAT
CAAGGAGTTGGAACTGGGTGAACAGTATATCCTCCCTTATCAAATAACTTATATCATAGA
GGACCCTCTGTAGATCTAGCAATTTTTTCACTTCATCTGGCTGGAATATCATCAATTATA
GGATCTATTAATTTTATTTCTACCATTATTAATATACGCCCATTAGGAATAAATCTAGAT
CAAATATCTTTATTTACATGAAGAGTAAAAATTACCACAATCTTATTACTACTATCCCTA
CCAGTACTTGCCGGAGCCATTACTATACTATTAACAGATCGTAACTTAAACACATCTTTT
TTTGATCCCTCAGGAGGAGGAGACCCCATCTTATACCAACATTTATTCTGATTTTTCGGA
CACCCAGAAGTGTATATTTTAATTCTACCAGGATTTGGTATAATTTCCCATATAATTTTC
TCAGAAACCGGTAAAAAAGAAACTTTCGGAATACTTGGTATAATTTATGCAATAAGTGCT
ATTGGTATTCTAGGCTTTGTTGTATGAGCCCATCATATATTTACTGTAGGAATAGACGTA
GACACCCGAGCATATTTTACTTCAGCAACATTAATTATTGCAGTTCCAACAGGAATTAAA
GTATTCAGTTGACTAGCAACTTTACATGGTTTTAAATTTAAAAATTCCCCCACAATACTA
TGAACAATCGGATTTATTTTCCTATTCACCCTAGGAGGATTAACTGGAATTACTTTAGCT
AATTCATCCCTTGACATTGTACTTCACGATACATACTATGTAGTAGCCCATTTTCACTAT
GTACTATCTATAGGAGCCGTATTCGCCATTATAGGAGGTTTTATTTTCTGATACCCTCTA
ATCACAGGTCTTTCTATAAATCCTCTCTGATTAAATAGTCAATTTTATATAATATTTATT
GGAGTTAACACAACCTTTTTCCCCCAACATTTTTTAGGACTAGCAGGAATACCCCGACGA
TATTCAGACTACCCAGATGCTTTCCTATCATGAAATATTTTATCCTCAATCGGGTCCCTT
ATTTCTATTATAAGAATTACTTTCTTCATTTTTATTATATGAGAATCTATAATTTCAAAT
CGTCAAATTTTATTTAATGAATTTTCTAGATCATCCATCGAATGACTACAATTAATACCC
CCAAAAGAACATAGATATAATGAACTACCAATTTTAATTAAA---------------ATG
CCTACATGATCAATAATTTCTCTACAAGATAGTAACTCCCCTTCAATAGAACATTTAATT
ATATTTCACGATCACATTATAACAATTAATATTTTAATTACTCTAATAGTACTATACATA
ATTATTTCAATCTATTTTACAAAATATTTTAATCGATCAATAATACAAAACCAAACAATT
GAACTAATTTGAACTTTAATTCCTATAGTAATTCTTGTATTTATAGCTATACCTTCAATT
AAAATTTTATATCTAATAGATGAAATATTTAACCCAATAATATCAATTAAATGCTTAGGA
CACCAATGATATTGAAGATATGAATACTCAGACTTTAATAAT------CTTGAATTTGAC
TCTTTTATAATTCCTACTAATGAATTAAAAAAAAATGAATTTCGATTATTAGAAGTTAAT
AATCGAACTGTCATTCCTATAGACACCCAAATTCGATTATTAGTAACTTCTACAGATGTT
ATTCACTCATGAACAATTCCATCTATAGGTATTAAAGTAGACGCCACCCCTGGCCGAATT
AATCAAATTAACATAATATCAATACGCCCAGGAATATATTTTGGCCAATGTTCAGAAATT
TGTGGAGCAAATCACAGATTTATACCTATTATTATTGAATCTACAAATTTAAGTTCATTT
ATCTCTTGAATCAAAAACATA---------------------------------------
ATGTCAAATAATCACCCATTCCATATAGTAGAAAAAAGACCATGACCCTTAATCTGCTCA
TTAAACATAATTATCATAACCTCTGGATTCACTAAATGATTCCACTATAATAACTATACT
ATATTTATAACAGGAGTTATAGCCATACTAGTAAGTATATTTCAATGATGACGAGATGTT
ACACGTGAGTCAACCTACCAAGGACTTCACTCAAAAGAAGTTTACCTAAATATAAATTGA
GGAATAATTTTATTTATTATCTCAGAAGTA------------TTTTTTTTTTTATCATTT
TTTTGAGCTTATTTTCACGCGTCATTATCCCCTAGAATCGAAATTGGTAGAATATGACCC
CCTAAAGGTATTATTGCATTCAATCCTTACCATATTCCCTTACTTAATACTATTATTTTA
ATTTCATCTGGTGCCAGAATCACATGATCCCACCATAGACTAATTAATAAAAAATTCAAT
CAAACAATAATTAGATTAATAATAACAATTACCTTAGGAGTATATTTTAGAATTTTACAG
AAATATGAATATGATGAATCTTATTTTACAATTACAGATTCTATTTACGGAAGAACTTTC
TTTATAGCAACCGGTTTCCATGGCATCCACGTATTAATCGGTACAAGATTCCTAATAATT
TGTCTAATTCGTCTTATTAAAAATCATTTCTCAAATAATCATCATTTTAATTTCGAAGCA
GCCTCATGATACTGACACTTTGTTGATATTGTTTGAATTTTCCTATATATTTCAATTTAT
TGATGAAGATTTAAC------------ATAATGTCAATAAAATTTATAAAAAATCCTATT
ATAAAAATTACATATAATAGTCTAATTAACCTTCCAACCCCTATAAATATCTCAATTTGA
TGAAATTTTGGATCATTATTAGGACTATGCCTTATTACTCAAATTATTTCAGGACTATTT
CTATCTATACACTATTGCCCTCATATTAATTATGCATTCTCAAGAATTATCCATATTTGT
CGAGATGTAAACTATGGATGATTAATACGAATAATTCATATAAATATAGCTTCATTTTTT
TTTATTTGCTTATATGTTCATATTGGACGAAACCTATACTACATATCATTTAAATTAAAA
AAAGTTTGAAGAATTGGAGTTATAATTCTTTTTATAACAATAGCTACAGCTTTTCTTGGA
TATGTTCTTCCTTGAGGACAAATATCCTTTTGAGGGGCCACTGTAATTACTAACTTAATC
TCAGCCATCCCCTATTTAGGCCAGTATATAGTAGTGTGAATCTGAGGTGGATTTTCAGTT
GACAATGCAACTTTAAACCGATTTTATTCATTACATTTTATTATGCCTTTCCTTCTAATA
ATTTTAGTTACTATTCATTTAACCTTCCTTCATATTACAGGATCTAATAACCCTTTAGGA
TTAAATAGAAATCTAAATAAAATTTCTTTCCACCCCTACTTCTCAATCAAAGATAGAGTA
GGATTTATAATAATAATATTCTCTCTTATAATACTAATTATATTTAACCCTTATCTGTTA
AGAGACCCTGACAATTTCATTCCTGCTAACCCATTTATTACCCCTATTCATATTCAACCT
GAATGATACTTTCTTTTTGCTTATGCAATCCTACGATCAATTCCTAATAAACTAGGAGGT
GTATTAGCTTTATTTATATCTATTTCCATTCTCTTTATTGTACCTTGAATAACCTCAAAT
ATAATATTCTCATCAAAATTCTATCCATTAAATCAAATTATATTTTGATCAATATTTAAT
ATTTTCATAATACTAACATGACTAGGAGCCCAGCCTGTTGAACCCCCCTTTATTTTAACA
TGCCAAATATTAACAATTTTATACTTCATATACTTTATTGCTTCCCCACTAATTATAAAT
ATATGGGATATAATAATTTTTAAA------ATTTTTTATAATATAATTTGTTTTAATTTT
TTGATATTT---TTTATGAGGTATGTTGTTTTAATTGTTAATGTGTTAATTGCTGTAGCT
TACTTGACTTTATATGAGCGTAAGATTTTAAGTTATGTTCAATTTCGTAAAGGGCCTAAT
AAGCTTGGATTAGGTGGGATAATTCAACCTTTTAGAGATGGTTTAAAATTGTTTAGTAAA
GAGTATTTAATGGGGTTTAATATAAATTATTTAATTTATTTAATTTCTCCTATATTTGCT
TTTATATTAAGATTATTAATTTGAGTTTTATTTCCTTATATATTTAATATATGACAAGTA
GATTTAGGGGTGTTAATAATATTAAGAGTTTTTAGGGTGGGGGTTTATTTTACTATTTAT
TCAGGTTGGGCTTCTAATTCTTTATATGGATTGTTAGGAGCTTTACGAGCAATTGCTCAG
TCTATTTCTTATGAAGTTAGATTAGCTTTAATTTTAATTATTTTTGTAATTTTAAGGGAT
AGGTTTAATTTTGTTAATATTGTTATTTATCAAGACTGTATATCTTTAGGTATGTGTATA
ATTCCGTTATTTTTTATATTTATTATTAGATCTTTAGCAGAGTTAAATCGTTCTCCTTTT
GATTTTGTTGAGGGGGAGTCAGAGCTAGTTTCTGGTTTTAATATTGAGTATTCTTCTGGA
ATATTTGCTTTTTTATTCTTAGGGGAATATGCAATAATTTTATTTTTTAGTGGTGTTTGA
ATATTTTTGTTTATTGGGTATTTAGGTTTTAATATATTTTCTTATTTTTTTATTTTAATT
AATTATAGATTAGTAATTTTAATTCGAGGGACATATCCACGATTTCGGTATGATAAGTTA
ATAATATTAGCTTGGAAGATATTTTTACCTTTTTCTTTAAATTATTTAATTTTTATTTTG
AGTATTAAGATTTATGTTTTATTTTTGTTAAGA---------------------------
---------------------------------------------------ATTATATTA
ATTTTAACATCTACATTAATTATAAGTACATTAATTGCTCTATCCACTCAGTCATGAATT
ATTATTTGAATAATACTGGAAATAAACCTTATAACATTTCTACCTATTATAAATAACTTA
---------ATATACAAAACAAACTTTTTATTCAAATATTTTATTGTACAGACAACTTCT
TCCTCAACTTTTTTATTGTCCATTATAATAATATGGGCTATACAATTT------------
AATAATCAAATAATTAATTTTTTA---TACTTAGAATGAATAGTATCTTTATCAATAATA
TTAAAAATAGGATTAATCCCTTTCCACTGATGATATATTGAAATTATAATAAGACTAAGA
TGAATAAATATTTTCTTAATATCTACTTGACAAAAAATTATTCCTCTTACAATTATCTCC
TAC---TTTAAAATAAAT---------------------TCAATCTTATATTTATCAATT
ATTCTCTCATCTTTAATTAGATCTTTACAAGGAATTAATCAAATTAATTTACGTAAACTA
TTTACCATATCATCAATTAATCAAACTAGCTGAATGACTATTAATTCAACTATATCATTA
TATCTAATATTAACGTACTTAATATTATACACAATAATCTCATTTAATATTTTTTTTTTA
TTTAATTGAAATAAATTCTCATATATCCATGAAATT---TACTTAATAAATAATATCCCT
---CCCTTA---------ATTTATTTATTTTTAATATTAAATATTCTTTCTCTAGCCGGA
ATACCCCCTCTTCTAGGATTTATTATAAAATTTATTTCAATTAAATTTATAATAAAAAAT
ATAATATATAGTATAATTTTATTTTTAATACTATCTTCTATATTCACCCTATACTATTAT
CTTAAAGTAGCATACTCTAGTATAATCCTAATAAAAATAAAAAATAAAACTAAATTTATA
AAATTAATACTATTAAAAAATAACAAAAAAAAAATATCT------AACTTTAATAAAATT
ATATATACC---------TTCTCTATAATTAATTTAATTATAATCCCAATTATATCATTA
ATTATTAAT------ATTTTATCACTAATATACATATCAATAACTATTATTTTATTAATT
TCAATTATATTAATTCTAAATTTTTATATCTCAAAAAAAAAATGTATAGACCGAGAAAAA
TCTTCTCCATTCGAATGTGGATTTGACCCTATCTCTTCAACCCGTGCCCCCTTCTCCCTT
CGATTTTATTTAATTAGTGTAATTTTCTTAATTTTTGATATTGAAATTATTATCCTATTT
CCAATAATCCCATCCCTATGATTTAGA---AATCCAATAAATTGATTAATT---ACTTCT
TTATTATTTAGACTAATATTAATTATAGGTATTTTTATTGAATGAAAAGAAGGATCTCTA
TACTGAATAAAA---ATG---------TTAATATTTTTTTGGTTTTATGTTTTAATTTTA
TTATTTATAGGGTTAATAATATTTGTAAAATTTAGAAAGCATGTATTATTAATTTTATTG
AGATTAGAATTTTTTGTTGTTATTATGTTTTATTTATGATTTACTTATTTTAATATAATA
AATTTAAATCAA---TTTTTAAGGTTATATTATTTAATTTTTTCGGTTTGTGAAAGAGTA
TTGGGACTTTCTATTATAATTGTAATTATGCGAGGGGAAGGGGCTGATTATCTTCAAGGA
TTTAATTTACTGAAATGA------ATGATAAAATATATTATTTTTTTATTATTGATAATA
AGTATTTTTATAGTAATGTGAAGTTATGTTAAGGGTATAATGTTTAATATTATTTTTCAG
AATTTACTTTTAATTATAGTAATTATTTATTTTTTTGAATTTAGATATTTAAATTTTAAT
TTTTTTGATAATTTTTTTGTAGGAGGGTAT------TTATATGGCTTAGATTATTTTTCT
TTTTGAATAATCATATTGAGGTTATGAATTGTTATTTTAATAATATTAGCTAGTATAAAG
ATTGTAAAGTTAAAATTATTTACTTCTTTATTTATAATAAATATGATAAGGATGTTA---
TTGTTTTTAATTTTATCTTTTAGTTCTTTAAATTATTTGATTTTTTATTTTTTTTTTGAG
GTGAGGTTAATTCCTACTTTATTTTTAATTTTGGGTTGGGGGTACCAGGTAGAACGAATT
CGAGCAGGAATGTATATAATAATATATACTTTATTTTTTTCTCTTCCTTTTTTATTTATG
TTAATTTTTGTTTCCTATAATTATTATTCTTTAGATATTATTTTTTTACAATCTAATTTA
ATTTTAATT---AGTGGGGGCATAGTTAGGATATATTACTGTTTAATAATTAATGTTTTT
TTAGTAAAGTTACCTATGTTTTTTTTTCACCTGTGGTTACCTAAGGCTCATGTTGAAGCT
CCAGTAGCTGGATCAATAATTTTAGCTGGTGTTATATTGAAATTAGGGGGGTATGGAATT
TATCGAGTTATTTTTTTATTTGAAAAT---------GATTTTTGTTCTGTAAATTGGATA
ATTACTTTATTTAGGTTAGTAGGAGGGGTTTATATGAGATTGATTTGTATACGTCAGCTT
GATATAAAAGCATTAGTAGCCTATTCTTCTGTAGTACATATAAGGTTAGTTATTGGAGGT
TTATTTTCAATAAATTTAATTGGAGTTCAAGGTGCTTTATTAATAATAATTGCTCATGGT
TTATGTTCTTCTGGTTTATTTTGTTTGGTTAATATATTTTATGAGCGTTCTATAAGTCGA
AGTTTAATTGTTAATAAAGGTATATTAATTTATAGACCTTCTATAATATTGTTATGATTT
TTTTTATGTGTGGGTAATATGTCTGCTCCTCCTAGGTTAAATTTATTAAGTGAGATTTTA
TTATTGATTAGATTGATTAGATGAATAAAAAATTTATTTATTTTACTGATTTTTTTATTA
TTTTTTAGAGGGTGCTATTCATTATATTTATTTTCTTATGTATGTTATGGGGAGTCTTTA
---AATTTATTCAGATTTACTATATTTTCGGTTCGGGAATATATTTTAATTATATTACAT
TTAATTCCTTTAAATTTATTGATTTTGAAGGTTGATTTTATTTTT---------------
---------------ATGATAAGTTTGTATGTAAGTTTTTTTTTTTTTTTTTTTAGATTA
TTTTTATTTATGTTAAGAATTTATTTTTTATTATATAAAATTGAATATTTATTAGAGTGA
TATATTATTACTTTTAATTCTGTAGATATATATATATTGGGTTTATTAGATTGAATATCT
TTAATTTTTATAAGATTAGTTTTTTTTATTTCTTCTATAGTATTAATTTATAGTTATGAT
TATATGAAGGGGGAAATTTATTTTGATCGTTTTATTTTTTTAGTTTTAATATTTGTGTTT
TCTATATTATTAATAATTGTAAGTCCTAGTTTATTGAGTATTTTATTAGGGTGAGATGGG
TTGGGGTTGACTTCTTATTGTTTGGTGGCTTATTATCAGAATTTTAAGGCTTATAATGCT
GCTATATTAACTGTTTTGATAAATCGATTTGGTGATACGGGTTTGATAATATCTTTAAGA
TTGTTATATTATTTAGGGAGTTGGAATTTAGTTTTATAT------------------AAT
GATATTGATTATATTATTATTATTTTATTTAGTTTGGCTGCTTTAACTAAGAGAGCTCAG
ATTCCTTTTTCTTCTTGATTGCCTGCTGCTATGGCAGCTCCTACACCAGTTTCTTCTTTA
GTACATTCTTCTACTTTAGTAACTGCAGGAGTTTATTTGTTAATTCGTTATAATCATTTA
TTAATAAATAGAGGAGGAGTTAATAATTTAATTTTTATTTTATCTTTAATAACTATATTT
ATGGCGGGGTTAAGAGCTAATTGGGAGTTTGATTTAAAGAAAATTATTGCTTTATCAACT
TTAAGGCAGTTAGGATTAATAATGAGAATTTTATCTTTAGGAGGTAAATATATAGCATTT
TTTCATCTTTTAACTCATGCTATGTTTAAAGCTCTTTTATTTATATGTGGAGGAGTTATT
ATTCATTCTTTAGTTAATTGTCAAGATATTCGGGGGATAGGAGGTATGGTTAAATTAATA
CCTTATACTTTATTTTGTTTTAATTTATCAAATATGGCTTTGATAGGTTTGCCTTTTTTG
TCAGGATTTTATTCTAAGGATTTAATTTTAGAGGAAGTGTTATTTAAAGGGGGCAGATTA
ATTGTTTTTATATTATTTTTAGTGTCTATTGGATTAACTGTTTCTTATAGTTTACGTATA
TTTATGTATAGTTTATTTATAGAAATAAAAACATTAAGTTTATTTAATTTATTTGATAAT
AAT---------TTTTTT---ATAAATTTTAGTATAGGGCTTATATCATGTATGTCAATT
TTTACGGGTAAAGTTTTATTTATGTATTTAAGTTTACATTTTAATTTTGTGGTTTTACCA
TTATTTTTAAAATTAATAATTTTGTATTTTAGGTTTATTGGGGTTTTATTGGGATATTTA
GTTTTTAAGTTAAATTTTATTTATTCT---------ATTTTTATATTAAAGATTAAAAAT
TTTTTTAATAAGATATGGTTTTTATTTGATATTTATTATTATTTTTTATTTTTATTTTAT
ATGTTTATTAATAAATTTATTAATTTAAAT---GAAAATTATTGAAATGAAAAAATTCTT
TTTTATAAAAATTTTATAGGTCGG---ATTAATTATTTTTTAAGAAGAGTTGAT------
TTTTTTTATATAGGTTCATTTAAATTAATTTTATTTATTTATTTTTATTATTTAATTTAT
ATATGTGTATATATA------------------ATGTTAAGTAATATCCCCAGAATAAAA
ATATTTATACTAACTCAAATTTTATTAAAAATACTAATTTTATACTTAATTATCATTTTT
ATAGTTATACCTTTTATAATAAAATCCATACATCCTGTAAAACTAATA---ATTTATTTA
ATTTTAATAACTATAATAATATGCATGAAAATTAGATTTACATATAAAAATTTTTGATTT
TCATATATATTATTTTTAACTATAATCGGAGGAATTTTAATTTTATTCCTATATTTCGTT
AGTCTATCATCAAACGAACTTATAAAATTACCAAAAAAT---AATTACATAATTTTAATT
TCAAATATAGTAACCATTACTATTATTATATTATATAAATTAAGT---ACATTTGACCCC
TTTACTTTAATTTCATTAGAAAATCTATTCAATAACCAAATAATTATAGAAAAA------
AATTGATCAAACAAAATAGATTTTAAC---------TCATTCCAATTATTCAGCTTA---
AACTACAAAATTACCTTAATAATTATAATATATCTATTATTTGTTTTATACGTATTAATA
AAAATATGTATAAAATTTTACGGACCCTTACGTCAATTCTTA--------------TATT
TTAAGTTTATATTTTTTTTTAG----------GTTAAAGGTGTGTTGT---------ATT
TATTTTTATTAAAAGTAGTATTTAGTTAT-TTAT----TATTAATATGTTATAGGAATTT
ATTTGTGTATTGGAGAATATTTATTAAAAAATTAATTT-ATTTTTTTTTTGG--TAAAAT
GTAAAATGTTTTTATTTGA----AAATAAAATTATAATATTTTAAAATATTAAATAAGGT
TAAAATTTAAATTTTTTGGTACCCTTTTTGGTATCCAGGG----GTTTTATT--------
-TA-AATAAAAAAATTTTAAAATATTTTTATTTATTCCCTCCGAAATTTAATTTAGGAAG
CCTAAATTTTA---ATTT-ATTTT--TAAAGGTTAAAAGTGGTTTTAAATTAATTTAATT
TTTATAAAAA-AGGAGATATTCTAGTCAATTATTAAGATAT--CTAGTTTTTTTAGAAAT
AAATTTAATTTATTTATT--AAATTTT--AAATATATTTAAATTTAAATA---------T
TAATTTAATTAAAAATTTTATGAGCTTATTGGATGATAAAATATTGTTAAGTGATATATT
ATATTTTATAATTT---------TATTTAATAGAAAAAATTTAAGGG--TTTAGCTTTAA
ATTTTTTTTTATAAATTGTATTATAGTAG-------------------------------
----------GAGTTTTATTTGTATTTAT------AAATTGTAGATTTAGTAATAGTTAT
TGA-TTTAAGTATGT------AATAATTT------ATTT-TATT--AAT--TTAATAAAA
ATTTATTTTAATTGTTTTAATT--ATTTATAAAAATAATATGAATTAAT-AATATATTTT
ATATAATAATGATAAAATTATTATAATAGTT-T-AT-----TAAAGTGAAAAAATTTTTT
ATATTAAA--ATATATTTATTAGATTTATATTA----------TTTTATTAATATAATAA
TAAGGAACTAGACAAA----------------TTAAAAGTATTTACCTGTTTAACAAAAA
CATGTCTTTTTGATTTTATAATTTAAAGTCTAATCTGCCCTATGA-----ATTTTATTTA
AATGGCCGCGGTATTTTGACCGTGCAAAGGTAGCATAATCAATAGTTTTTTAATTGAA-A
GCTTGTATGAAGGATTGTATAAGATATTTATTGTCTCATTATTAATTATTTTAAAATTTA
ATTTTTAAGTTAAAAAGCTTAAATTTAATTAGGGGACGAGAAGACCCTATAGATTTTTAT
AATAT-----ATATTTATTGTTTA--TTTGAGTTTATTTATTTAAATAAATATATA--TT
A--TTTTGTTGGGGTGACAGTAAAATTAATTTAACTTTT-----ATA--TTT-ATTAAAT
CATTGATTTATGAATTTATATTAAATTATATATATATATATATATATATATATATATATA
TATATAATTTAATATTTTTGATCCT--GAAATTTAGATTATTAAATTAAAATACCTTAGG
GATAACAGCGTTATTTATTTGGAGAGATCACATTAATAAATAAGTTTGCGACCTCGATGT
TGAATTAAGA-TAATGTTTAGGTGTAGATACTTAAAT-AATAGGTCTGTTCGACCTTTAA
ATTCTTACATGATTTGAGTTCAGATCGGCGTGAGCCAGATCGGATTCTATCCTTAATTAT
T-ATTAA-ATATTTTTGTACGAAAGGACTTTATATT--TTAAATAATTTATAT-------
---------------TTTAAA-----------------------TTGGAATTAAATTAAT
TTTATTTGTTGTTG---------------------------------------------A
TATTGATATAAGATTTAAAAAGGGATATTTCGAGAGTAGTATGAAAATCAAAGTTTGAAT
CAGAATCTGTCGGATATTTTTAGGGGGATATTTCGAGAGTAGTATGAAAATCAAAGTTTA
AATCAGAATCTGTCGGATATTTTTAGGGGGATATTTCGAGATTAGGTGTATGAAAATTTA
ATTTTAATTTTAAATTTATTTATTATTTTAAGGTTTAATTTTTATTATAATTTAATTTTT
GTATTTACTATTATAATTATTTATATATTGAGGGATTGTTAAAGTTAATTTTTAAGTAAT
GATTTATTT----TATAATTTAAAATTTAATTCTAATTTT--TTAATTTATTGTAAATT-
-------TTATTTAATATATAAATATTAGTTATT--------------AATTATTTATTT
AAATAATAAATAGTTATATTTAATTAT---AATGGGTAGTATATAATTTTAATAATATAT
AAAAATATTTTTTGTATTAGAA--ATTTTTATTAAA-----AATTGAAAAAATTTGTGCC
AGCAT-TCGCGGTTAGACAAATATTTAAATTTAATTAAATTA---TTTAAATTTTAAAAT
------------TA-TTAATTATATA-TTAATTTAAATTTATTATGTAGAAA----TTAA
ATTAAGGTGAAATTTTATTATTTTT-TTATAGA----TAAATTTAATTTTGATGTTAGTA
TATTTTGAAAATTTTTTTTTAAAC------------------------------------
-TAGGATTAGATACCCTATTATTTT-AA-TTGTAAATTATTTAAGTTTTTTTTATTTTAT
ATAAAGTGTTATTTTTTATTTTATTATTTATTATTTAGCGTTTTTATGAATTAATTTAAA
TAAGTATAAAATTTAATTTATTTTTATGTTAATTATT-ATTATTATTTTGATTAGGTAGT
ATTAGGGATGGTCTTGAAACTTAAAGAATTTGACGGTAATTCATTCAATTTAGAGGAACT
TGTTTTTT-AATTGATGGTCCACGATAATAAAGACTTAAATTTTTATTTATTTTATTATA
ATAAATATATTTATTTGTATATCGTCGTTTTAAAAAGATTTTTGAAGAATTAGG----TA
ATTTTTTTAATATTATGAAA-AAGAATTTTTTTTATAATAATAATTCAGATCAAGGTGCA
GTT-TATGTTTAAGTTAAAATGAGTTACAATAAA---TTTGATTTATT-TATGGAGTTAA
AATTTTAATT-ATTTTAATGAAGGTGGATTTAAAAGTAAATTT--AAA----TAATTATT
TAATTTGAAAATTGTTTTGAGTTATGTACATATCGCCCGTCACTCTCGCT-------ATA
AAGTGAGATAAGTCGTAACAAAGTAAGAGTACTGGAAAGTGTTCTTAGAATTATTTACAG
T---------

KX907845_Pachycephus_cruentatus
ATGATAACAAATTTATTTTCAATTTTTGACCCAGCATCTTCTTTCACTATATTTCCCATC
AATTGAATTAGAACTTTATTAATAATTATAATTTTACCCTATAGATTTTGATTAATTCCA
TCTCGATATAACATATTATGAATTACATTAACCAACTTTATTAATAAAGAATTTAAAATT
TTAATTAAT---AAAAATGCAAGAGGAAGAAACATTATTTTTATATCCATTTTTTTACTT
ATTATAATTAATAACTTCATAGGACTTTTCCCTTATATCTTTACTAGAACAAGACATTTA
GTAATAACATTAAGTTTATCACTTCCTCTATGAGTAAGGTGAATAATTTTTGGATGAATA
ACATTCTATAATCATATAATAAGACACATAGTTCCCTTAGGAACTCCTTTTATTCTAATA
CCCTTTATAGTAATCATTGAATCAATCAGAAACTTAATTCGTCCTGGAACACTAGCTGTC
CGACTAACTGCTAATATAATCGCGGGCCATTTAATCTTAACTCTAATTAGATCAACAGGT
CCTTCTATAAATATAATTTTAATTATTCTTATAATCTTT---GCACAAATTCTTCTACTT
TTACTAGAGACTGCTGTAGCTTTCATTCAAGCTTATGTATTTTCTATTTTAAGAACTTTA
TACCTTAATGAA---ATTAAA---------------------ATTCCACAAATATCCCCA
CTAAGTTGAGCTATCTTATTTTCTTTCTTTACATTAATTTATTTAATTTATACAGTAATA
GTATACTTTTTTTTCCTGCCTAAAAAA------ACTAAAAAATATAAGTACCTTCCTAAT
TTACCTAAAAAAACT---------------AAATATATACCCTGAAAATGA---------
------------------------------------------------------------
------------------------------------------------------------
------------------------------------------------------------
------------------------------------------------------------
------------------------------------------------------TATAAT
ATTAGTTTCTGACTCCTTCCCCCCTCATTAACTCTCCTAATTTTAAGAAGAATAATTAAT
CAAGGAGCAGGAACTGGATGAACAGTATACCCCCCTTTATCAAATAACTTATACCACAGA
GGACCTTCAGTAGACTTAGCTATCTTTTCACTACACTTAGCAGGAATATCATCAATTATG
GGAGCTATTAACTTCATTTCTACCATTATTAACATACGACCTATAGGATTATCAATAGAT
CAAATATCCCTATTTTCATGAGCTGTAGGAATTACAGCAATTCTTTTACTATTATCCTTA
CCTGTCCTTGCAGGAGCAATTACTATACTTTTAACTGATCGAAACTTAAATACATCTTTC
TTTGACCCTAGAGGAGGAGGAGACCCAATCCTATACCAACATTTATTTTGATTCTTTGGG
CACCCAGAAGTTTATATTTTAATTCTTCCAGGATTTGGAATAATTTCTCATATAATTTTT
ACAGAAACAGGAAAAAAAGAAACATTCGGAATATTGGGAATAATTTATGCTATATCTGCT
ATTGGAATTTTAGGATTTGTTGTTTGAGCTCATCATATATTTACTGTAGGAATAGACGTA
GACACACGAGCATATTTCACTTCAGCCACACTAATTATTGCTATTCCTACCGGAATTAAA
GTTTTTAGTTGACTTGCTACACTCCATGGATTTAAATTTAAAAATTCCCCCACTATACTA
TGATCAATTGGTTTTATTTTCCTTTTTACCCTTGGAGGATTAACGGGAATTACACTAGCA
AACTCATCAATTGACATTATTCTTCATGATACCTACTATGTAGTTGCTCATTTCCATTAT
GTTCTATCAATAGGAGCTGTATTTGCAATCATTGGAGGATTTATTCACTGATACCCCTTA
ATTTCAGGACTTTCCCTAAATCCATTCTGATTAAATAATCAATTTTACTTAATATTTATT
GGAGTAAATACAACCTTCTTTCCTCAACATTTCCTTGGTCTTTCAGGCATGCCCCGACGA
TACTCCGACTACCCAGACGCCTTTTTATCTTGAAATATTATTTCATCAATTGGTTCAATA
ATTTCATTAACTAGTATTATTTTATTTATTTTTATTCTTTGAGAGTCAATAATTTCTTAC
CGTCAAATTATTTTTAATGAAAACACAATTTCATCAATTGAATGACTACAATTAAATCCC
CCCAGAGAACATAGATTTTCTGAATTACCTATTTTAATTAAA---------------ATG
TGTACATGATCCATAATTTCCCTCCAAGATGCTAACTCCCCTTCAATAGAACATCTTATA
ATATTTCACGACCATATCTTAACAATCAATATTTTAATTACTATATTAGTATTATATATT
ATTATTTCAATCTCTACTGGAAAATTTTTTAATCGAACAATAATACAAAATCAAACTATT
GAATTAATTTGAACTTTTATTCCCATAATTATTTTATTATTTATAGCATTTCCATCAATT
AAAATTTTATATTTAATAGACGAAATTCTTTTACCATCAATCACTATTAAATGTCTTGGA
CATCAATGATACTGAAGCTATGAATATTCTGATTTTAATAAC------GTAGATTATGAC
TCTTTTATAATTCCTACAGAAGATCTTTATACTAGAGAATTTCGATTATTAGAAGTTAAT
AACCGCACTATTATTCCATTTAATAACCAAATTCGTCTATTAATTTCATCCCTAGACGTC
ATTCATTCTTGAACTATTCCTTCATTGGGAATTAAAGTTGATGCCACACCAGGTCGAATT
AATCAAATTAATTTATTTTCTAACCGACCTGGCTTATTTTTCGGACAATGTTCCGAAATT
TGTGGAGCAAACCATAGATTTATACCTATTATTATTGAATCCACTAATTTAAATTTATTT
ATTAACTGAATCAAAATATTC---------------------------ATTTTTATAATG
TCAATACACAACCACCCTTTCCATATAGTAGAAAAAAGACCTTGACCTCTAATTAGTTCA
CTAGGAATAATTATTCTAACTACTGGATTCATTAAATGATTTCATTACAGAAACTGTAAT
ATATTTTTTATTGGCCTAACTATTATATCAATCTCATCATTCCAATGATGACGAGATGTA
ATTCGAGAATCAACTTACCAAGGTCTTCACTTAAAAGAAGTTTACTTAAACATAAACTGA
GGTATAATTCTATTTATTACATCAGAAGTA------------TTCTTTTTTTTATCTTTT
TTTTGAGCCTACTTTCACGCCTCTTTATCCCCCAATATCGAAATTGGTAGAATATGACCC
CCTAAAGGAATTATTTCTTTTAACCCATATCATATCCCTTTATTAAATACAATTATTTTA
GTATCATCCGGTGCAAGAATTACCTGATCTCACCACAGTCTAATTAACAAAAACTATTCC
CAATCAGTAGTAAGACTTAGAATCACAATTATTCTAGGAATTTATTTTAGAATCTTACAA
AAATATGAATATAATGACTCATTATTTTCAATTGCTGATTCTATTTATGGATCTACATTT
TTTATAGCAACTGGCTTCCATGGAATTCACGTTTTAATCGGAACAACATTCCTAGCAATT
TGTCTTTACCGATTAAAAAATCATCATTTTTCAAGAGCCCACCACTTTGGATTTGAAGCT
GCCTCATGATACTGACACTTTGTCGACGTAGTATGATTATTTTTATACATTTCAATCTAT
TGATGAAGATTTAAT------------ATGTTAATAAAAATTCTAGTTCAAAACCCTATC
ATTAAAATTATTTACGCGAGTCTAATTAAACTCCCTACACCATTAAATATTTCAATCTGA
TGAAACTTCGGATCTCTATTAGGTCTATGCCTTTTAATTCAAATCATATCTGGACTATTC
CTATCCATACACTATTGTCCAAATATCTCACTAGCATTCTCAAGAGTAATTCATATTTGT
CGAGACGTAAATTTTGGATGATTAATACGATTAATTCACATAAACGGAGCATCTTTTTTT
TTTATTTGTTTATACCTTCATATAGGACGAGGCTTATACTATATATCATATAAATTAAAG
CATGTTTGAATAGTAGGAATCATAATCCTTTTTATCACTATGGCCACAGCTTTCCTAGGA
TATGTCTTACCTTGAGGTCAAATATCTTTTTGAGGGGCTACAGTAATTACCAATTTAATT
TCAGCCATTCCTTATCTAGGAGAATCAATCGTACTATGAATTTGAGGTGGATTTTCAGTT
GATAATGCCACACTAAATCGATTCTATTCCCTTCACTTCATTCTCCCATTCATTATTATA
ATAATAGTAATCATCCATTTAACCTTCCTTCACCTCACCGGATCAAATAACCCCCTAGGA
ACAAATAGAAATTTATGCAAAATCCCATTTCACCCCTTTTTTACTATTAAAGACATTATA
GGATTTTTAATTATAATATTTATTTTATTAATAATAATCATAATAAATCCCTACCTTCTT
GGAGATCCAGAAAATTTTTCCCCAGCTAACCCCCTAGTTACACCAATTCATATTCAACCT
GAATGATACTTCCTTTTTGCATACGCAATTCTTCGATCCATTCCTAATAAACTAGGAGGT
GTAATTGCCTTAGTAATATCTATTGCAATTTTCTTTTTTATACCATTTATAAATAAAAAT
AAAATATTCTCATCAAAATTTTATCCCTTAAATCAAATCTTATTTTGATTAATAATTAAT
GTATTTATTTTATTAACATGACTTGGAGCCCAACCAGTAGAAGTCCCATTTATTATAACA
TCCCAAATTATAACAATTATTTATTTTTCTTACTTTATCCTCCTCCCTATATTAATACAT
TCATGAGACACCTTAATTTTCAAT------ATGTTTATAGAAATAATTTTAATAAATTTT
ATAATATTA---ATTTTAAGATATTTAGTTTTATTGGTAAATGTTTTAGTAGGTGTAGCT
TTTTTGACTCTTTATGAGCGGAAGGTATTAGGGTACCTTCAAATGCGTAAAGGTCCTAAT
AAATTGGGGATTAGTGGAATTATGCAACCTTTTAGTGATGCTATTAAGCTATTTAGTAAA
GAATATTTAGTTGGGTATAGTTTTAATTATATTATATATTTATTCTCTCCTTTTATAATA
TTAGTTTTAAGGTTATTTATTTGAATTTTAGTACCTTTTATGTTTAATTTATGAGAAATA
AATTTAGGTATTTTATTTTTATTGAGAATTTTGAGAATCAGAGTTTATACTACAATGTAT
TCTGGCTGATCATCAAATTCTGCTTATTCTTTGTTAGGGGCATTACGTTCTATTGCTCAG
ACAATTTCGTATGAAGTTAGATTAGCATTAATTTTGATTATTTTTGGGATTTTGATTGAT
GGATTTAGGTTTATAGATATAATATTATTTCAAAGGGGAGGGGGGATAGTGATTTATTTA
TTTCCTTTATTTTTAATATTTATTACTAGATCTTTTGCAGAATTGAATCGGTCACCTTTT
GATTTTTCGGAAGGAGAATCAGAGTTAGTTTCCGGATTTAATATTGAGTATTCTAGAGGA
ATATTTGCTTTTTTATTTTTAGCTGAGTATTCAATAATTTTATTTTTTAGTATAATCTGA
ATAGTTATATTTTTAGGAATTTTTTGATTTAATATATTTTCATATTTATTTATTATATTA
TATTTTAGATTAATTATTTTAGTTCGTGGCACATACCCTCGGTTTCGTTATGATAAGTTA
ATAAGTTTATCATGAAAAATATTCTTACCTTTTTCTTTAAATTATTTAATTTTTATTCTT
GGTATCAAGTTAGTTGTTTTAGTGGGATTAATT---????????????????????????
????????????????????????????????????????????????????????????
????????????????????????????????????????????????????????????
????????????????????????????????????????????????????????????
????????????????????????????????????????????????????????????
????????????????????????????????????????????????????????????
????????????????????????????????????????????????????????????
????????????????????????????????????????????????????????????
????????????????????????????????????????????????????????????
????????????????????????????????????????????????????????????
????????????????????????????????????????????????????????????
????????????????????????????????????????????????????????????
????????????????????????????????????????????????????????????
????????????????????????????????????????????????????????????
????????????????????????????????????????????????????????????
????????????????????????????????????????????????????????????
????????????????????????????????????????????????????????????
????????????????????????????????????????????????????????????
????????????????????????????????????????????????????????????
????????????????????????????????????????????????????????????
????????????---ATTATACTAATTAGCAGACTATTTCTATTAATCACAATTATCATT
ATAATTATATTAATTATAAATTTAATTATCTCTAAAAAAATACACTCACATCGAGAAAAA
GCCTCACCATTTGAGTGTGGATTTGATCCTCTTTCCTCTACTCGAACCCCCTTTTCATTA
CGATTTTATTTAATTAGAATTATTTTTTTAATTTTTGACATTGAAATTATTATCTTATTC
CCTTTAATCCCCTCAATATGATTTAGA---AACCCCTTAATTTGATTAACA---AGAATC
CTATTATTTAGACTAATCTTAATCTGAGGAATTTACATTGAATGAAATGACGGCTCATTA
TATTGAATGCAG---ATG---------TTAATATTTTTATGATTTTATTTATTATTTTTA
CTTTTAAGGTCATTAATAGTTTTTATTAAATTTAATAAGCATATGTTGTTAATTTTAATA
AGTTTAGAATTTTTTGTTATTATTATATATTGTACATGATTTGTTTATTTTAATATAATT
GATTTAAGTTAT---TTTATAAGATTATATTATTTGATTTTTTCTGTGAATGAGAGGGTC
TTAGGATTGTCTATTATAGTAGTTATTATACGGGGTGAGGGTAGTGATTATCTTCAGTCA
TCTAGTTTATTGAAATGA------ATGATAAAATATTTTTTTTTTATTTTATTGATAATA
TTAATATTTATGATTAGGAGAAGGTTT---AAG---ATAATAATAAATATTATTTTTCAA
AACTTAATTTTAATTATTATGATAGTTTTTTTTTTTGAATTTAGATTTGTAGGATTAAAT
TTAATTGAA---TTTTATTCATTAGGGAAT------TCTTATGGATTAGATTTTTTTTCT
TATTGGATGGTAAATTTAAGAATGTGAATTATTATTTTAATAATAATAGCAAGAATAAGA
GTTGTTAAATTACAGAAATTTTTATTTTTGTTTATTATAAACTTATTATCTATATTA---
TTGTTATTAATAATAACATTTAGACATTTAAATTTTTTGGGATTTTATATCTTATTTGAA
GCTAGTTTAATTCCTACATTATTTTTAATTATGGGGTGAGGGTATCAAGTTGAACGTATT
CAAGCAGGAGTATATATAATATTGTACACTTTATTTGCTTCATTACCATTTTTATTAATA
TTAATTTATTTATATAAAAGAATGTACTCATTAGATATAATTTTTTTGAATATTATAAAA
------ATT---AAAATTGATAATATATTTATGTATTTTATTATGTTATTT---GCTTTT
TTAGTTAAAATACCCATATTTATAGTTCATGTTTGACTCCCTAAGGCACATGTAGAGGCT
CCGGTATCAGGTTCTATAATTTTAGCAGGGGTAATATTGAAGCTAGGAGGGTATGGAATT
TATCGAGTAATTTTCATGATTGAGGGG------------TGTCAAGAGTATAACCTGTAT
ATTTTAGTTTTTAGAATAGTTGGAGGTATCCTTTTAAGATTAGTTTGTTTATTGCAGTTA
GATATAAAGTCATTGGTTGCTTATTCTTCAGTTGTTCATATGAGATTAGTAATTGGGGGA
TTATTTTCTAGGGAATATATTGGGGTTCAAGGTGCTTACTTAATAATAATTGCTCATGGG
TTATGTTCTTCTGGGTTATTTTGTATAGTAAATTTATTTTATGAACGGTCAATAAGTCGA
AGGCTATTGATTAATAAAGGGATATTAGTTTATAGTCCGTCTATAATAATGATATGATTT
TTATTGTGTATGTATAATATATCCGCACCTCCTAGATTAAATTTATTAAGAGAAATTTAT
TTACTAATTAGGTTAGTAAGGTGAAGATATTTTTTAATTGTTATATTAATAATTTTATTA
TTTATTAGAAGATGTTATTCCTTATATTTATATTCTTATGTGTGTTATGGAAAGTCATTA
---ATATTATTTAGATTTTTTAGATTTTCTGTACGGGATTATGTAATAATTTTAATACAT
TTAATTCCTTTAAATTTGATTATTTTAAAAATTGATATTTTATTT---------------
---------------ATGATTAGTTTATATATTAGATTTTTTTTTTTTTTTTTTAGGTTA
ATATTATTTGGGTTGGGTATTATATTTTTATTTAGTAAAATATTATTTTTAATTGAGTGG
GGATTAGTTAGAATTAATTCTGTAGAAATTTTTATGTTATTTTTATTTGATTGAATATCT
TTGATTTTTATAAGATTTGTGTTATTTATTTCTTCTATAGTTTTAATTTATAGGTTTGAT
TATATAAAAGATGAAATTTATTTTAAACGATTTATTTTATTAATTTTATTATTTGTGCTT
TCAATATTATTTATAATTGTTAGACCTAATTTATTGAGAATTTTATTAGGATGAGATGGA
TTGGGTTTAATTTCTTATTGTTTAGTAGCTTATTACCAAAATGTTAAATCTTATAATGCT
TCAATATTAACTGTTTTAATAAATCGTGTGGGGGATAGTGGATTAATGATGTCTTTAAGG
ATGATTTTTTATTTGGGGAGATGAAATGTAATGTTTTAT------------------AGA
AGAGTAGATTTTATAATTGTTTTATTATTTTGTTTAGCTGCATTAACTAAAAGTGCTCAA
ATTCCTTTTTCTTCTTGGTTACCGGCAGCTATGGCTGCCCCTACCCCAATTTCTTCATTA
GTTCATTCTTCTACATTAGTTACTGCTGGAGTTTATTTGATAATTCGATTTAATCATTTA
TTGATA---GATAGAAAAATTAGTGATTTAATTTTTATTTTATCTATTTTAACAATATTT
ATGGCAGGTGTAAGAGCTAATTGGGAGTTTGATTTAAAAAAAATTATTGCACTTTCTACA
TTGAGGCAGTTAGGATTAATAGTTAGAATTTTGTCCTTGGGAGAGGCTGATATGGCATTT
TTTCATTTATTGACTCATGCAATATTTAAGGCTTTACTTTTTATATGTGCAGGAGTTATT
ATTCATTCGATAAAAAATTTTCAAGATATTCGATTTATAGGGGGAATAACTAAATTAATA
CCATTTACTTTAATTAGGTTTAATATTTCTAATTTAGCTTTAGCAGGCATACCTTTTTTA
TCTGGATTTTATTCTAAGGATTTAATTTTAGAAGAATTAATATTTTTAGGGGAAAGGTTT
GAGGTATTAATATTGTTTTTAATTTCTATTGGGCTGACAGTTTCGTATAGATTACGTATG
TTTTTATATAGATTGTTTAGTGAGATAAAAATAGTTAGGTGTTTTAGGTTATTTGATGAA
AAT---------AGTTTT---ATGAATTTTAGAATAATTTTTATGATAATTATATCTATT
TTTAGAGGAAAGATATTA------TTATTTTTTTTTAAGTTTAGTTATATTGTATTGCCT
ATATTTATAAAATTGATAGTAATTTATTTTAGAGGATTAGGTATTCTTATAGGATTAATG
ATTTTTTTTTTTAGACGAAGTTACAAA---------ATAAAAATATTATTAGTAAAAAAT
TTTTTTTCTAAGATATGATTTTTATTTGAGATTTTTTATTTAATTGTTGGAAAATTTTTT
ATTTATGCATTTCAATTAGTGAATTTAAAT---GAAAAATTATGAAAT---GAAGAGATT
TATTTTAAAAATTTTTTATTAAAA---TCTAAATATTTTTTTAATCAAGTAAAT------
ATATTTTATATTGGGGCATTTAAACTTATTATATTTATTTTTTTTTATTTCTTTTTATTT
CTTTTAATTTGTTTA---------------ATGTTAATAGATAATACTTTTTTATCATAT
ATTTTTATTTATGTTCATCTAATAAGAAAAGTTATAATTATAACCCTACCATTAATCTTA
ATATTAACTATTCTTTCAATAAAATTTATCCACCCTATTGGAATATTA---ATATACCTT
ATTATATTTACTATTTTAATTTGCTTAAAAATAAGATTTTTATATAAATCATTATGATTT
TCCTATCTTTTATTCTTAAGAATAATTGGAGGTCTATTAATTTTATTCTTATATTTCGTT
AGAACCTCTTCCAATGAAAAAATTAAACTATTTAAATCA------GACTATTTATTAATT
TCCATTATTTTCAGAAGAATATTAAGCACAATATTTATTATTTACTCTCAATTTGACTTA
TTTTCTATA---ACATTATTTAAAATACCATCCTCCAATATAATAAACTTGTCTAATTAT
AACTGAAGAAACCTTATTCACTTTGAT---------TCATACCAAATATTTAGATTA---
AATTATAAAACTACTATTTTAACAATAATTTATTTATTATTTACTCTATTTTCACTTATA
AAAATATGTATAAAAATATATGGACCTCTACGTCAATTCATT------T-TTGAATTAGA
TTAAATTGATTAATTT----------------TTTATTTAGAAGATT-------------
TTAGTTTAATTAAAATAATA-TACTTATT-TTT-----------TAAGTTAAAGTATT-T
ATTTA-------------------GAATTAATAATTTT-ATTTTA-----------AAAT
GTGAATGAAATTTGTGAAA----TAA----TTTAAAATT-TATAATTTAAAAAGTAAGAT
T--------TATTTTTT-GTACCTTTT---GTATCAGGGG----TTTTTAAT--------
-TA-AAACTTAAA---------------TATTTATGATTCTCGAA--TTAATTAGAG---
--------TTA---ATGTAATTAT--GTAAGTTAATGTTAAATT----ATTATTTATAAT
AGTGCATTAG-AGGAGAAATTCTAGTCAATAATTAAGATAT--CTAGTTTTTTTAGAAAT
AAATTTAATTTATTTATT--GAATTT----GAAAAATTGATAGTT-TTTT---------T
CAATTT------------------------------------------------------
----------ATTT---------TATTTAATAGAAAAAATTTAAGGG--ATTAGCTTTAA
ATTTTATTTTAAAAACTTTTTATGGTTTATTTGTTAATTATTTATAAT---ATAAAAAAT
TATAT------TTAATTAATTAATTTGATTATTAAAAATTATAGATTTAAAATTAGTTAT
TAG-TTTAAGTATAT------AATAATTT------ATTG-AATT--TTA--TAAAATTTA
ATTTTAATTTAG-GTTTTAATT--ATTTATAAAAATAATAA-ATTAAAT-TAATTAATTT
ATTTAATAATGAAAATATTATTATAATTTTA-T-GTTGT---------ATATAATTTATT
TTATTAAGTAAATTTATAATTAATTTAT---------------TTAAAGAAATATAATTG
TAAGGAACTAGACAAA------------------TAAAGTATTTACCTGTTTATCAAAAA
CATGTCTTTTTGAGTT--TAATTTAAAGTCTAATCTGCCCAATG-------ATTTATTTA
AATGGCCGCGGTATTTTGACCGTGCAAAGGTAGCATAATCATTAGTTTTTTAATTGAA-A
GCTTGTATGAACGATTGAATAAGATACTAGTTGTCTCACTTTTATTTGAGTTAAAATTTA
ATTTTTAAGTTAAAAAGCTTAATTATAATTAGAGGACGAGAAGACCCTATAGATTTTTAT
GAGGT-----GATATTATTATTTA---ATTAAATTTTTTGTTAGAATTAATATTGT-TTC
A--TTTTGTTGGGGTGACATAAAAATTTAATTAACTTTT------TA--TA--AAAAATA
CATTAATTTATGAATTTTTA-----------------TT---------------------
GATTTTATTAATAA-TTTTGATCCT--AACTTTTAGATTATTAGAATAAAATACCTTAGG
GATAACAGCGTAATTTATTCGGAGAGATCACATTAATGAATGAGTTTGCGACCTCGATGT
TGAATTAAGA-AAATATTTAGGTGGAGATACTTAAATGTATAGGTCTGTTCGACCTTTAA
ATTCTTACATGATTTGAGTTCAGATCGGCGTGAGCCAGATCGGATTCTATCCTTAATTAA
TATATAA-ATATTTTTGTACGAAAGGACTTTATATT--TTAAATAGTTTAA---------
---------------ATTTAT-----------------------ATTGAATAAAATTAAT
ATTTTTGAATAATGAAA-------------------------------------------
-------ACTTTATTGAGGTTTTGTTAAATTAGGAG---------------AGTTTGGGG
------------------------------------------------------------
--------------------------------------------------GGGGGTTTAT
ATCTGATTTTAAGTGTATTTGAGTAATTTTACATAAA-----------ATTTTAGATATT
TTATTAAGCAGCTTGTTCTG-------------------------------TAAATATAA
GTGTTAATA--GTTGTTATAGCAATTATTGTGATTATTTK--RARRYKYATWKWAMATT-
-------TTATTTAATATATAAATATTAAAAGTT--------------TAATTATATTTT
AAAAAA-------ATTTAATTAATA-----ATTTTGTAGTATATAAAATTATAAAGAAAT
AAAAATAATTTTTGTTTTAGAA---TATATTTTTAA-----AATAGAAAAAATTTGTGCC
AGCAT-TCGCGGTTAGACAAATTTAT-GATTTGAGTGAATTT---TTTAAATTTAATAAG
------------TA-TTAATTTTAAT--AAAATAGGAATTTATTGATAAATA----TTAA
ATTAAGGTGAAATTTTATTAATTT-----------------------------------A
TATWWWKWAWATYTTATCTAATCC------------------------------TAGTTT
ATAGGATTAGATACCCTATTATTAT-AA-TTGTAAATTGTGAAAA---------------
-----------------------------GTTAGTTAATTAAGTTTTATTTTAAAATTTA
TAA-------ATTATTAAAAAAATTATTTTATGTTGTTGAATTTATTAAAATTAGGTAGT
AATAGTTATGGTCTTGAAACTTAAAGAATTTGACGGTAATTCATTCAACTTAGAGGAACT
TGTTTTTT-AATTGATAGTCCACGATAGAAATTACCTAATTTATATAATTTT--------
ATATAATTACTTATTTGTATACCGTCGTTTTAAAAGGATTTTTAAAGAA--TAT----TA
ATCTTTATGATATTTT--------------TTTTTTAATAGTAATTCAGATCAAGGTGCA
GTT-TATAATTAGGATAAAATGAGTTACAATAAA---TTTTATTTAT--TATGGAATTAA
AGTTTTAATAAATTTTAATGAAGGCGGATTTAAAAGTAAATTTTATAA----TAATTATT
AAATTTGAAATTAGTTTTGAATTATGTACATATCGCCCGTCACTCTCTTT-------ATA
AAAAGAGATAAGTCGTAACAAAGTAAGGGTACTGGAAAGTGTTCTTAGAATTAGTTAAA-
----------

KX907846_Pachycephus_smyrnensis
ATGATAACTAATCTATTTTCTATTTTTGACCCAACCTCTTCAATAATAATACTCTCTATC
AATTGAGTAAGATCAATACTAATTTTTATAATTTTACCTTATTCATTTTGACTTATTCCA
TCCCGATACTATATATTATGAATTATATTAATTAATTTTATTAATAAAGAATTAAAAATT
TTAATTAAT---AAAAATGCTTCAGGAAGAAATATTATTTTTATTTCTATTTTTTTATTC
ATTATAATTAATAACTTTATAGGACTATTTCCTTATATTTTTACTAGATCAAGTCATATT
ATTATAACTTTAAGTCTTTCTTTACCATTATGAATTAGACTAATAATTTTTGGATGAATA
AATTTCTACACTCACATATTTGCTCATATAGTCCCATTAGGAACTCCTCCCATTTTAATG
CCTTTTATAGTTATTATTGAAACTATTAGTAACCTAATTCGACCAGGTACATTAGCTGTC
CGATTAGCTGCTAACATAATTGCAGGTCATCTATTATTAACATTAATCAGATCTACTGGC
CCTTCAATAAATATTATTTTAATTATTATAATAATTTTA---GCTCAAATTCTTTTACTT
TTACTTGAAACTGCAGTAGCTATTATTCAAGCATATGTATTTTCAATTTTAAGAACTTTA
TATTTAAATGAA---ATTAAA---------------------ATTCCACAAATATCCCCA
ATAAATTGATGATTTTTATTAATTTTATTTTCTCTCCTTGTAAAGACGTGTATTTCATTT
ATTTATTTTATCTACTTACCTACACAA------TTTTCAATTCCTTCAATTAATTTTAAA
ACTTATAAATCT------------------TCAACCCTACCTTGAGTATGA---------
---------ATGCAAAAATGATTATTTTCTACAAACCACAAAAATATTGGAATTTTATAT
TTTATTTTTGGTATTTGATCTGGAATAATTGGAACTTCCCTAAGAATAATTATTCGAACA
GAATTGGGTACCCGGGGACCATTAATCAATAATGATCAAATTTATAATTCAATTGTAACC
GCCCACGCTTTTATTATAATTTTTTTCATAATTATACCTGTAATAATTGGAGGTTTTGGA
AATTGATTAATTCCTTTAATGTTAGGTGCACCTGATATAGCTTTTCCTCGAATAAATAAT
ATAAGATTTTGATTATTACCTCCTTCATTAATTTTATTACTCTCAAGAAATTTAATTAAT
CAAGGAGTTGGAACTGGATGAACAGTTTACCCTCCTTTATCAAATAATCTTTATCATAGA
GGCCCATCAGTAGACTTAGCCATTTTTTCTCTACACCTAGCTGGTATATCATCAATTATA
GGTGCTATTAATTTCATTTCTACTATTATCAATATACGACCTGTAGGTCTTTCAATAGAT
CAAATAACATTATTTTCTTGAGCTGTTGGTATCACAGCTATTTTATTATTATTATCACTA
CCAGTCCTAGCTGGAGCAATCACTATATTACTTACTGATCGAAATTTAAATACTTCATTT
TTTGACCCTGCTGGAGGGGGAGACCCTATTTTATACCAACATCTATTTTGATTTTTTGGC
CATCCAGAAGTTTATATTTTAATTCTTCCAGGATTTGGCATAATTTCTCATATAATTTTT
TCTGAAACAGGAAAAAAAGAAACATTTGGAATATTAGGAATAATTTATGCTATATCAGCC
ATTGGAATTTTAGGATTTGTAGTATGAGCTCATCATATATTTACTGTAGGAATAGATGTA
GATACTCGAGCTTATTTCACCTCTGCTACTTTAATTATTGCTATTCCTACAGGAATTAAA
GTTTTTAGATGATTAGCCACTCTTCACGGATTTAAATTTAAAAATTCACCTACTATACTT
TGATCAATTGGCTTTATTTTTTTATTTACATTAGGTGGTTTAACAGGGATTACATTAGCT
AACTCTTCTATTGATATTATTTTACATGATACTTACTACGTTGTAGCTCACTTTCACTAC
GTCCTTTCAATGGGGGCTGTATTCGCTATTATAGGAGGATTTATTCATTGATTTCCTTTA
ATTTCAGGATTATCCTTGAATCCTTTTTGATTAAACAATCAGTTCTATCTAATATTTATT
GGAGTAAACTCAACATTTTTCCCTCAACATTTTTTAGGCCTTTCGGGTATACCTCGACGA
TATTCTGATTACCCGGATGCATTTTTATCGTGAAATGTTATTTCATCAATTGGATCCTTA
ATTTCACTTATAAGAATTTTATTATTTATTTTTATTTTATGAGAATCAATAATTTCCAAT
CGACAAATTATTTTTAATGAAAATATAAATTCATCTATCGAATGATTACAATTAATGCCC
CCTATAGAACATAGTTACTCAGAATTACCCCTTCTAATTAAAAAAAAT---------ATG
TGCACATGATCTTTAATTTCCTTACAAGATGCAAATTCACCAACAATGGAACATTTAACT
ATATTCCATGACCATACTTTATTTATTAACATTGTAATTACAATAGTAGTTATTTACACT
ATTGTTACTATTCTTGCTGGGCAATTTTGAAATCGACGAATAGCTCAAAATCAAAATCTT
GAACTTATATGAACTTTAGTCCCCATTGTTATTCTTTTTTTTATAGCCTTTCCATCAATT
AAAATTTTATACTTAATAGATGAAATCTTTTCTCCCGTTTTAACGATAAAATGTTTAGGC
CACCAATGATATTGAAGATACGAATACTCCGATTTTAATAAT------GTTGAATTTGAC
GCATTTATAATTCCAACAGAAACCCTCTCTACTCATGAATTTCGATTATTAGAAGTAAAT
AACCGAACTATTGTTCCTTTTAATAATCAAATTCGATTACTAGTAACATCTTTAGATGTA
ATTCACTCATGAACTGTTCCTTCCTTAGGAATTAAAATTGATGCAACCCCTGGTCGAATC
AATCAAGTTTTTATATTCTTAGATCGTCCTGGCCTTTACTATGGTCAATGTTCTGAAATT
TGTGGAGCTAATCATAGATTTATACCAATTTCTATTGAATCAGTTAATTTACCATTATTT
ATTCACTGAATTAAAAATTTT------------------------------------ATG
TCAATACATAATCACCCATTCCATATAGTAGAAAAAAGTCCATGACCATTAATATGTTCA
ACTGGAATAATTATTCTAACATCAGGTTTTATTAAATGATTTCATTATTTTAACTCCTCT
ATATTTACTTTAGGAATAATCATTATAATTATCTCATCATATCAATGATGACGAGATGTA
ATTCGAGAATCAACCTATCAAGGTCTTCATGTAAAACAAGTTTACTTAAATATAAATTGA
GGAATAATTTTATTTATTACATCTGAAGTA------------TTTTTTTTTTTATCCTTT
TTTTGAGCTTATTTTCATGCTTCTTTATCCCCAAATATTGAAATTGGAAGAATATGACCT
CCTAATGGCATTATCTCATTTAATCCCTATCATATCCCTCTATTAAATACAATTATTTTA
ATTTCATCAGGAGCAAGTATTACTTGATCCCATCATAGATTAATTAATAAAAATCATGCT
CAAACTTTACAAAGTCTAACCATTACAATTATTTTAGGTATTTATTTTAGAATTTTACAA
AAATATGAATATAACGACTCTTATTTTTCAATTGCTGATTCAATTTACGGATCTACATTT
TTTATAGCTACTGGATTTCACGGGTTACATGTATTAATCGGAACAATATTTTTAACTGTT
TGTTTAATACGATTAATCTTAAATCATTTTTCAAATTACCATCACTTTGGATTTGAAGCA
GCTTCTTGATATTGACACTTTGTTGATATTATTTGATTATTTTTATATATTTCAATTTAC
TGATGAAGTTATAAT------------ATGTTAATAAAAATTTTAAAATTTAATCCAATT
ATTAAAATTATTTATAATAGATTAATTAAACTCCCTACACCTTTAAATATTTCAATTTGA
TGAAATTTTGGATCATTACTAGGTTTATGCCTAATAATTCAAATTATCTCAGGTCTTTTT
TTATCTATACATTACTGCCCTAACACTACACTAGCATTTTCAAGAATTATTCATATTTGT
CGAGATGTAAATTTTGGTTGATTAATACGATTAATTCATATAAATGGTGCTTCATTTTTT
TTTATTTGTATATATTTTCATATTGGTCGTGGCTTATACTACATATCATATAAATTAAAA
GAAGTTTGAACTATTGGGATCATAATTTTATTTTTAACTATAGCAACAGCTTTCTTAGGA
TACGTTTTACCTTGAGGACAAATATCATTTTGAGGAGCAACTGTAATTACAAATTTAATT
TCAGCAATCCCTTATCTAGGAGAATCAATTGTTTTATGAATTTGAGGGGGATTTTCTGTA
GATAACGCAACACTAAATCGATTTTATTCTCTTCATTTTATTATACCATTTATTATCATT
GCCATAGTAATTATCCACCTTACTTTCCTTCATCTAACTGGTTCAAACAATCCATTAGGA
ACAAATAGAAATTTATATAAAATTCCTTTTCACCCTTATTTTTCAATTAAAGATATTATA
GGATTTCTTATTATACTATTAATAATATTGATTTTAATCATAACTAACCCTTATATTTTA
GGAGACCCAGAAAATTTTTCACCTGCAAATCCTTTAATTACCCCCCTCCATATTCAACCC
GAATGATATTTTTTATTTGCCTATGCAATTCTTCGATCAATTCCAAATAAACTAGGAGGA
GTAATTGCACTATTTATATCAATTGCAATTTTCTTAATTATGCCAACTATTAATAAAAAT
AAAATATTTTCATTAAAATTTTATCCAATTAATCAAATTCTATTTTGATTCATAATCAAT
ATTTTTATTTTATTAACCTGGCTAGGCGCTCAACCTGTCGAAGCACCTTATATTTTAACA
TGTCAAATTATAACAATTATTTATTTTTCTTACTTTATTTTATTACCATTAATTTTATAT
TTATGAGATAACTTAATTTTTAAT---------------------ATGTTTATAGATTTT
ATTATAGGG---TTTGTGAGATATCTAATTTTATTCATTAATGTTTTAATTGGAGTGGCA
TTTTTAACTTTATTTGAACGTAAATTATTAGGATACGTGCAATTGCGTAAGGGTCCTAAC
AAATTAGGAATTATGGGGATCATACAGCCTTTTAGTGATGCTATTAAATTGTTTAGTAAG
GAGTATTTAGTAGGTTATAATTTTAATTATTTAATTTATTTAATTTCACCATTTATAATA
TTATTATTAGGATTATTTATTTGAATATTATTACCTTTTATTTTTAATTTATGTCAAATA
AGTTTAGGGGTTTTATTTTTTTTAAGAATTCTTAGAATTAGAGTTTACGCAGTTATATAC
TCAGGGTGATCTTCAAATTCTGCTTATTCTTTATTAGGTGCACTTCGTGCAATTGCTCAA
ACAATTTCTTATGAAGTTAGATTAGCGTTAATTATAATTGTATTAATTTTGTTAGCAGAT
AGTTTTAGATTTAATGAAATTATAGGATTTCAAAATAATTTATGTGCTTTTATTTATTTA
TTTCCTTTATTTTTGATATTTTTAATTAGTTCATTTGCTGAATTAAATCGGTCACCTTTT
GATTTTGTTGAAGGTGAATCTGAGTTAGTTTCTGGATTTAATATTGAGTATTCAAGTGGC
CCTTTTGCTTTTTTATTTTTAGCTGAGTATTCAATAATTTTATTTTTTAGAATATTATGG
GTAGTTTTATTTTTTGGATATTTATGATTTAATATTATTACTTATTTTTTAATAATAATT
TGTCATAGATTAATTATTTTAGTTCGAGGTACATACCCCCGATTTCGATATGATAAATTA
ATAGGCTTAGCTTGGAAAATATTTTTACCTTTTTCATTAAATTATTTAATTTTTATTTTG
GCTTTAAAGTTAATAATTGTTATCAATTTATGT---------------------------
---------------------------------------------------ATTATATTA
ATTTTATATTTTACATTAATTTTTAGAACTTTAACAGCTCTTTCTTCAAATTCTTGAATT
ATTATTTGAATAATACTAGAAATTAATTTAATAGCATTTATCCCCATTATAATATTAAAA
------TCTTTTAATAAAATTAATTTTCTATTTAAATATTTTATTATTCAAGCTATTAGA
TCTTCCCTTTTTTTATTTTCAATCATAATATTACTTACTATACAATTT------------
AATTTCATAAATTTAAGTATAAAC---TTAGTAAATTTAATAATTTCAATCGCAATAATT
ATAAAAATAGGAATATTACCTTTCCATTTTTGATACATTGAAATTATAATAAATATTTCT
TGAATAAATTTTTTTTTAATATCTACCTGACAAAAAATTATTCCACTTTTAGTAATTTCC
TTT---TCCCCACTCAAT---------------------TTTATTTTATATATATCAATT
TTTTTTTCTTCATTAGTTAGTTCAATTCAAGGCTTATACCAATTAAATTTACGAAAAATT
TTTACTTTATCTTCAATCAATCAAACTAGATGATTAATAATTAATTCCTCAATATCTCTT
TATTTAATAATTTTTTATATAATTATATATATAATAATTTCTTTTAACATTTTTTTTATA
TTCAATCAAAATAATTTTTCATACATTCATGAATTA---TACATTTTAAATAATTTTGAT
---TATTCT---------ATTAAAATTTTCTTATTTATAAACATTTTATCACTAGCAGGC
CTTCCTCCTTTTATTGGATTTATAATAAAATTAATATCAATTAAATTTTTAATTTTTAAT
CAATTATATTTTCTAGTAATTTGACTTATTATCTCTTCACTTATAACACTTTACTTTTAT
TTACGAATTAGCTATAATTCTTTTTTATTAATTAATTTTAAAATTAAAACTAAATTAATT
AATTTAACTTTAAAAAATTATTTTAAAATAAATTATTTT------TCGTTAAAAAATCTT
ACTTATTTA------TTTTCTATAATTAATTTTTTAATTTTAATAATTTTAATTTGAATT
TTTTTT---------ATTATATTAATAATCATATTAATAATATTAATTATTACTATTATC
CTAACTCTACTAATTTTAAATAAAATTATTTCAAAAAAAACTTTACTTGATCGTGAAAAA
ATTTCTCCTTTTGAATGTGGATTCGACCCTATATCATCTACTCGAACCCCGTTCTCACTA
CGATTTTATTTAATTAGAATTATCTTTTTAATTTTTGATATTGAAATTATTATTTTATTT
CCTTTAATTCCAGCAATATGATTCAGA---CATCCTAAAATCTGATTAATT---AGATTT
TTTTTATTTAGTTTAATCTTAATTTGAGGAATTTATATTGAATGAAATGAAGGTTCATTA
TTTTGAATAAAA---ATG---------TTAATATTTATTTGGTTTTATTTATTTATTTTA
TTAATTGGTTCATTAATAATTTTTATTAAATTTAATAAACATATATTGCTAATTTTAATA
AGATTAGAATTTTTTGTTATTTTAATATATTATGTAATATATTCATATTTTTTACTAATT
GATTGAGGATTT---TATATTAGTTTATATTACTTAATTTTTTCTGTTTGTGAAAGTGTT
TTAGGGTTATCAGTTATAGTTGTTATTATACGGGGTGAGGGAAGAGATTATCTTCAAACA
TTTAGAATATTAAAATGA------ATGATAAAATATTTTATTTCGATCTTATTGACTCTA
ATAGTAATTTGATTTAGTAAAAATATA---TTA---AAAATATTAAATATTATTTTTCAA
AATATAATTATTTTTATTATATTTATTTTTTTTATTGAGTTTAGATATTTAAAATTAAAT
TTATTAGAT---TTTTATTCAATAGATAAT------TTTTTTGGATTAGATTTTTTTTCT
TTTTGAATAATCATGCTAAGAATGTGAGTTATTATTTTAATAATATTAGCTAGAATAAAG
ATTGTTAAAATAAATAATTTTTTATATTTATTTATTATGAATTTGTTAATTATAATA---
TTGCTTTTAATAATAACATTTAGTGTTTTAAATTTTTTAAGATTTTATATTTTATTTGAA
GCTAGTTTAATTCCTACTTTGTTTTTAATTTTAGGTTGGGGCTACCAAATTGAGCGTATT
CAGGCTGGTATTTATATAATATTATATACTTTATTTGCTTCTCTACCCTTTTTATTAATA
TTAATTAATTTATATCAATTTGAATATACATTGGATATAATTATTTTGAATATTCATAAA
------ATT---GAATATAAAAATATTATTTTTTTTTTTATAATAATATTA---GCATTT
TTAGTTAAAATACCTATATTTATAGTTCATATTTGACTCCCTAAAGCTCATGTTGAGGCT
CCTGTTGCAGGTTCTATAATTTTAGCCGGAGTTATATTAAAATTAGGGGGGTATGGAATT
TATCGAATTATTTTTATAATTGAAGGT------------TGTTTAGAGTTTTGTTGTTAT
ATTTTAGTATTTAGTTTAATTGGCGGAATTTATTTAAGGCTAGTATGTTTATTACAATTA
GATATAAAAGCACTAGTAGCGTATTCTTCCGTAGTTCATATAAGGTTAGTGATTGGTGGT
TTAATATCTTTAGAACTTTTTAGTATTCAGGGGGCTTATATAATAATAATTTCACATGGA
TTGTGTTCATCTGGTATATTTTGTTTAGTTAATTTATTTTATGAACGGTCTTTAAGACGA
AGTTTATTAATTAATAAGGGTATATTAATTTTTAGCCCAACTATAATAATAATATGATTT
TTATTATGTATAGGGAATATATCAGCACCACCTAGATTAAATTTATTAAGAGAGATTTAT
TTACTAATTGGATTGGTAAGATGAAGATTTATATTATTTAGTTTATTAATAATATTATTA
TTTTTTAGTGGGTGCTATTCTTTGTATTTATTTTCATATGTGTGTTATGGTAAGTCTTTA
---AGTTTATTTAGATTTTACAGATTTTCAGTTCGTGATTATATAATAATTTTAATACAT
TTAGTTCCATTAAATTTATTTATTTTAAAAATTGATATCTTACTT---------------
---------------ATGATTAGTTTATTAGTTAGATTTTTTTTTTTTTTTATTGGTTTG
AGATTATTTACAATTGGAATTTTTTTTTTATTAAATAAGATAGTTTTTATAGTAGAATGA
AGATTGATTAACTTAAATTCAGTAGATTTATTAATAGTGTTTTTATTGGACTGAATATCT
TTAATTTTTATAAGATTTGTTTTATTAATTTCGTCTATAGTTTTAATTTATAGATTTGAT
TATATAAAGGAGGAAGTTTATTTTAATCGATTTATTATATTAATTATATTATTTGTGTTT
TCTATATTATTAATAATTATAAGACCTAATTTGTTAAGAATTTTATTAGGGTGGGATGGA
TTAGGTTTGATTTCATATTGTTTAGTTGCCTACTATCAAAATATTAAGTCATATAATGCT
TCTATATTAACTATTTTAATAAATCGATTTGGTGACACAGGACTTATGTTATCATTAAGA
ATATTATTTTATATAGGAAGATGGAATTTAATCTTATTT------------------GAT
AAAGTTAATAATATAATTGTTTTGTTATTTTGTTTAGCGGCATTGACTAAAAGGGCTCAA
ATTCCATTTTCTTCTTGATTACCAGCGGCAATGGCTGCACCTACTCCTATTTCTTCTTTA
GTTCATTCATCAACATTGGTTACTGCCGGAGTTTATTTATTAATTCGATTTAATCATGTA
TTAATAAATAGAAAAAATTTAATTGAATTAATTTTTATTTTATCTATATTAACTATATTT
ATAGCAGGGATTAGAGCAAATTGAGAAAATGACTTAAAAAAAATTATTGCTTTATCAACA
TTAAGTCAGTTAGGATTGATAATAAGAATTTTATCTTTAGGGGGGGTTAATTTAGCGTTT
TTTCATTTATTAACTCATGCTATATTTAAAGCATTACTTTTTATATGTGCAGGAGTAATT
ATTCATTCAATAAAAAATTTTCAAGATATTCGATATATAGGATCTATGGTTAAATTAATA
CCTTTTACTTTAATTAGATTTAATATTTCTAATTTAGCTTTAGCTGGGATACCTTTTTTA
GCTGGATTTTATTCAAAAGATTTAATTTTAGAGGAATTATTATTTTCAGGAGAAAGATAT
TTATCTTTTATTTTATTTTTATTTTCTATTGGGCTAACTATTTCATATAGTTTACGAATA
TTTGTTTTTAGGTTATTTGGAGAAATAAAAATAGTTAGATGTTTTAGTCTTAGAGATGAA
AAT---------TATTTT---ATAAAGTTTAGAATAATTTTCATAATATTTATGTCAATT
TGTGTAGGTAAATTTTTAAGA------TTTTATTTAAATTTTAAATTAATTTATTTACCT
TTAATTTTAAAATTAGGAGTAATTTATTTTAGATTATTAGGAATTATTATAGGTTTATTA
GTTTCTTATTTAAATTTTAAATTTAAT---------AAAATCTTATTAATTATAAAAACT
TTTTTTAATAAAATGTGATTTTTATTTGAAATTTTTTATTTTATTATTGAGTTAATTTTT
AAATATTCAAACAATATACTTATATTAAAT---GAAAAATTATGAAAT---GAAGAAATT
TTTTTTAAAAATTTTTTATTTAAA---ATAAAATATTTTTTTAAGACAGTAGAT------
TTTTTTTACTTAGGATCTTTTAAATTAATTATATTTATTTTATTTTATTTAATAATTTTT
ATATTTATTTATTTA---------------ATTCTAATGTTAATAAATAATCCTTTTAAT
TTAATTATAATAATACAATTTTTAAGTAAAATATTTATTTTTTACACTCCTTTAATTTTA
ATTACAATTATGCTGTCATTAAAATTAACACATCCAATTACAATAATA---ATTTCCCTA
ATTAGAATTTCTATTTTTACCTGCTTAAATATAAGAATCATAAATAAAAATTCATGATTT
TCATATATATTATTCTTAACAATAATTGGGGGCCTCCTAATTTTATTTTTATATTTTGTA
AGTACTTCTTCCAATGAAAAAATTTATTTATTTAAATTAGATTATTTACTTACAACTATC
ATAATAAGAACAATTGTTATAATAATTTTAATTACTAACTTATAT------TTTGATTTA
TTTTCAATTATATCAGTTACTAGATCAATAAATAATAACTTAATTAGAATAAATAATTTT
AATTGAAGAAATCTTTTACACTTTAAT---------TCTTTCCAAATATTTAATATT---
TCATACAAAATTACAATCATAATCATAACTTTTTTATTATTTGTAATATTCTCTTTAATA
AAAATATGTATAAAACTGTATGGTCCACTCCGACAATTTATA------T-TAGTATAGAG
TTAAGTTATTTAAGTTTTTAA-----------TTTGTTATATTAATAA---------ATT
ATGTAATAATTAAAATAATATAAAATT---TTT-----------TTTGTTTTAGTATAAA
ATTTA-------------------AAATAGATAGTTTT-ATTTTT-----------AAAT
GTAAATGGATATTTTGAAA----TAA----ATTAAAAATATATTATTGATTAAGTAAAAT
T--------TATTTTTT-GTACCTTTT---GTATCAGGGA----TTATTAAT--------
-TA-AATTTTAGTAA-----------TTAGTTTAA??TTCTCGAG--TT?ATTAGAG---
--------CTA---ATAT-ATTAT--TTAAGTTAATGTAGAATT----ATTATTTAAAAT
TTTATATTAG-AGGAGAAATTCTAGTCAATAGTTAAGATAT--CTAG?TTTTTTAGAAAT
AAATTTAATTTATTTATT--AAATTT----GAGAGTTGAAATTTT-AATT---------T
AAATAC------------------------------------------------------
-----------TTT---------TATTTAATAGAAAAAATTTAAGGG--ATTAGCTTTAA
ATTTAAAGATTAAAAATTGTTTTGTTAT--------TTTATTTAAGGTGGAATTAATAAA
AATTTTAAATAAAAATGTATTTTCTTTAT------AAATTATAGATTTAGAATTGATTAT
TAGTTTAAAGTATTT------AATAATTT------ATTA-AAAA--T----TTATTATTA
AATTTATTAACG-GTTTT?ATT--ATTTATAAAAATTATTA-ATTAAA?-AATTTAATTT
ATTTAWTAAKGAWAATATTATTATAA?TTAT-Y-G?---RTTWTTTAATT?TTATTTTTA
AA?TTAAWARAWAATTTTATTAAATTTA---------------TTATTTAAATATAATTA
TAAGGAACTAGACAAA------------------TAAAATATCTACCTGTTTAACAAAAA
CATGTCTTTTTGATTA--TAATTTAAAGTCTAATCTGCCCACTGA-----GAATAACTTA
AATGGCCGCGGTATTTTGACCGTGCAAAGGTAGCATAATCATTAGTTTTTTAATTGAA-A
GCTTGTATGAACGATTGAATAAGATATTTATTGTCTCATAATTATTTATATTAAAATTTA
ATTTTTAAGTTAAAAAGCTTAAATTAAATTAAAGGACGAGAAGACCCTATAGATTTTTAT
AAATA-----AATATTTATATTTA---AGTAATTTTATTATTAAGATAATTAATAA-TTT
A--TTTTGTTGGGGTGACAAAAAAATTAAACTAACTTTTTTATAGAT--TTAAAATATAA
CATTAATGTATGAATTTTTA-----------------ATAGATAA---------------
GAATTTATTTATTAATATTGATCCT--AAATTTTAGATTATTAGAAAAAAATACCTTAGG
GATAACAGCGTAATTTATTCGGAGAGTTCATATTAATGAATGAGTTTGCGACCTCGATGT
TGAATTAAGA-AAATGTTTAGGTGTAGATGCTTAAAT-AATAGGTCTGTTCGACCTTTAA
ATTCTTACATGATTTGAGTTCAGATCGGCGTGAGCCAGATCGGATTCTATCCTTAATTAR
T-TAWT?AATATTTTTGTACGAAAGGACTTWATATT--TTRAATATTTTTAT--------
---------------TAT-AA-----------------------ATTGAATAAAATTAAT
TTTTTG------------------------------------------------------
------------------------------------------------------------
------------------------------------------------------------
------------------------------------------------------------
------------------------------------------------------------
------------------------------------------------------------
-------------------ATGAGGCTGAGTG----------------------------
--------TTTCTCATATAGAAATCAT---------------------------------
------------------------------------------------------------
--------------CCGTAAGATTGTA---------------------------------
--ACATGAGGGGTTAGAT---------TATAAGGTGAAATTTT-----------------
---------------------------------------------ATTCCAA----TTAA
ACTAACGTGAAGAT----------------------------------------------
----------------------AC------------------------------------
-TAGGATTAGATACCCTATTATTTT-AA-TTGTAAATTAT--------------------
-------------------------AATTGTTTAACAAAATTAATTAAAATTAAGTTTGT
TAA--TTAAGTTAATAAATATTAGTTTGATATTTA---GTTTTTGAAAAAATTAGGTAGT
AATAGTTAAGGTCTTGAAACTTTAAGAATTTGACGGTAATTCATTCAATTTAGAGGAACT
TGTTTTTT-AATTGATGATCCACGATAAAAAATACCTAGTCTATTATT------------
---AATAATA?TTTTTGTATATCGTCGTTTTTAAAGRATTTTT----------------A
ATTTTTCTAATATAATAT----ATGTTGTGTATAATTATATAAATTCAGATCAAGGTGCA
G?TTTATGATTAGGTTARAATGAGTTACAATAAA---WTWWATTTAT--TACGAATTTAA
AATTTTATT---TTTTAATGAAGGAGGATTTAAAAGTAAATTT--AAA----TAATTATT
TAAGTTGARAATTGTTTTGAATTATGTACATATCGCCCGTCACTCTCTTT-------ATA
AAAAGAGATAAGTCGTAACAAAGTAATGGTACTGGAAAGTGTCGTTAGAATTAATTTTAT
----------

KX907847_Syrista_parreyssii
ATGATAACAAATTTATTTTCTAGTTTTGACCCAGCTTCATCAATAATATCAATTTCATTA
AATTGAATAAGATCTTTTATTATAATTTTAATCCTACCATACACTTTTTGACTTATCCCT
TCACGATACCACATAATTTGAATTAATTTAATATCTTTTATTAATAAAGAATTAAAAATT
CTAATTAAT---AAAAATGCTTGAGGAAGAAATATTATATTTACTACAATTTTTATTTTC
ATTATAACTAATAATTTTATAGGACTATTTCCTTATATTTTTACAAGATCCAGTCACTTA
TCAATAACATTAAGATTATCCTTACCTTTATGATTAAGATTTATAATTTTTGGATGAATA
AAATTTTATAATAATATATTCAGTCACATAGTTCCTATAGGGACCCCAACAATTTTAATA
CCTTTTATAGTTATAATTGAATCAATTAGAAATTTAATCCGACCACTAACTCTCGCAGTA
CGATTAACTGCAAATATAGTTGCAGGACATTTATTAATTAGTTTAATTAGATCTTCAAGT
TCTTCTATAAGAAGAGCATTAATTATTGGAATAATTTTA---GCCCAAATCTTACTATTA
ACTTTAGAAAGAGCTGTTGCAATCATTCAAGCATACGTATTTTCAATTTTAAGTACATTA
TATTCTAATGAA---ATCAAA---------------------ATTCCACAAATATGTCCT
ATAAATTGAATATTTTTACTCATATTTTTTACTTTTTTATTAATCATTTACATTTCACTT
ACATATTTTATTTATTTACCTAAAATTTTATTTAAAAAAAAAAATTTTTTTTTAAAAAAA
ACTATCAATAAT------------------AAATCATTAAACTGAAAATGA---------
---------ATGCAAAAATGATTATTTTCAACAAATCATAAAAACATTGGAATTTTATAC
TTTATTTTTGGAATCTGATCTGGTATATTAGGAACATCAATAAGATTAATTATTCGATCA
GAATTAGGAATTCCTGGACCTCTTATTAATAATGATCAGATTTATAATTCTATTGTTACA
GCTCATGCTTTTATTATAATTTTTTTTATAATTATACCAATTATAATTGGAGGATTTGGA
AATTGACTTATTCCTTTAATACTAGGAGCCCCTGAAACAGCATTTCCTCGAATAAATAAT
ATTAGTTTCTGATTATTACCTCCCTCATTAATTCTATTAATAAGAAGAAATTTAATTAAT
CAAGGTGTTGGAACTGGATGAACAGTTTATCCCCCTCTATCAAATAATTTATATCATAAT
GGACCATCAGTAGATTTAGCTATTTTCTCTCTACATTTAGCAGGAATATCTTCAATTATA
GGAGCGATTAATTTTATTTCAACAATTATTAATATACGACCAATAGGTCTTATACTAGAT
CAAATGCCTTTATTTACTTGAGCAGTAGGAATTACTGCAATTTTACTTTTACTCTCATTA
CCTGTACTAGCAGGAGCTATTACCATACTTTTAACAGATCGAAATTTAAATACAACATTT
TTTGACCCCGGAGGAGGGGGAGACCCAATTTTATATCAACATTTATTTTGATTTTTTGGT
CATCCAGAAGTTTATATTTTAATTTTACCAGGATTTGGTATAATTTCTCACATAATTTTT
TATGAAACAGGTAAAAAAGAAACTTTTGGTATATTAGGCATAATTTATGCAATATCAGCT
ATTGGAATCTTAGGATTTGTAGTTTGAGCACATCATATATTTACTGTAGGAATAGACGTA
GATACACGTGCCTACTTTACATCAGCAACATTAATTATTGCAATTCCAACTGGAATCAAA
GTATTTAGTTGATTAGCTACAATTCATGGATTTAAATTTAATAATTCTCCTACAATATTA
TGATCAATTGGCTTTATTTTTCTATTTACATTAGGAGGATTAACAGGAATCACCTTAGCA
AACTCCTCTATTGATATTATCTTACATGACACATATTATGTAGTAGCACATTTTCATTAT
GTTTTATCAATAGGAGCTGTATTTGCTATTATAGGAGGATTTATTCATTGATACCCTTTA
ATTTCTGGATTAACTATAAATCCTTTTTGATTAAATAATCAATTTTATTTAATATTTATT
GGTGTAAATATAACATTTTTTCCTCAACATTTTTTAGGATTATCTGGAATACCTCGACGA
TACTCTGATTATCCAGACGCATTTTTATCTTGAAATGTAATTTCATCAATTGGGTCAATA
ATTTCTTTATTAAGAATTTTAATATTTATTTTTATTATATGAGAATCAATAATCAGCAAT
CGTCAAATTATTTTTAATGAAACTACAAATTCATCAATTGAATGACTACAAATATTGCCT
CCCTCAGAACATAGATATAATGAATTGCCTGTATTAATTAAT---------------ATG
TCTACATGATCAATAATTTCTCTTCAAGATGCTAATTCTCCCTCAATAGAATACCTAACA
ATATTTCATGATCATATTTTAACAATTAATATTTTAATTACTTCACTAGTTTTATATATT
ATTATTTCTATCTCCTTTAGAAAATTCATTAATCGAACAATAATACAAAATCAAATTATT
GAATTAATTTGAACATTTATTCCAATAATTATTTTATTATTTATAGCTTTTCCCTCAATT
AAAATTCTTTATTTAATAGATGAAATTTTTACACCATTAATTACAATTAAATGTTTAGGT
CATCAATGATATTGAAGATACGAATATTCAGATTTTAATAAT------ATTGAATTTGAT
TCATTTATAACTCCTTCCGAAGAATTAAACAAAAATGAATTTCGATTATTGGAAGTAAAT
AATCGAATAATTATTCCATGAAATACTCAAATTCGTTTAATAATCTCTTCTATTGATGTA
ATTCATTCATGAACTATTCCTTCTATAGGTATTAAAGTTGATGCAACACCTGGACGAATA
AATCAAACAAATATACTATCAATTCGCCCTGGATTATTTTTTGGACAATGTTCAGAAATT
TGTGGAGCAAATCATAGATTTATACCAATTATTGTTGAATCAACAAATTTAAACTCATTC
ATTTCTTGAATTAAAAAAAAT------------------------------ATTAAAATG
TCAATAAATAATCACCCTTTCCATATAGTAGAAAAAAGACCCTGACCTATTACAGCATCA
TTTGGTATAATCGTGTTAACTACAGGATTTATTAAATGATTTCATTATAAATACTACATA
ATATTTATAATTGGACTTATTATTATAATTATATCATCTATTCAATGATGACGAGATATT
ATCCGAGAATCTACATTCCAAGGATTACATTCAAAAGAAGTATATATAAATATAAATTGA
GGAATAATCTTATTTATCACATCAGAAATT------------TTTTTTTTTTTATCATTC
TTTTGAGCATACTTCCATGCATCAATTTCACCTGCTATTGAGATCGGAAGAATCTGACCT
CCTAATGGAATTAATCCATTTAATCCTTATCATATCCCATTATTAAATACTATTATCCTA
ATCTCATCAGGAGCAAGAATTACATGATCTCATCATAGATTAATTAACAAAAATTATAAA
CAATCATTAATTAGATTAATTATTACAATTTTATTAGGAATTTATTTTAGAATCCTTCAA
AAATATGAATATAATGAAGCATCATTTTCAATTTCTGACTCTATCTATGGATCCACATTT
TTTATAGCAACTGGTTTCCATGGAATTCATGTTCTAATTGGCACAATATTTTTAATTATT
TGTGTTTTTCGATTAAAAAATAACCACTTTTCAAGAAATCATCATTTTGGATTTGAAGCA
GCATCTTGATATTGACATTTCGTAGACATTGTTTGATTATTCTTATATATTTCTATTTAC
TGATGAAGATTTAATTTT---------ATGTTAATAAAATTATTAAAAAATAACCCAATT
ATTAAAATTATAAATAACAGATTAATAAAATTACCAACTCCCCTAAATATTTCAGTATGA
TGAAATTTTGGCTCATTATTAGGATTATGTTTACTTATTCAAATTTTAACTGGAATATTT
TTATCAATACATTATTGCCCAAATACCATAAATGCTTTTAATAGAATTATTCATATTTGT
CGAGATGTAAATTTTGGTTGATTACTTCGTTTAATTCACATAAATGGAGCTTCATTCTTT
TTTATTTGTATATATATTCATATAGCTCGAGGAATATATTATATATCATATAAACTCAAA
AAAGTTTGAATTATCGGAATTTTAATTATCTTTATCACAATAGCGACAGCTTTTTTGGGA
TATGTACTACCATGAGGGCAAATATCTTTTTGAGGAGCAACAGTAATTACAAACTTAATC
TCCGCAATTCCTTATTTAGGAGAAACTATTGTTTTATGAATTTGAGGAGATTTTTCAGTT
AATAACTCTACATTAAATCGTTTTTATTCCTTACATTTCATTTTACCTTTTATAATCATA
TTTTTTGTAATCATTCATCTAACATTTTTACATTTAACAGGATCAAATAACCCTTTAGGT
ACTAATAGAAATATAAACAAAATCTCATTTCACCCATATTTTACTATTAAAGATTGATTA
GGTTTTATTCTATTAATTTTTATTTTATTAATATTAATTATATTAAACCCATATATAATA
GGAGACCCTGAAAACTTCACCCCTGCAAACCCATTTGTAACACCAATTCACATTCAACCA
GAATGATATTTTTTATTTGCTTATGCTATTTTACGCTCCATTCCTAATAAATTAGGAGGA
GTTTTAGCTTTATTTATATCTATCGCCATCTTCTCAATCATACCAATTATTAATAAAAAT
ATAATATCCTCATCTAAATTTTACCCTATTAATCAAATCATATTTTGATTATTAATTAAT
ATATTAATCCTACTAACATGATTAGGAGCCCAACCAGTTGAATCTCCATTCATTTTAATC
ACTCAAATTTTAACTATTATATACTTCATATATTTTATATTAATACCTTTACTTTTAAGT
TTATGAGATAAATTAATTTTTAAT---------------ATTATTGATATAATTGAATAT
ATTATTATAGTAATATTAAGTTATATAATTTTAATAATTAACGTGTTAGTTGGTGTGGCA
TTTTTAACGTTATATGAGCGTAAACTTTTAGGATATGCTCAAATACGTAAAGGTCCTAAT
AAATTAGGTTTTATTGGATTATTTCAACCTTTTAGTGATGCTATTAAGTTATTTAATAAA
GAATCATTAAAGAGTGTTAGACTTTCCTATTGAATTTATTTAATATCTCCAGTTTTTATA
TTAATAATTAGGTTATTTATTTGAGTGTTAGTACCAAATATTTTTAATATGTGGTCTATA
GAATTAGGAGTTTTATTTATATTAAGATTAATAAGTATTAGTGTGTATTCTGTTGTTTAT
TCTGGATGGGCATCTAATTCTATTTATTCAACATTAGGGATAGTTCGGTCTATTGCTCAG
TCAATTTCGTATGAGGTTAGATTGGCTTTAATTTTAATTATTTTTGTATTTTTAATTGAT
AGTTTTAATTTATATGATATAGTAATTTTTCAATTAAATTTACCAATTTTATTATATTTA
ATACCAATGGTTTTTATTTTTATTTCAAGGTCTATTGCTGAATTGAATCGATCTCCATTT
GATTTTGTTGAAGGAGAGTCAGAGTTAGTGTCTGGGTATAATGTAGAATATGCTGGGGGC
TTATTTGCTTTTTTATTTTTAGCGGAGTATGCTATAATTTTATTTACTAGTATAGTATGA
ATAATTATATTTGTAGGATTTTTATGATTTAATTTTTTTTGTTATTTTTATATTGTTTTA
TTTTTTAGATTAATTATTTTTATTCGAGGTGCTTATCCTCGGTTTCGATATGATAAATTA
ATATATCTTTCATGAAAAATTTTTTTACCTTTTGTTTTAAATTATTTAATTYTTATTTTG
AGTATTAAGATTTATGTTTTATTTTTGTTAAGA---------------------------
------------------------------------------------------------
---------------------------------------------------TCCTGATTA
TCTATATGAATAATATTAGAAATTAACTTAATATCTTTTGTCCCAATTCTCTTTTTCGGA
------TCAAACAAAAAAACTAACTTTTTATTTAAATACTTTATTGTCCAAAATATTAGA
TCAGCAACTTTTCTTACTTCAATTATCTTATTATGAACCTCAGAATTA------ATAAAT
ATTAATAATTTAATTAACTTTAAT---ATATTTAATTTTATTATAACATTATCTATAATT
ATAAAAATAGGATTAGTGCCAATACATATATGATATATTGAAGTATTAATATATATTTCA
TGAATAAATATTTTTTTAATAAGAACATGACAAAAAATTATTCCCTTAATAATTATCTCA
TAT---ATACACAATAAT---------------------ATAACTATAAATATTTCCATT
ATATTATCTTGCTTATTAAGATCAATTCAAGGAATATCACAATTAAATTTACGTAAAATT
ATAGCCTTTTCATCAATAAATCATTCAAGGTGAATAATAATTAATTCAACAATATCATTA
TACTTAATATTTATTTATATAATTATTTATAGAATAATCTCCTATAATATTATTTATATA
TTTAATATTAATAATGTATCTTACTTACATGAAATT---TATTTTATAAATAATTATAAC
---AGTACA---------TATAAATTATTCTTATTTTATAATATTTTATCAATAGCAGGC
TTACCTCCCTTCCTAGGATTCATAATTAAACTTATATCTATTAAATTTTTAATTTTAAAT
AATATATTTTTAATCACTAGAATATTAATAATTTCATCACTACTAAGTCTA---------
------------------------------------------------------------
------------------------------------------------------------
------------------------------------------------------------
---------------ATATTAATAATAATAAATATTATAATCCTATCAATAATTTTACCT
ATAATTATAATTATTATTTATTTTATAATTTCTAAAAAAAAACACTTAGATCGAGAAAAA
TCATCACCATTTGAATGCGGATTTGATCCAATATCCCCCCCACGACTATCATTTTCTCTA
CGATTTTACTTAATTAGAATTATTTTTTTAATTTTTGATATTGAAATTGTAATTTTATTT
CCTATAGTTCCCTCATTTTGATTAAGA---AACCCTATCATTTGACTTACT---GTTGTA
ATAACATTTTTATTGCTTATAGTATGAGGTCTATTCATCGAATGAAATGAAGGAACACTA
TTTTGAATAGATATGTCA---------ATAAGATYTGAGTTATATTATATAATATCGTTA
GTTTTAGGGTCAATGATAATTTTTATAAAATTTAATAAACATGTTTTATTAATTTTAATA
AGATTAGAATTTTTTGTAGTTTCAATATTTTATATTTGATTTTCATATTTTAATATATTG
GAAATAGATCAA---TTTATATGTTTATATTATTTAGTTTTTGCTATTAATGAAAGAGTT
TTAGGATTATCTATTATAATTTTAATTGTTCGTAATCAAGGAAATGATTATTTTAATTTA
ATAACTTTAGCTAAATGA------ATGATAAAATATTTTATTATAATTTTATTGATTATA
TTTGTGTACATACTTATAAATAAAATA---------TTAATAATGAATATTTTATTTCAA
AATTTAATTATTATTGTAATAATAATGTTTTTTGTAAATTTTAGTTTTATTAAATTAAAT
ATAATAGAT---TATTATTCAATAAGGTAT------TTATTTGGATTAGATTATTTTTCT
TTTTGAATAATTATATTGACTATTTGGATTATTATTTTAATAATAATGGCTAGAATAATA
ATTGTAATTCAAAAAAAATTTTTATTTTTATTTATTTTAAATTTATTATTTATACTT---
TTATTATTAATAATAACATTTAGTGTATTAAATCTAATAAGTTTTTATTTTTTATTTGAG
TCTAGTTTAATTCCAACTTTATTTTTAATTTTAGGATGGGGATATCAAGTTGAACGGATT
CAAGCGGGGGTTTATATGATAGTATACACATTATTTTTTTCACTACCTTTTTTATTAATA
ATTTTTTATATGAATATATATATGTATTCTTTAGATTTAATTTTTATAAATTTAAATAAA
TTTATGATT---AATTTAGAT---TTATTTATATATTTTATAATAATAATA---ATTTTT
TTAGTTAAAATTCCTATGTTTATACTTCATGTATGATTGCCTAAAGCTCATGTTGAGGCT
CCGGTTTCTGGTTCAATAATTTTAGCTGGGGTTATATTAAAATTAGGAGGTTATGGGATT
TATCGAATTATATTTATTATAGAAAAT------------AATTTAAAGTTTAATTTATAT
TTTATAGTTTTTAGATTAATTGGAGGTTTATATTTAAGTATAGTGTGTTTACGTCAAGTT
GATATAAAATCTTTAGTTGCCTATTCTTCAGTTGTTCATATAAGTTTAGTTATTTGTGGT
TTATTATCAATAGAATATATTGGTATTCAAGGGGCTTATTTAATGATAATTTCTCATGGT
ATTTGTTCATCTGGTTTATTTTGTTTAGTTAATATATTTTATGAGCGTTCAATAAGTCGA
AGATTAATTATTAATAAGGGGTTATTAATATATAGTCCTTCAATAATAATAATATGATTT
ATATTATGTATGAGAAATATATCTGCTCCTCCTAGATTAAATTTAATTAGAGAAATTTTT
TTATTAATTAGATTAGTAAGATGAGGTAATTTTATATTTATTATTTTAATAATATTATTA
TTTATTAGAAGATGCTATTCTTTATATTTATATTCATATGTATGTTATGGTAAATCAATG
---TTATTATTTAGGTTTAAAAGTTTTTCAGTACGTGAATATATATTAATATTAATGATA
TTAATAATACTGGTATTATTGTTTTTAATATCATTATTATTT------------------
---------------ATGATTAGTATATACATAAGATTTTTTTTTTTTTTTGTTGGAATT
GTTATGTTTATTATAGGAGTATTTTTTTTATTAAATAAATTAACATTTATGTTAGAATGA
AATTTTATTTCATTAAATTCTGTAGATTTATTTATAATATTTATATTTGATTGAATATCC
TTAATTTTTATGAGATTTGTTTTATTTATTTCTTCTATAGTTTTATTATATAGATATGAC
TATATAAAGGATGATTTTTTTTTTAAACGGTTTATTTTGTTAATTTTTTTGTTTGTTATA
TCAATATTATTTATAATTGTAAGTCCTAATTTATTAAGAATTTTATTAGGATGAGATGGG
CTAGGATTAATTTCTTATTGTTTAGTCGCTTATTATCAAAATGTAAAATCTTATAATGCA
TCAATATTAACAGTTTTAATAAATCGTTTTGGCGATACTGGGTTAATAATATCTTTAAGT
TTATTATTTTATTTAGGGAGATGAAATTTATTATTTTAT------------------GAT
ACTATTGATAATATTATTATTTTTTTATTTTGTTTAGCAGCTTTTACAAAAAGAGCTCAG
ATTCCGTTTTCTTCATGATTGCCTGCTGCTATAGCAGCTCCTACCCCTATTTCTTCTTTA
GTTCATTCCTCGACTTTAGTTACTGCGGGAGTTTATTTAATAATTCGCTTTAATCATTTA
TTAATA---AATAGAAGATTTAGTGAGTTAATTTTTATCTTATCTATATTGACAATATTT
ATAGCTGGTCTTAGTGCAAATTGAGAATATGATTTAAAAAAAATCATTGCTTTATCAACT
TTAAGGCAATTAGGATTAATAATAAGAATTTTATGTTTAGGGGGGGCAAATATAGCTTAT
TTTCATTTATTAACACACGCAATATTTAAGGCTTTATTGTTTATGTGTGCGGGAATTATT
ATTCATTCAATGAAAAATTTTCAAGATATTCGATATATAGGTTCGATAGTTGTTTTAATA
CCTTTTACCTTAATTTGTTTTAATATTTCTAATATAGCTTTAGCTGGCATGCCATTTTTA
TCGGGATTTTATTCAAAAGATTTAATTTTGGAGGGTTTAATATTTATAGGAGAAAGATTT
TTGGTTTTCTTTCTTTTTTTTTTTTCTATTGGGTTAACAATTTCTTATAGTTTACGAATA
TTTATATATAGAATATTCTCTGAGTTAAAAATAACAAGGTGTTTTAATTTATCAGATAGA
AAT---------TTTTAT---ATAAATTTAAGTATAATTTTTATATTATTAATATCAATT
ATTAGTGGTAAACTATTATTTAGGTTAATTTTTAATGAATTTAATGTAATTATTTTATCA
AAATTATTAAAATTAATAGTATTATATTTTATATTTATAGGATTAATTATAGGGGTTTTA
ATTTATAATTGTAATATTATATATAAT---------AATAAATTATTATTTATAAAATTT
TATATTAATAAAATATGATATGTATTTAAAATTTTTTATTTTTTAATTGGAATATTTCTT
AAATTTTCAGGTAATTTTTATTATATAAAT---GAGAAGTTATGAAGA---GAAGAATTA
GCTTTTAAGAATTCTTTAAATAAA---ATAAAGTATTTTATTAGGAAAATTGAT------
TATTTTTATTTAAATTCATATAAATTAACTATATTAATTTATTTTTATATTGGTTTTTCA
GGTATAATGTATTTAATATTA------ATGTTAATAAATATAATATATTCCTTAACTAAT
ACAATTGATAAATTCAACTATACAATTGAATCATATACAATTTGAATATCATTAGTAATA
ATTTTTTCTCTATTAAACTTAAATGATGCTCATCCAATTACAATAATA---ATATGTTTA
GTGATCTATTCCTCTATTATTGCTGTAAAAATAACATTTTTATATAAAAATTCATGATAT
TCATATTTATTATTTTTATCAATAATTGGAGGTATTTTAATTTTATTTCTTTACTTTGTA
AGAGTTGCCCCAAATGAAAAATTTTCTTTTTTAAAAAATGAATTTATAAAACTTACTTTA
TTCATAATTATTAGAGCTATTTTAATTTATATAATTATATATTAT---AATAATGATTAT
TTTTCAATA---------ACAACATTATTTGAAAAAAATAATTCATTTAATTTAACA---
AATTGATCAGATCACTTAGATTACAAT---------ACAACTGAAATATTTAATAAA---
AATTTTAAAGCTACAATTTTCATAATAATTTATTTATTATATTCCTTATACACAATCCTA
AAAATATGTATAAGAATATACGGCCCCCTACGAACTAATACCAAA---T-TTATTTGAAA
TAAAATATATTTTTTATTTATGTATAATTTATTATAATTGGATAATAAGTTATTATAATT
GGATAATAAGTAAAGTAATATTTAATTTTATTT--------TAAAATGTTTTAGTATTTT
AAATT-----------------TTAAATTAATAGTTTA-TTTTTT-----------AAAT
GTAAATGGAATTAATGAAA----TAT----TTTAAATATTTAAAAT?ATTART?AAAWAW
KTWA--------------AAWATWT-----RARWWAAAAA--GTTTATTAAT--------
-TA-TTTATTATA---------------AATTTAATTTTCTCGAA--TTAATTAGAG---
--------ATT-ATTT---TCGAT--CTAAGTTAATGTTTAATT----ATTATTTAAAAT
ATTAGATTAG-AGGAGAAATTCTAGTCAATAATTATAATTA--TAGGTAAAATTATTGAT
AGGATTATAATATTTATT--ATTATT---AATATTATTTATAATTAATWT---------C
TGATTA------------------------------------------------------
------TATAATCA---------GACTTTTTAGAAAAATTGGAAGGG--WTTAGCTTTAA
ATATACGTTGTATATATTATAA--------------------------------------
-----------AAATTAAATTTTA-----------TGTGTATTAATTTAAAATTAAATAA
AAA-TTAATATTTATAGAAAAAATAAATA------AATT-TATG--CGT-TTATTTAAAA
ATTTAAATTAGT--AGTTAATT--ATTAATAATGTTAATTT-AATAAAT-TATTAATCTT
CATCAGTAATGATAGAAATATTATAAGAATA---AT---------CAAACAATGTCTACG
AAATGTCAATATCAAGATGCTGCTTCAAATCCA----------AAATGATGATTTCTTGA
AAAGTGGTTAGACAAA-----------------AATAAATATCTACCTGTTTAACAAAAA
CATGTCTTTTTGATTT--TAATTTAAAGTCTGATCTGCCCAATGAAA--AATTTTATTTA
AATGGCCGCGGTATTTTGACCGTGCAAAGGTAGCATAATCATTAGTTTTTTAATTGAA-W
GCTTGTATGAACGATTGAATAAGATATTAATTGTCTCATAATTAATTAAATTAAAATTTA
ATTTTTAAATTAAAAAGTTTAAATTTCATTAAAGGACGAGAATAC---ATATATAATTAT
A-----------------------------------CTTATTAAGCGCA--------ATA
A--ATTAATAGGTATGAAATAAAAG----------------------------AAAAATA
ATT---------------------------------------------------------
---------------TTTTGATCCT--GAATTTTAGATTATAAAAATAAAATACCTTAGG
GATAACAGCGTAATTTATTTGGAGAGATCATATTAATAAATAAGTTTGCGACCTCGATGT
TGAATTAAGA-TAATACTTAGGTGGAGATACTTAAGATTTTAGGTCTGTTCGACCTTTAA
ATTCTTACATGATTTGAGTTCAGATCGGCGTGAGCCAGATCGGATTCTATCCTTAATAAA
T-TAAAA-ATATTTTTGTACGAAAGGACTTTATATT--TTAAATAATTTAAA--------
---------------AAT-TT-----------------------ATTGATAAAAATTAAT
AATATAATAAAAAAAA--------------------------------------------
-----ATATTATTGATAATAATAATTATTTTGAA-------------------GTTGAAT
------------------------------------------------------------
------------------------------------------------------TGTTTA
GTATTATTTTTAATATTTATAATTAATTTTAAATTAC---------TTATATTGATTTTT
ATATTAATTAATTTTAAG--------------------------TTTTTTTTTAATTAAT
TAGTTTATT---TATTTTTATAAAGTTTAATTCTGACTTT--AGGATTTATTATAAGTT-
-------TTATTTAATATATAAATTTTTATGTTA------------TTATATTATTTTTT
AAATAGAAATA-ATTATATTTTATT-----------TAGTATATAAAATTATATTTAAAT
AAAAATAAGTTTTTTTATAGAATTATATTTAGTTAA-----GATGGAATAAATTTGTGCC
AGCAT-TCGCGGTTAGACAAATT----AATCTGAGTAAATTAT-TATTAAATTTTTAGA-
---------------TGCTTTTTATT-TTTATTTTTAATTAATAAATTAAGT-----TAA
ATTAAGGTGAAATTTTATTAATTTG-ATATATT----AATTTTTAATTATTATTTTAGTA
TTCTTTGAAAATTTTATTATAAAC------------------------------------
-TAGGATTAGATACCCTATTATTTT?AA-TTGTAAAATTA--------------------
------------------------------------------TTTAAAAACTAATTTTTT
TTA-------TTTATTTTTAATTTWAYTTWA---------TTKWRTTTAAATTAGGTAGT
ATTAGHTATGATCTTGAAACTTTAAGAATTTGACGGTAATTCATTCAATTTAGAGGAACT
TGTTTTTT-AATTGATAATCCACGATAAGATTTACCTGTTTTATTT--------------
----------ATATTTGTATATCGTCGTTTAAAAAAAATTTTTTAAGAATTAGA----TA
ATTTTTTAAATATTAAAATA------AATTATATTTAATATAAATTCAGATCAAGGTGCA
GTT-TATGAACAGGTTTAAATGAGTTACAATAAAATTATTTATTTAA--AATGGATTTGG
AATTTTAAT--GTTTCAATAAAGGTGGATTTAAAAGTAAATTT--AAA----TAATTATT
TTAATTGATWTATGCTCTATAATATGTACATATCGCACGTCACTCTCATT-------ATA
AGATGAGATAAGTCGTAACAAAGTAAAAGTACTGGAAAGTGTTTTTAGAATWAAAATTGT
TTTT--GTTT

KX907848_Characopygus_scythicus
ATGATAACAAATTTATTTTCAATTTTTGATCCAGCTTCCTCAATTATAATATTATCAATT
AATTGAATAAGATCAATAATTAGATTAATTATTATTCCTTATACCTTTTGGCTTGTCCCC
TCACGATATAATATATTATGAATTCAACTAACAAATTTTATTAATAAAGAATTAAAAATC
TTAATTAAT---AAAAATGCAATAGGAAGAAATATTTTATTTTCAACTATTTTTATTTTT
ATTATAATTAATAATTTTATAGGTTTATTCCCATATATTTTTACAAGATCAAGACATATA
TCAATAACATTAAGTTTATCTTTACCTCTATGATTATCACTAATAATTTTTGGATGAATA
AATTTTTACAATAATATATTTGCTCACATAGTTCCTACAGGAACACCTCCTATCCTAATA
CCCTTTATAGTTCTAATTGAATCAATTAGAAACTTAATTCGTCCTGGAACATTAGCTATT
CGATTAGCAGCTAATATAATTGCAGGACATTTACTTATTACTCTAATTAGATCAACGGGA
CCTTCCTTAAACTCAATTCTAATTAGATTCATAATTTTA---ACTCAAATTCTTTTATTA
ACTTTAGAAAGAGCAGTAGCAATCATTCAAGCCTATGTATTTTCAATCTTAAGAACTTTA
TATTCCAACGAA---ATTAAA---------------------ATTCCACAAATATCTCCT
ATAAATTGACTTTTATTAATATTTTTATTCACTTTAATTTTAATTATATGTATATCATTA
ATTTATTTTATTTACTTACCTAAAAACTAC---AATAAAAACGATAATAATAACCCTTTA
AAAAACAAATTAAATAAT------------AAAAATTTTACTTGAAAATGA---------
------------------------------------------------------------
------------------------------------------------------------
---------------------------AATAATGATCAAATTTACAATTCTATCGTAACG
GCTCATGCATTTATTATAATTTTCTTTATAATTATACCTATTATAATTGGAGGATTTGGA
AATTGATTGATCCCATTAATACTAGGAGCTCCTGATATAGCATTTCCACGAATAAATAAT
ATAAGATTTTGATTACTACCCCCATCTATTACTCTTTTATTAATCAGAAATTTAATTAAC
CAAGGTGTTGGAACAGGGTGAACAGTATACCCCCCCCTATCAAACAACTTATATCATAGA
GGACCGTCAGTAGATTTAGCTATTTTTTCTCTTCATTTAGCTGGGATATCCTCTATTATA
GGAGCTATCAATTTTATCTCCACAATTATTAATATACGTCCTCAAGGATTAAACTTAGAT
CAAATATCTTTATTTTCATGGGCAGTTGGAATTACTGCTATTTTATTACTTTTATCTCTT
CCTGTACTTGCAGGAGCAATTACTATATTATTAACAGATCGAAATCTTAATACTACTTTC
TTTGACCCTGCAGGAGGAGGTGATCCTATTCTATATCAACACTTATTTTGATTTTTTGGA
CATCCTGAAGTATATATTTTAATTTTACCTGGTTTTGGAATAATTTCCCATATAATTTTT
TCTGAAACCGGAAAAAAAGAAACTTTTGGTATATTAGGAATAATTTATGCTATAACAGCA
ATTGGAATTTTAGGATTTGTAGTATGAGCACATCATATATTTACTGTAGGAATAGACGTT
GATACTCGAGCGTACTTTACTTCTGCAACATTAATTATTGCAGTTCCAACAGGAATTAAA
GTATTTAGATGATTAGCAACACTTCACGGATTTAAATTTAATAATTCACCCACAATATTA
TGATCAATTGGTTTTATTTTTTTATTTACACTAGGAGGATTAACAGGAATTACTTTAGCA
AACTCATCAATCGATATTATTCTTCACGACACATATTATGTTGTAGCTCACTTCCACTAT
GTTTTATCTATAGGGGCAGTATTTGCTATTATAGGAGGATTTATTCACTGATATCCACTA
ATTACAGGATTAACTTTAAATCCATTCTGACTAAATAACCAATTTATACTGATATTTATT
GGAGTAAATACTACATTCTTCCCCCAACATTTTTTAGGATTATCCGGAATACCTCGACGT
TACTCAGACTATCCAGATGCATTCTTATCCTGAAATATTATTTCATCTATTGGATCTTTA
ATTTCTTTAATAAGAATTACAATATTTATTTTTATCTTATGAGAATCAATAATCTCCAAT
CGACAAATTATTTTTAATGAAAATATATCATCATCTATTGAATGATTACAAATATTTCCA
CCAATAGAACATAGATACTCAGAATTACCAATTTTAATTAATAAA------------ATG
TCTACATGATCAATAATTTCACTCCAAGATGCTAATTCTCCCTCTATAGAACATTTAACT
ATATTTCATGATCACATTTTAACTATTAATATCTTAATTACAATATTAGTAGTTTATATT
ATTATCTCAATTTCTTTGAACAAAATTATTAACCGAACACTAATACAAAATCAACTAATT
GAATTAATTTGAACTTTTATCCCGATAATTATTCTTCTTTTTATAGCTTTCCCCTCTATT
AAAATTTTATATTTAATAGATGAAATTTTTACTCCAATAATCACAATTAAATGTATAGGC
CATCAATGATACTGAAGATACGAATATTCAGATTTTAACAAC------ATTGAATTTGAT
TCATTTATAATTCCTACAGATGAATTAAATAATAATGAATTTCGTTTATTAGAAGTTAAT
AACCGAATAATTATTCCTTTTAATTCTCAAATCCGTTTATTAATTTCTTCTGTTGATGTT
ATTCATTCATGAACAGTTCCTTCTATGGGAATCAAAGTTGATGCTACTCCTGGACGAATT
AACCAAGCTAGTCTATTAGCTATTCGACCAGGATTATTTTACGGTCAGTGTTCAGAAATC
TGTGGAGCTAACCATAGATTTATACCAATTATCATTGAATCAACTAATATAAGATCTTTT
ATTTCATGAATTAAAAAATTT------------------------------------ATG
TCAATAAACAATCATCCATTTCATATAGTTGAAAAAAGCCCATGACCTTTAACATGCTCA
ATTGGAATAATTATTCTTACTAGAGGATTCATTAAATGATTTCATTATAAAAATTATTCT
ATATTTTTAATTGGAATTATTATCATAATTTTATCATCCTACCAATGATGACGAGATGTA
ACTCGAGAATCTACTTTCCAGGGATTACACTCTAAGGAAGTTTACTTAAATATAAATTGA
GGAATAATCTTATTTATTACTTCTGAAGTA------------TTTTTCTTTTTATCATTT
TTTTGAGCTTATTTTCATGCTTCTCTATCACCTAACATCGAAATTGGAAGAACATGACCT
CCTATAGGAATTATTTCTTTTAATCCTTACCATATCCCTTTACTAAATACAATCATCTTA
ATTTCCTCAGGAGCAAGAATTACATGATCTCACCATAGACTAATTAATAAAAAATTTAAT
CAAAGATTAATTAGGTTAACAATTACAATTATTTTAGGAATTTACTTTAGAATTCTCCAA
AAATTTGAATATAATGACGCATATTTTACTATTGCTGATTCAATTTATGGATCAACCTTT
TATATAGCAACTGGATTCCATGGAATACACGTATTAATCGGAACAATATTTCTAATAGTA
TGTTTAATTCGACTAAAAAATAATCATTTTTCCAGAAATCATCATTTTGGATTTGAAGCA
GCTTCATGATACTGACATTTTGTAGATGTTGTATGACTATTCTTATATATTTCTATCTAC
TGATGAAGATTTAAT------------ATGTTAACAAATATATTAAAGCATAACCCAATT
ATTAATATTGCATATAACAGATTAGTAAAACTTCCAACCCCATTAAATATTTCTGTTTGA
TGAAATTTCGGGTCATTATTAGGATTATGTCTATTAATTCAAATCATTTCAGGTTTGTTT
TTATCAATACACTACTGCCCAAACACAAATTATGCTTTTAATAGAGTAATTCATATTTGT
CGAGATGTAAATTACGGATGATTAATACGATTAATTCACATAAATGGAGCCTCTTTTTTT
TTTATTTGCCTATACACACATATAGGACGAGGATTATACTACATATCATATAAATTTAAC
AAAGTATGAACTATCGGAATCCTAATTCTTTTTATAACAATAGCTACAGCATTTTTAGGA
TATGTTTTACCATGAGGACAAATATCATTTTGAGGAGCTACAGTAATTACAAACTTAATT
TCTGCTATTCCCTACTTAGGAGAATCAATTGTTTTATGAATTTGAGGAAGATTCTCAGTA
GATAATGCAACTTTAAATCGATTTTATTCATTACATTTTATTTTACCTTTCATAATTTTA
ATATTAGTAATTATTCATCTAACATTTCTTCATTTAACTGGATCAAATAATCCATTAGGA
ACAAATAGAAATCTATATAAAATTCCCTTTCATCCGTACTTTACAATTAAAGATTCAATA
GGATTTTTACTATTATTATTTACTATAATAATATTGATTATAATCAATCCATACATATTA
GGAGACCCTGAAAATTTCTCACCGGCCAATCCCTTTGTCACTCCMATTCATATTCAACCW
GAATGATATTTTTTATTTGCTTATGCAATTTTACGATCAATCCCTAATAAATTAGGAGGA
GTAATTGCTTTATTTATATCAATTAGAATCTTCTTTATTATACCACTAATTAAAAATAAT
TTTATATTTACATCCAAATTTTATCCTTTAAATCAATTTTTATTTTGATTAATAATTAAT
ATTTTTTTACTATTAACATGACTAGGT---------------------------------
------------------------------------------------------------
------------------------------------------------TTGATAAGATTT
TTAATAATA---ATAATAAGATATTTAATTTTATTAGTTAATGTATTAATTGGGGTAGCA
TTTTTAACTTTATATGAACGAAAGGTTCTTGGCTATGTACAAATACGTAAAGGCCCTAAT
AAAATAGGGTTTATTGGTATGTTGCAACCATTTAATGACGCTATTAAGTTGTTTAGTAAA
GAGTATTTAATGAGATATCATTTTAATTATCATATTTATTTATTTTCTCCTTTATTAATA
TTAATATTAAGATTATTTATTTGAATTTTAGTTCCTTTTATGTTTAATTTATGGGAGATA
AATTTAGGTGTGTTGTTTTTACTTAGTGTATTGAGAATTAGAGTTTATTTTACTATATAT
TCAGGATGGTCTTCTAATTCGATATATTCTTTATTGGGGTCGTTACGATCTATTGCTCAA
ACTATTTCTTATGAAGTAAGATTAGCAATAATTTTAATTATTTTTATTTTTTTAATTGAT
AGATTTAATTTTTATGATTTATTAGTTTATCAATTAAATTTACCTGTAGTTATTTATATA
ATTCCGGTATTTTTTATATTTTTAGTAAGTTCTGTGGCTGAATTAAATCGTTCTCCATTT
GATTTTGTTGAGGGAGAATCTGAGTTAGTTTCTGGGTTTAATATTGAATATGCTAGTGGT
ACTTTTGCTTTTTTATTTTTAGCTGAATATTCTATGATTTTATTTTTTAGAATACTATTA
ATATYWWTATTTTKAGGRWKTWTRTGRTTTAATWTRKTKTCWTATATTTTTATTATATTR
TTTTTTAGTYTWATTATTTTARTYCGRGGRACATATCCTYGGTTTCGTTATGATATRTTA
ATARGRTTAGCTTGAAARAAATTTCTTCCATTTATTTTAAATTATTTAATTTTTATTTTA
GGCGTAAAGGTTTTTGATTGTTTTATAATTATG---????????????????????????
????????????????????????????????????????????????????????????
????????????????????????????????????????????????????????????
????????????????????????????????????????????????????????????
????????????????????????????????????????????????????????????
????????????????????????????????????????????????????????????
????????????????????????????????????????????????????????????
????????????????????????????????????????????????????????????
????????????????????????????????????????????????????????????
????????????????????????????????????????????????????????????
????????????????????????????????????????????????????????????
????????????????????????????????????????????????????????????
????????????????????????????????????????????????????????????
????????????????????????????????????????????????????????????
????????????????????????????????????????????????????????????
????????????????????????????????????????????????????????????
????????????????????????????????????????????????????????????
????????????????????????????????????????????????????????????
????????????????????????????????????????????????????????????
????????????????????????????????????????????????????????????
????????????---ATTTATATAATTATAATTCTAATAATTAGATGTCTTTTAATCACT
ATAATCATACTAACAATAAATATTATTATTTCAAAAAAAAAATATATAGACCGAGAAAAA
TCATCCCCATTTGAATGTGGATTTGACCCTCTATCATCCCCCCGAACACCGTTCTCTTTA
CGATTTTATTTAATTAGAATTATTTTCTTAATTTTTGATATCGAAATTGTAATTATATTT
CCTCTAATTCCATCTATATGATTCAGA---AATCCTTTAATTTGAATTTTT---ATATTT
TTAATTTTTAGAATTTTACTAATCTGAGGTGTATTTATCGAATGAAACGATGGATCCTTA
TTTTGAATAAAA????????????????????????????????????????????????
????????????????????????????????????????????????????????????
????????????????????????????????????????????????????????????
????????????????????????????????????????????????????????????
????????????????????????????????????????????????????????????
??????????????????------------------------------------------
------------------------------------------------------------
------------------------------------------------------------
------------------------------------------------------------
------------------------------------------------------------
------------------------------------------------------------
------------------------------------------------------------
------------------------------------------------------------
------------------------------------------------------------
------------------------------------------------------------
------------------------------------------------------------
------------------------------------------------------------
------------TCTATGATTTTAGCAGGTGTTATATTAAAACTAGGAGGATACGGTCTT
TATCGGACAATATTTATTTTAGATGATAATAGTGATTTTGTTATAGATTATAACTTAATA
GTTATTGGTTATAGTTTAGTAGGATCTATTTATTTAAGACTAGTTTGTTTACGACAATTA
GATATAAAATCTTTAGTAGCATATTCATCTGTTGTTCATATAGGATTAGTAATTGCTGGT
TTATTTTCTATAGAATCTATTGGAGTTCAAGGTGCGTATTTAATAATAATTTCTCACGGT
TTATGTTCTTCTGGACTATTTTKTATAGTTAATATACTTTATGAACGTTCTATAAGGCGA
AGACTAATTATCAATAAAGGAATATTAATTTATTGTCCTTCAATGATAATGTTATGATTT
TTATTATGTATGGGHAATATATCAGCTCCTCCTAGATTAAATTTAATTAGTGAAATTTTT
TTATTAATTAGATTAGTAAGATTTATAAAAATTTTCGTAATTATATTAATAGTATTATTA
TTTATTAGAAGATGCTATTCTTTATATTTATATTCATATGTTTGTTATGGTAAATCTATT
---GGATGATTTAGATTTATAAGATTTTCAGTTCGTGAATTTATGTTAATTTTAATACAC
GTTATTCCTTTAAATATTTTAGTTTTAAAGATTGATATTTTATAT---------------
---------------ATGATTAGGTTATTTACTAGTTTTTTTTTTTTTCTTATTGGATTA
ATTATATTTTTTATAAGATTAATTTTTATATTAAATATAAATATATTTATGTTAGAATGA
AATATTATTTCTTTAAATTCAGTTGATATTTATATGTTATTTTTATTTGATTGAATATCT
TTATTATTTATAAGATTTGTTCTTTTTATTTCTTCAATAGTATTGATTTATAGATTTGAT
TATATAAAAGGAGATTTATATTTTAGTCGATTTATTATGTTAATTATTTTATTTGTGTTT
TCTATATTGTTGATAATTATAAGTCCAAATTTAATTAGAATTTTGTTAGGATGAGATGGT
TTGGGATTAATTTCTTATTGTTTAGTGGCCTATTATCAAAATATTAAATCTTATAATGCT
GCTATATTAACTGTATTAATAAATCGTTTTGGAGATACAGGTTTAATAATATCATTAAGA
ATTATATATTCAGTAGGTTCTTGAAACTTAATATTATAT------------------AGA
AAGGTTGATTTAATAGTAATTATTTTAGTTTCTTTAGCAGCTTTTACTAAAAGTGCTCAA
ATTCCATTTTCTTCTTGGTTACCTGCAGCAATAGCTGCTCCTACWCCWATTTCTTCTTTA
GTYCATTCTTCAACTTTAGTTACTGCRGGRGTTTATTTAATTATTCGATTTAATC??ATT
TTA------------------GATGAGTTTATTTTAATTTTATCAATTTTAACGATATTT
ATAGCTGGTCTTAGAGCTAATTGAGAGTATGATTTGAAAAAAATTATTGCATTGTCAACT
TTAAGTCAATTAGGTTTAATAATGAGAATTTTATC?TTAGGGGGAGTTAATATAGCWTTY
TTTCATTTRYTAAYWCATGCWATATTTAARGCTTTRTTATTTATRTGTGCTGGAGTAATT
ATTCATTCAATAAAAAACTTTCAAGATATTCGTTTTATAGGATCTATAGTATTTTTAATA
CCTTATACATTAAATTGTTTTAATATTGCTAATTTAAGATTGGCTGGTATACCTTTTTTA
TCTGGATTTTATTCTAAAGATTTAATTTTAGAACAGTTAATATTTATAGGAGAAAGAATA
TTTGTATTAATTTTATTTTTAATTTCTATTGGATTAACAGTTTCATATAGGTTACGAATA
TTTATTTATAGTTTATTTACAGAGATAAAAATATCAAGGYGTTTTAGTTTAGTTGATGAA
AAT---------------------------------------------------------
------------------------------------------------------------
------------------------------------------------------------
------------------------------------------------------------
------------------------------------------------------------
------------------------------------------------------------
------------------------------------------------------------
------------------------------------------------------------
---------------------------?????????????????????????????????
????????????????????????????????????????????????????????????
????????????????????????????????????????????????????????????
????????????????????????????????????????????????????????????
????????????????????????????????????????????????????????????
????????????????????????????????????????????????????????????
????????????????????????????????????????????????????????????
????????????????????????????????????????????????????????????
????????????????????????????????????????????????????????????
????????????????????????????????????????????????????????????
????????????????????????????????????????????????------------
-TAGAGGAACTTGTTTTTTAA---------------------------------------
------------------------------TTG-------ATAGTCCACGATAATATT-T
ACCTA-------------ATT---TATTTGGTTTGTAT-ATCGTC---------------
---------GTTTAAAAAA----AATTT--TTTAAGAATTATTAATTTTTATAATATAAT
---------GATTAATT-ATATAAATTC--AGATCAAGGTGCAGCTATTTAT--------
TTAGGATAAAATGAG-----------TTACAATAAATTTAAT-----TTATTTACGGA--
------TTTTA-AAATTA-AATTT--TTAAATTAAGGTGGATTTAAAAGTAAATTTGAAT
AATTATTTAA-GTTGAGAATTKTTTTGAATTATGTACATATCGCCCGTCGCTCTCGTTAT
AAGATGAGATAAGTCGTAACAAAGTA---AGGGTACTGGAAATGT---------------
------------------------------------------------------------
-----------------------TWTA??GTAYWAARATTT?TAATT--AATAATTATAK
TTAWAAATGTAARTRWTTTATG--------------------------------------
------------AAATAATTTAAAATAGT------TAATTTTTAAAGTAAAATTAATTTT
TTGTACCTTTTGTAT------CAGGGTTT------ATTA-AWTA--W---WTATTAA?TA
W??TTAATTTT---CTCGAATT--AATTA-------GAGYT-AATATAT-TATT------
---------TGATAAAATTATTATATTTGTTTT-AT----GTAATTGACTTAATTTTAAA
TTA-------AAATATTTGTATATTTATTT-------------TAAATTAAATATAATTA
TAAGGAACTAGACAAA---------------TTTAAAAATATTTACCTGTTTAACAAAAA
CATGTCTTTTTGATTAT-TAATTTAAAGTCTAATCTGCCCACTGA------AAAATTTTA
AATGGCCGCGGTATTTTGACCGTGCAAAGGTAGCATAATCATTAGTTTTTTAATTGAA-A
GCTTGTATGAATGATTGAATAAAATATTGATTGTCTCATAATTATTAAAATTAAAATTTA
ATTTTTAAATCAAAAAGTTTAAATATTATTAAAGGACGAGAAGACCCTATAGATTTTTAT
AATTA-----ATTATTAATTTTAA---TTAAATTTATTTATTAAATTAAATAATTA-ATT
A--TTTTGTTGGGGTGACATTAAAATTAAATTAACTTTT------AA--TTA-AAATAGA
CATTAATTTATGAAATTTTA-----------------ATAT---------TATATATGTT
ATATATATTAAT---TTTTGATCCT--ATATTTTAGATTATTAAATTAAAATACCTTAGG
GATAACAGCGTAATTTATTTGGAGAGATCACATTAATAAGTAAGTTTGCGACCTCGATGT
TGAATTAAGA-TAATGTTTAGGCGGAGATGCTTAAATAAATAGGTCTGTTCGACCTTTAA
ATTCTTACATGATTTGAGTTCAGATCGGCGTGAGCCAGATCGGATTCTATCCTTAATTAA
T-TGTAA-ATGTTTTTGTACGAAAGGACTTAATATT--TTAAATATTTTA----------
---------------TATTAA-----------------------ATTGAAWAAAATTAAT
TAWTTT--------------------------????????????????????????????
????????????????????????????????????????????????????????????
????????????????????????????????????????????????????????????
????????????????????????????????????????????????????????????
????????????????????????????????????????????????????????????
????????????????????????????????????????????????????????????
????????????????????????????????????????????????????????????
????????????????????????????????????????????????????????????
????????????????????????????????????????????????????????????
????????????????????????????????????????????????????????????
????????????????????????????????????????????????????????????
????????????????????????????????????????????????????????????
????????????????????????????????????????????????????????????
????????????????????????????????????????????????????????????
????????????????????????????????????????????????????????????
????????????????????????????????????????????????????????????
????????????????????????????????????????????????????????????
????????????????????????????????????????????????????????????
????????????????????????????????????????????????????????????
????????????????????????????????????????????????????????????
????????????????????????????????????????????????????????????
????????????????????????????????????????????????????????????
????????????????????????????????????????????????????????????
????????????????????????????????????????????????????????????
????????????????????????????????????????????????????????????
??????????

KY063728_Corynis_lateralis
ATGGTAATAAATTTATTTTCTATTTTTGATCCAATATCCAGATTATTTAACTTAAATTTA
AATTGAATTAGAACATTTATAGGAACTTCATTTTTACCAGAAAATTTTTGATTAATTTTA
TCCCGAAATCAATTAATTTTAAGAAAATTAACTTTTTATATTCATAATGAATTAAAAAAT
TTAATACCT---AAAAAAAGTAAAGGAAGAACATTAATTTTTTTTTCTTTATTCTTAATA
ATTATTTCAAATAATTTTTTAGGTTTATTTCCTTACATTTTTACTAGAACAAGACATTTA
TCCATAACTTTGACTCTAGCATTACCAATATGAATAAGATTTATAATATACGGGTGAATT
AAAAAAACAAACCACATATTTACTCATTTAGTACCAATAAATACTCCTTCAATTTTAATA
CCATTTATGGTAATAATTGAGACAATTAGAAATTTAATTCGTGCTATAACTCTTTCAGTA
CGATTAACAGCAAATATAATTGCAGGACATTTATCAATAACTTTATTGAGAAGAATAGGA
CCAACAATAAATGAATATATTTTAATTATATTAATTTTT---ATTCAATTTTTATTATTA
ATTTTAGAATCTGCAGTAGCAATTATTCAAGCTTATGTATTTACAGTATTGAGACCTTTA
TATTATAGAGAA---GTAAGT---------------------ATTCCACAAATATACCCA
ATAAATTGAATTAGATTATACATTTATTTTATCATTATTTTATACTTAATCAATATTTTA
TTATATTTTAAT---------------------AAAACAAATATAGAATTAAAAAAATTT
AAATTAAATTTTAAACTA------------AAAAAATTAAATTGAAAATGG---------
---------ATGAATAAATGATTTTTTTCTACAAATCATAAAAATATTGGAACATTATAT
TTTATTTTCGGATTTTGATCAGGAATATTAGGTTTATCATTCAGTATATTAATTCGTAGA
GAACTAGGAACACCAAATTCATTAATTGGTGACGATCAAATTTATAATACAGTAGTAACT
TCTCATGCGTTTCTAATAATTTTTTTTATAGTAATACCAGTAATAATTGGTGGATTTGGA
AATTGATCAATTCCTTTAATACTAGGAGCACCAGATATATCATTACCACGATTAAATAAT
ATAAGATTTTGACTTCTTCCCCCATCATTAACATTATTATTAATAAAAAGAATTGTTGAT
TCAGGGTCTGATACTGTATGAACTGTTTATCCCCCTTTATCAAGAAATTTAGCACATGCA
GGAGCTTCAGTGGACATAACAATTTTTCATTTACATATAGCAGGAATTTCTTCAATTTTA
GAAGCTACTAATTTTCTTTCTACAGTTATTAATATAAAAATTAACGGAATAAAATTTGAT
CAATTACCTCTATTTGTTTGAGCTGTAATTTTAACTACTATTTTATTATTATTATCTTTA
GCTGTTTTAGCAGGAGCTATAACAATATTATTAACAGATCGAAATTTAAATACATCATTT
TTTGATCCATCCGGTGGAGGAGACCCAATCCTATACCAACATTTATTTTTATTTTTTGGA
CACCCAGAAGTATATATTTTAATTTTACCAGCATTTGGTGTTATTTCTTACATTATTTCT
AATGAATCAGGAAAAAAGGAAACATTTGGAACATTAGGAATAATTTATGCTATACTATCA
ATTGGTCTATTAGGCTTTGTAGTTTGAGCTCATCACATATTTACTGTTGGAATAGATGTT
GATACACGAGCATATTTTACAGCTGTAACTATAATAATTGCTATTCCTACAGGAATTAAA
ATTTTTAGATGATTAGCAACCTTATTTGGAGCAATTATAAAATCAATTCCTTCAATATTA
TGAACTATAGGATTTGTATTTTTATTTACATTAAGAGGATTAACTGGTATTTTTTTATCT
AATTCATCAATTGATGTAATTTTACATTACACCTATTATGTCGTAGCTCACTTCCACTAT
GTTTTATCAATACGTGCAGTATTCGGAATTATAGCAGGATTTGTTTATTGATTCCCTTTA
TTTACTGGATCATCATTACATCAAAAATGATTGAAAATTCAATTTATTATAATATTTTTT
GGAGTAAATTTAACATTTTTTCCTCAACATTTTTTAGGATTAAATGGAATACCTCGACGA
TACAGAGATTATCCCGATGCATTTCTAATATGAAATTTACTTTCAACAATTGGATCAATT
ATTTCATTCTTAAGAGTAATTTATTTAATTTTTATTATTTGAGAAAGATTAGCCGCTCAA
CGAAAAATAATTTTTACATTTTTTTCAAATTCTTTTATTGAATGAAGACCTAATTATCCG
CCCGCAGAACATAGATTTGATGAAATCCCATTAATTTTAATTAAA------------ATG
ACAACATGAATAAATTTATCTTTCCAAGATTCTAATTCTCCAACAATGGAACAATTAATA
TTTTTCCACGATCACGCAATAGTTATTTTAATTTTAATTATCTCAACAATTTTCTGCTTA
TTATTAATTTTAATATTAAACAAATTTACAAACCGAAATTTATTAAATAAACAAAATATT
GAAATTATTTGAACAATATTCCCTGTAATTTTATTAATTTTTATCGCTTTACCTTCAATT
CATTTATTATATTTAATAGATGAAATTAATAATCCTTTAATAACTATTAAAACAGTAGGC
CATCAATGATACTGAAGATATGAATATTCAGATTTCAAAAAT------ATTGAATTTGAT
TCCCACATAATTCAAAAAAATTCAAAAGATAAAACTTTTTTTCGTTTATTAGATGTAGAC
AATAATCTAATTTTACCTACAAATGCTCAAATTCGTATATTAGTTTCATCATCTGATGTT
ATCCATTCATGAGCAATACCATCACTAGGAAAAAAAATTGATGCAATTCCAGGACGATTA
AATCAAATTAGATTAACAATTAATCGTCCAGGTCTAATATTTGGTCAATGTTCTGAAATT
TGTGGAGCAAATCATAGTTTTATACCAATTGTTATTGAAGCAATCCCCATAGAATTATTC
CTAAAATGATTAATCTTATAC---------------------------------------
ATGAAGAAAAATCGTCCGTTTCATTTAGTAGATTATAGGCCGTGGCCATTAACAAGAGCA
ATAAGAATAATAATTATACTTACAGGATCAGTAAAATGATTTCATTTTAATGAAAACAAT
TTATTTTTATTAGGAATAATAATTACATTAATAATTATATTTCAATGATGACGAGATATT
ATTCGAGAAAGAACTTATCAAGGATTTCATACAACAAACGTAATAGAAGGAAGACGATGA
GGAATAATTTTATTTATTGTATCAGAAGTATTTTTTTTTTTTTTTTTTTTTGTATCATTT
TTTTGAGCATTCTTTCATGGTTCATTATCCCCTTCTATTGAAATTGGAGGATTATGACCT
TCAAAGGGAATTATCCCAATTAACCCCATAAGAATCCCGTTATTAAACACAATTATTTTA
ATTTCATCAGGTATTACAATCACATGAACTCATCGTAGATTATTAAATAACATAAAATAT
GAAGCCTTAAAAAGATTAATTTTTACAGTTTTATTAGGATTATTATTTTCATTTTTTCAA
GGATATGAATATTGAGAAGCTCCTTTTTCAATCGCAGATTCAATTTATGGATCTACTTTT
TTTATAAGAACAGGATTTCACGGAATTCATGTTTTAATTGGAACTACTTTTCTGACTATT
AATATTATACGAATTTATATAAATCTTTTTTCATCGTACCATTATTTTAGATTCGAAGCT
GCAGCTTGATACTGACATTTTGTTGATGTAGTGTGATTATTTTTATTCATTTCTATTTAC
TGATGAGGTAAT------ATATTTATTTTAATGTCAAAACATATTTATCAAGACCCAATT
ATTAAAACTATAAAATCTTCATTAATTTATTTACCAACTCCAAGAAATATCTCTACTATA
TGAAATTTTGGTTCATTATTAGGCATTTGTTTAATTACTCAACTAATTTCAGGTATTTTT
CTTTCAATACATTATACAGCTAATATTGAATTAGCATTTTCTAGAGTAATCCATATCACA
CGAGAAGTAAATAATGGATGATTTATACGAATAATGCATGCTAATGGAGCTTCATTTTTT
TTTGTTTGCTTATATACTCATATTGGACGAGGAATTTATTATGGATCTTTTCATTTTAAA
AAAACTTGAATCACAGGAGTATTAATTTTATTTATAATTATAGGAACAGCTTTTATAGGA
TACGTTTTACCATGAGGACAAATATCATTTTGAGGAGCAACAGTAATTACTAATTTATTA
TCTGCTATTCCTTATATTGGAACAACTTTAGTACAATGATTATGAGGAGGATTTTCTGTT
GACAACGCAACATTAACACGATTTTTTTCAATTCATTTCTTACTACCATTTATTATTTCA
GCATTTGTAATAATTCATTTATTATATCTCCATTTAACAGGATCAAATAATCCCTTAGGA
ACTAATAGAAATATTGATAAAATTCCTTTTCATCCTTATTTCACATTAAAAGACATTATC
GGATTTATTATTATATTAAATAGATTAATTTTATTAATCTTAATTTCACCAAATTTATTA
GGAGATCCTGATAATTTTATTAAAGCAAATTCATTAATTACCCCTCTTCACATTAAACCA
GAATGATATTTCTTATTTGCTTACGCAATTTTACGTTCAATTCCTAATAAACTAGGAGGA
GTAATCGCATTAATATGCTCAATTTTAATTTTAATAATTTTACCATTTTTTTATTTCAAA
AATTTTAAAAGATTAACTTTTTATCCTTTAAATAAATTAATTTATTGAACAATAATCTCA
ATCATTATTTTATTAACATGAATTGGAGCAAATCCAGTAGAAAATCCCTTTATTTTAACA
GGACAAATTTTAACAATTATATATTTTACATATTATCTAATTAACCCATTTAATACAATA
TTATGAGATAAATTATTAAAT---------------------ATTAATTTAAAAGAATTT
TTTTTTACT---GTTTTAAGTAGATTAATTTTAATAATTATAGTATTAATTGGAGTGGCT
TTTTTAACTTTATTAGAACGTAAAATTTTAGGTTATGTTCAAATTCGGAAAGGTCCTAAT
AAATTAGGATTAATTGGTATTTTACAGCCTTTTAGTGATGCTATTAAATTATTTACTAAA
GAGTCTGTAGTTCCTTTTATATCTAATTATTTTCCTTATTATTTGTCTCCGATTTTTAGT
TTATTTTTAGTTCTTTTTCTTTGAATAGTTGTACCTTATTCTATAAATTTATATACATTT
GATATGGGAGTTTTATTTTTTTTATGTTGTGCAAGTATAGGTGTTTATTCTTTAATAATT
TCAGGATGATCTTCTAATTCTAAATATGCTTTTTTAGGCGCTTTGCGTTCTGTTGCTCAA
ACAATTTCTTATGAAGTTTGCATGGCTTTGATTTTATTATATTTTATTTTTTTAGTAGAA
AGATATAATTTTTTGTATTTTTATATTTTTCAATTTAATATTATATTTATTTTTATTACT
TTTCCCTTATTTATTGTTTGATTTATTATTTGTTTAGCAGAAATAAATCGATCTCCTTTT
GATTTTGCTGAAGGTGAGTCTGAATTAGTTTCTGGATTTAATGTTGAATATAGAAGAGGT
GGATTTGCTTTAATTTTTATAGCAGAATATGCAAGAATTTTATTTATAAGAATGTTATTT
TGTTTAATATTTTTGGGTGGGGATTTTTTTAGAATATTATTTTATTTTTTTATTGTTTTT
ATTTCTTTTATATTTATTCTTATTCGAGGGACTTTACCTCGGTTGCGTTATGATAAATTG
ATAATGATATCATGAAAAAGATTTTTACCTGTTTCTTTAAATTTTTTTTTATTTATTTTA
GGATTTAAAATTTTTATTTTTATTATTTTAATA---------------------------
------------ATTGAATATTTGAACAAAAAAAAAATTTTTAATAATTTTATAAACAAT
ATTTTTATTATTACCTTAATTTCAGGATCTCTAATTACAATAAATTCGTCAACTTGAATA
AGAAGATGAATAGGATTAGAATTAAATTTATTATCATTTATTCCTTTAATAAAAAGAAAA
------AAAATAAAAACTTCAAAAAGAATAATAATTTATTTTATTGTTCAAGCTAGAGCT
TCTTTTATATTATTAATAATTATTCTTTTAATAAAATTAGAACCAATT------------
---------TTTATTAAAATTAAT---TTAATATTTTTATTAATTCAAATTTCATTATTA
ATAAAATTAGGAAGAGCACCATTTCATTGATGAATACCTGAAATAATAAATTTTTTAAGA
TGAAAAAATTGTGTTATTTTAATAACATGACAAAAAATTGCTCCTATCTATTTAATTAAT
TTA---ACAAATTTAAGA---------------------AATTTTATTTATATAAGAATT
TTTTATTCTGCTTTTTTAGGATCAATTTTAGGAATTAATCAATTAAGAATTAAATTAATT
TTAAGTTATTCTTCTATTAATCATTTAGCTTGATTATTAATCTCTATTATATTAAATTTT
TATTTGTTTTTTATTTATTTTATAATCTATATATTCAATATTTTAATAATTTGTTATATA
ATAAATAATATAAATTTTACTTATTTAAGAGAATTA---TATAATTTTAATAATAAAAAT
---TTATTATCAATGAGATTAAAATTAATATTAATTAGATTATTCTTATCTTTAAGAGGA
TTACCACCATTTTTAGGATTCTTACCTAAATTA---------------------------
------------------------------------------------------------
------------------------------------------------------------
------------------------------------------------------------
------------------------------------------------------------
---------------ATTAAAATTATATTTGTAATAATAATAATAATCTTTTCTATCTCA
ATAATTATTATATTAATTTCATCTTTAATTTCAAAAAAAACTTTTAATGATCGAGAAAAA
ACCTCACCTTTTGAATGTGGGTTTGACCCAAAAGAAACCCCCCGAAAATCATTTTCTATT
AATTTTTTTTTAATTGCTTTAATTTTTTTAATTTTTGATGTAGAAATTGCTTTAATCTTG
CCTATTATTTTAACTATCCCTGTTTCA---AATTTAAAAATTTGATTAAAT---TCATCA
ATTTATTTTATTATTATTTTAATTATAGGATTATATTATGAATGAAAAATAGGAGCTTTA
AATTGATTG------------------ATTAGATTTATTTTATATTTATTTTTATTAATT
TTTTTTATTGGATTTTTTAGTTTATCTTTAAATCGTTTTCATTTATTAATAATTTTATTA
AATTTTGAATTTTTAATTTTAATTTTATTTTTTTTTATAATATTATTTTTAACTTTTTAT
GGGTTAGAGCTA---TATTTTAGATTAATTTTTTTAGTGTTTAGTGTTAGAGAGGGTGTT
TTAGGTTTATCTATTTTAATTTTATTAATTCGTTCTTATGGTAATGATTATTTTCAAATT
TTAAATTTATTA------------ATGTTAAAATTTTTTTTTTATTTAATAATTTTGATT
CCATTTAGTTTAATTATAGATTTT------------------------TGATTGTATCAA
TTTTTTATATTTTTAGGTACGTTTTTATTTATTTTTTCAGGAATTTTTTTATTTCAA---
------------TGAGTAAATTTAAGTTTA------TTTTTAGGAATAGATATTATATCT
TTTGGTTTAATTTTATTAACTTTTTGAATTTGTTCTTTGATAATAATAGCTTCTCAATTA
ATTTATGAAAAAAATTTGTTTATTAAATATTTTAATTTTATTATTTCTTTATTAATA---
ATATTTTTATTTTTAACTTTTAGTGTAACTGATTTATTTTTATTTTATTTATTTTTTGAA
ATTAGAATTATTCCAGTTTTAGTTTTAATTTTTGGTTGAGGATTTCAATTAGATCGTATT
CAAGCAGGAATATATTTATTGTTTTATACTTTATTTGCTTCTTTACCTTTTATATTAGCT
ATAATTTATTTTTATAAATTAAATTATAGATTAAGATTTTTTTTATTATTAAGAGGTATT
------TTTTCTTCTTTAGAGTCTGAAATTTTATTTATATTTATAATTTTA---GCCTTT
TTAGTTAAATTACCAATATTTTTTGTTCATTTATGATTACCTAAGGCTCATGTTGAAGCA
CCTATTTCTGGTTCAATAATTTTAGCTGGTATTATATTGAAATTAGGGGGTTACGGTTTA
TTACGTATTATGAATATTTTTATTTAT---------TTGACTGTCAAATTAAATTTTTTT
TTAATTAGATTAAGTTTATTAGGTGGTATTTATATTAGATTTATTTGTCTTTTTCAGATT
GATTTAAAGTCTTTAATTGCTTATTCTTCGGTTGTTCATATAAGAATATTATTATGTGGA
TTATTAACTTTATCAAATTGAGGTGTTTGTGGTTCTTATTTAATAATAATTTCTCATGGA
TTTTGTTCATCTGGTTTATTTTGTTTAGTTAATATTATTTATGAACGTTTAGGAAGACGA
AGATTATTAATTAATAAAGGTTTAATTAATTTTATACCAAATTTAACAATATGATGATTT
TTGTTATGTTCTTCAAATATAGCTGCTCCTCCTTCATTAAATTTATTGAGAGAAATTATA
TTAATTAATAGAATTATTTGTTGAAGAATAAATTCAATTTTATTTATTATAATTTTATTT
TTTTTTAGAGCTTTTTATACATTATATTTATATACTTTTACTCAACATGGGGAATTTTTT
---AATTTTTATAGATTTTCTCAAGTTTATGTTCGTGAATATTTATTATTGATATTACAT
TGAATTCCTTTAAATTTTTTTATTTTGAATAGAGAATTATTTAGTTTATTAATT------
---ATTATTTTTTTAGATTTGTGTATTGTAATATTTTTTTTTTTATTATTTTTTAGATTT
TTATTTTTTTTTACAGGTATATTATTTGTTTTTAAAAATTTATATTATTTTATTGAATTT
AATATTTTTTCATTAAATTCTTCTTCAATTATTATAATTTTATTAATTGATTGAAAATCT
TTATTTTTTATAAGAACTGTATTATTTATTTCTTCATTTGTTATTTTTTATAGAAAAGAA
TATATATTAAATGATTTAAATTTAATTCGTTTCATTTTATTAATTTTATTATTTATTTTT
TCAATAATATTATTAATTCTTAGTCCTAATTTAATTAGAATTTTATTAGGATGAGATGGA
TTAGGTTTAATTTCTTATTGTTTAGTGATTTATTACCAAAATGTAAAATCTTTTAATGCA
GGTATATTAACTGTTTTATCTAATCGAATTGGTGATGTTTCTTTATTAATGGCAATTTCT
TGAATATTAAATTATGGGAGTTGAACATATTTGTTTTATTTAGATTTTATAACTTTAAAT
ATTATTTCTTTTTATATTATTTTATTTGTTTTATTGGCATCTTTTACAAAAAGTGCTCAA
ATTCCCTTTTCGGCTTGATTACCAGCAGCTATAGCTGCTCCTACTCCTGTTTCCTCTTTA
GTTCATTCTTCTACATTAGTTACAGCAGGGGTTTATTTATTAATTCGATTTGAAAATTTA
TTAAAT---TCAATTTTTTTTATTAAATGATTTTTATTTTTTTCGGTTTTAACTATATTT
ATATCTGGTTTAAATGCTAATTTTGAATTTGATTTAAAAAAAATTATTGCTTTATCCACA
TTGAGTCAATTAGGAATAATAATAAGAATCTTATTTTTAGGTTATGGTAATTTAGCTTTT
TTTCATTTATTAATTCATGCTTTTTTTAAAGCCTTATTATTTATATGTGCTGGTATTTAT
ATTCATAATTTATTTGATATACAAGATATTCGTTATTTAGGGTCATTATTTAATCAAATA
CCTTTAGTTTCTATTTGTTTTAATTTTTCTAATTTAGCTTTATGCGGGTTTCCTTTTTTA
TCCGGATTTTATTCTAAGGATTTAATTTTAGAAGTTATTTTATATTTAAATTTTAATTTT
TTTATTATATTTTTTTTAATAATTTCTACCTTATTTACTGTTATATATACTTTTCGATTA
ATTTTTTTTTCTATATTAAGAAAATTTAATTTTTTTTCTTTAAATTGTTTGATTAGTGAA
TTT---------AATTCC---TTAAATAAAAGTCTTTTAGGTTTAATAGGGTTAGTAATT
TTTAGAGGAAGAATAATTATATGATTAATTTTTCCTATTCCTTTAATTTTAAACTTACCA
TTTTATTTTAAATTTATGCCAATTTTTTTAATTTTAATAGGATTTATTTTAAGTTTAATT
TTATATTTTTTTAAAAAATTAAGAAGA---------ATAAATTTATATTTAATATATTTT
TTTTTTAGTTCAATATGATTTTTACCGATTATTTCTACAAATTTTTTTTCAAAAAATATT
TTATTTTTTGGTATAAATATAAATTTTTTTATTGATCAGGGGTGAAGA---GAAACATTT
ATGGGCCGAGGATTAATAAAA------TTTATTTGTAATTTAAGTTTTTTAGATTTATTA
ATTTATTATTTTGGTAATATATTAAATTTATTTTTAATTTTTATTTTTTTTATTTTATTT
TTAATATTTTAT------------------------------------------------
------------------------------ATTAGATTACTGTTATACTTAATTATTCTA
ATAAATACAATTGTATTTTTTTTTATAAAAACTCCTATAACTATGGGA---CTAAGATTA
TTATTACAAACATTCCTTATTGCTGCAATTACAGGAATAAACTCAATAAGATTTTGATTT
TCCTACATTTTATTTTTAATTATAATTGGAGGTATATTAATTTTATTTACCTACATATCA
AGATTAACTTCTAATCAAAAATTCAAATTTAATAAAAAT---------------------
TTAATTTTAATTATTACCTTATTAATAATCTTACTAACAACATTTAATAATTTTATTTTA
TTAAAAAACGAAATTCCATTAAATTTAATTGATAAAAATATAATATTTAATATCAAATTA
ATTTTTAAACATTTAATAATTTTA------------TTAAATAAATTATTTAATTGACCA
GAAAATAAAATTTTATTACTTATAATTAATTACTTATTATTAACATTATTTATTAGAGTA
AAAATTATTAATGTAAATTCAGGAGCTATTCGTAAAGTA-----------AGTATTTTAA
TTATATTTATTTTTATTTTTT------------------------------------AGT
ATTTATTAATATAAATAAATTTAATTTTTTTTA--------------GTTTATGTATTTT
TTA---------------------GAAAAAATATTTTA-TATTATAGTTTATT-AGTATT
GTGAAAT--AATTTTGAAATAATTAT----TTTAATATAATAATTAGTTAAAAGTAAATT
T--------AATTTATT-TTACCTTGT---GCATCAGGGT----TTATTAAA--------
-TA-AAAAATAAA-------------AA-TTTTATTTTTCTCGAA--TTTAAAAGAT---
--------CTA---ATTT-TTTAT--AATTTTTAATGTGGCATA----ATTATTTTAAAT
TAATAATTAG-TAATGAAATGTTATTCGTTTTTAAAGATAT--CTAGTTTTTTAATAAAT
AAATTTAATTTATATATT-AAATTTT---AAATAATTAATTTTTTATTTT----------
TTATTTA-----------------------------------------------------
----------ATT--------------TAATATARATATCTTAAGGG--ATAAGCTTTAA
GATAAATTTTTATAATTTTAAT--------------------------------------
------------------TTTTTAAAAAAA-----ATGATTTTGGCTTAGAAATAG-TTT
TAATTAAATAAATGT------TAAAATTT-----------TATT--TTTTATTTAATTTA
TTTATATTTTA---ATTTAATA--ATTTATTAAAATTTTTG-ATTTAAT-TTATAAATTA
AATTAATTATGATAAAATTAGTAAATTTGA------------------------------
----------AAAAATGTATATTATTAAAAT------------TTTATTTTTGGTTAATT
AAAGGAATTCGGCAAA---------------TTTTTAATTATCCGCCTGTTTAACAAAAA
CATCGTTTTTTGAATT--TAATTTAAAATATGATCTGCTCAATGAATAATTTATTTTTTA
AATAGCCGCAGTATTTTGACTGTGCAAAGGTAGCATAATAATTTGTCTTTTAATTAAA-G
GCTAGTATGAATGATTGGACGAGATAAAATCTGTCTCTAATTAATTTTTATTTGAATTTA
ATTTTTAAGTTAAAAAGCTTAAATTTTTTTAAAGGACGAGAAGACCCTATAGAGTTTTAT
AAT-------AAATTTTATTATTTAATTTTTAA----TTTTTTTAATAATAAATTT-ATT
A--TTTTATTGGGGTGATAGGAATATTAATAGAACTTTT------TT--AAT-TTTTTTA
CATTTATTTATGAAT---------------------------------------------
---------------TTTTGATCCT--ATGTTTTAGATTAATAGATTAAATTACCTTAGG
GATAACAGCGTAATTTTTTTT-AGAGTTCTTATCGAAAAAGAAGATTGCGACCTCGATGT
TGGATTAAAA-TTTAATTTTGATGCAGGAGTTGAAAAGTTTAGGTCTGTTCGACCTTTAA
AATTTTACATGATCTGAGTTCAAACCGGTGTAAGCCAGGTTGGTTTCTATCCTTAAATTT
A-GTAAA-AATTTTTAGTACGAAAGGATTAAAATTT--TAAATTAAATTTAT--------
-----------AAAATATTTATAT-------------------TAATGAATTTTATTAAT
TAATTTTAGTTATT----------------------------------------------
------------------------------------------------------------
------------------------------------------------------------
------------------------------------------------------------
------------------------------------------------------------
------------------------------------------------------------
------------------------ATCTAATCCTAGTTTA--------------------
------------------------------------------------------------
------------------------------------------------------------
------------------------------------------------------------
------------------------------------------------------------
------------------------------------------------------------
------------------------------------------------------------
------------------------------------------------------------
-TAGGATTAGATACCCTATTATTATAGA--TTTAAATTT---------------------
------------------------------------------------------------
---------------------------------------------AAAATTTTAAGGATT
AATAGTTAAGTTCTTTAAACTTAAAAAAATTGGCGGTATTTAAAACTAATTAGGGGAATT
TGTTTTTT-AATCGATGATCCTCGTGATACCTTACTTTAATTAAT---------------
----------TAATTAGTTTATTTCCGTTATCAAATAACTTTTATAGAA-AAATATTATA
GTTGTTGAAACATTTTATTA--------TTTAATAGAATATTATTTCAGGTCAAGATGCA
GTT-TATATTAAAGTTAAAATGAATTACAATAAT---TTATAATTAT--TATGGATATTA
AATTGAAAT--ATTTAATTGAAGGTGGACTTAATAGTAAAGTA--AAA----AATTATAT
TTATTTGAATTTAGACTT-AAATATGTACAAATCGCCCGTCGCTTTCACT-------TCA
AGGTGAAATAAGTCGTAACAAAGTAGGTGTATTGGAAAATGTACCTAGAAAGTTTTTATT
ATA-------

KY679828_Parapolybia_crocea
---ATGATAAACCTTTTTTCTATTTTTGACCCTTATACATCT---TTAAATTACTCTATA
AATTGACTCAGAATATTTATCCCATTAATTTTTATTCCTAATCAATTATGAATAAAAAAA
ACAAAAACTATAATTTTTTTTATAATTGTAAATAAATTTATTATTGAAGAATTTAAAACA
ATAAAA------AAAAAAAAAATTATAAATATTTTTATTTTAATATCATTATTTTTTATA
ATTGTTACAACAAATTTTTTAGGGTTATTCCCATACACTTTTACTTCTTCTAGACATTTA
TCTATAACCCTACCTTTATCTTTAACCCTATGATTAAGTATTATATTATTTAATTGAATT
AATAAAACAAATTTAGCTTTTGCTCATTTAGTTCCTTTAAGAACACCTCCTCCATTAATA
ATATTTATAGTAATTATTGAATCTATTAGAAATATTATTCGACCATTAACATTAGCAGTT
CGATTAACAGCTAATATAATTGCAGGACATTTATTATTATGTTTATTAGGATCAACAGGC
CCATCATTAAGAGAAACAACTGTAATAATATTAATTATT---ACACAAATTGCTCTTTAC
ACTTTAGAAATAGCAGTTTCAATCATTCAAGCATATGTATTTATAACTCTTATATCACTT
TATATAAATGAA---TTA------------------------ATTCCTCAATTAAGTCCT
ATTAAATGATTTATTTTATATTTAATTACTTTAATTATTATTTTTTTATTATTAATTAAA
ATAAATTTTATTCATTTTTATTTTAAT------TTATTTAATGAACCTAAAATAAAACAA
ATATTTACTACA------------------AAATTATTAAAATGAAAGTTT---------
---------ATGACAAAATGATTTTATTCAACCAATCATAAAGATATTGGAACTTTATAT
TTTATTTTCGGATTATGAGCAGGAACTTTAGGAGCCTCATTAAGTATATTAATCCGATTA
GAATTAAGAATCCCAGGATCATTTATTAATAATGATCAAATTTATAATTCAATTATTACT
AGTCATGCTTTTATTATAATTTTTTTCATAGTTATACCTTTCATAATTGGAGGATTTGGA
AATTGATTAATCCCTCTAATATTAGGAATTCCAGATATAGCCTTTCCACGAATAAATAAT
ATAAGATTCTGATTATTACCACCATCACTTTTTTTATTATTATCTAGAAACATTATTGGT
ATAGGAGTAGGAACAGGATGAACCTTATACCCCCCTCTATCTTCAATTTTAGGGCATAAT
TCACCTTCTATTGATTTAAGAATTTTTTCTTTACATATTGCAGGAATTTCATCAATTATA
GGAGCCATCAATTTTATTGTAACAATTATAAATATACATATCAAAACCCACTCATTAAAT
TTTTTACCATTATTTGCTTGATCAATTTTAATTACAGCTATTCTTTTATTATTATCTTTA
CCTGTATTAGCTGGAGCAATCACAATATTATTAACAGATCGAAATCTAAATACAACTTTT
TTTGACCCCACTGGAGGAGGAGACCCAATTCTTTATCAACATTTATTTTGATTCTTTGGC
CACCCAGAAGTTTATATTTTAATTTTACCAGGATTTGGACTAATTTCTCATATTATTACT
AATGAAACAGGAAAAAAAGAAATTTTTGGTTCATTAGGAATAATTTACGCAATAATTGCT
ATTGGAGCATTAGGATTTATTGTTTGAGCCCACCATATATTTACTGTAGGTCTTGATATT
GACACTCGAGCCTATTTTACATCAGCAACCATAATTATTGCAATCCCAACAGGAATTAAA
GTATTCAGATGAATAGCAACAATTTACGGATCAAAATCAAATTTTTCACCTGCAATAATC
TGAAGAATAGGATTTATTTTTTTATTTACATTAGGAGGATTAACAGGAATTATCTTATCA
AATTCATCATTAGATATTATTTTACATGATACATATTATGTAATTGGGCATTTTCATTAT
GTTTTATCAATAGGAGCAGTATTCGCAATTATTGCCGGATTCATCCACTGATTCCCTCTA
TTTTTTGGATTTTCATTAAATAAATTATTATTAAAAATTCAATTTACAACTATATTTATT
GGAGTAAATTTAACATTCTTCCCCCATCATTTTCTAGGATTATCAGGATTCCCACGACGA
TATTCTGATTATCCTGATATATATTTATCCTGAAATGTAATTTCATCATTAGGGTCATTA
ATTTCTTTCTTTTCAATAATTATATTTATTTATATTCTATGAGAAAGATTCTTTTCTCAA
CGATTAATTCTTTATAAATTTTTTATAGCCCCAAATTTAGAATGAAATCACTCTTACCCT
CCAATAAATCATTCATATTCTCAAATTCCCTACACAACTTCAATA------------ATT
CAAACTTGATTAAATATTTACATTCAAGATTCAAATACCCCAAATATAAATCAATTAATT
TTTTTTCATGATTACAGAATACTAATATTAATTATAATTACAACTTTAATCACTTATATA
TTTTTATTTCTAATTAATAATAAAATCACTAATCGATTTATAATTAATGAACATATAATT
GAAACAATTTGAACTATTTCACCTATAATTATTTTATTTTCTATTGCAATCCCTTCATTA
AAAATCTTATATATAACTGAAGAATACTTTTCTCCAATAATATCAATTAAATCAATTGGT
CATCAATGATATTGACATTATGAATTATCAGATTATTCAAAT------ATTAGATTTGAA
TCATTTATTACACCATTTAATGAAAATAACCTCTCTCAATTTCGTCTACTAGATGTAAAT
AATCGATTAATTATTCCATTTAAAACACCAATTCGACTTTTAACTACATCTATTGATGTA
ATCCACTCATGAACAATTCCTGCATTAGGAATTAAAATTGATGCTGTACCCGGACGAATA
AATCAAACATTTATTTTTATATTACGACCAGGAATCTTTTTTGGTCAATGTTCAGAAATT
TGTGGTATAAATCACAGATTCATACCTATTATAATTGAATCCACTTCTATAAATTACTTT
ATAAAATCTATACAAAATAAATTAAATAAT---------------------------ATG
CATAAATCAAATCATCCTTACCATATAGTAACAATTAGACCATGACCTTTATTACTATCA
ATCAATATTATATATACATTTATCGGAATTATTAAATGATTTTACATATTTAAAATAAAC
TTATTTTATTTAGCTTTAATTAATATATTGTTAATTATATACCAATGATGACGAGATGTA
GTACGAGAAGGAACATTCCAAGGTATACATACTTCAAATATAGTAAAAAATATAAAAACT
GGAATAATTTTATTTATTGTATCAGAAATT------------TTTTTTTTTATTTCTTTA
TTTTGAACTTACTTTCATATATCTTTATCCCCAAGAATTGAAATCGGAATATTATGACCA
CCAAAAAATATTGTAATATTAAACCCCTATAATATCCCTCTTCTAAATTCAATTATTTTG
ATCTCTTCAGGATTAACAATTACATGATCCCACCACCTACTTTTAAATAATAAAAATTTA
ATATCAATATTAACATTAATACAAACTATTAATTTAGGTGTAATATTTACACTCTGCCAA
ATCTACGAATATTTTGAAACCTCATTTACTATCGCTGACTCTGTATTTGGGTCTATTTTT
TTTTTAACCACAGGATTTCATGGATTACATGTTATCATCGGAACAATCTTCCTAATAATT
TGCTTTATACGAATATATTTAAATCATTTTTCTAAAAATCATCATTTCGGATACGAAGCT
GCAATTTGATACTGACATTTTGTAGATATTGTTTGATTATTTGTTTACACTTGAATTTAT
TGATGATCATTT---------------ATGAAAAAATCTTTAATTATAAATAATTTAATT
ATTAAAATTATTTATGAGTCATTCGTAAAATTACCTACACCTATTAATATTAATATATGA
TGAAATATAGGGTCTTTATTAGGATTATGTTTAATAATTCAATTAATCACAGGAATTTTT
TTATCAATACATTATATTCCATCAATCAATGATGCTTTTGATAGAGTAATAATTATTATA
CAAGATATAAATTATGGATGATTTATTCGAATTATACATATAAATGGAGCATCTATATTT
TTTATTTGTATATATTTTCATATTGGACGTAATCTTTATTATCAATCTTTTAATTTAATC
GAAACATGATTAATTGGAGTAATTATCTTTTTATTAACTATAATAACAGCTTTCCTAGGA
TATGTATTACCATGAGGACAAATATCTTTTTGAGGGGCAACAGTAATCACTAATCTATTA
TCAGCTATCCCATACATCGGAATAAATCTTGTAGAATGAATTTGAGGGGGATTTTCTGTA
AATTTACCAACTCTTAACCGATTTTATTCCTTTCATTTTATTATACCATTTATTATCTCA
TTTTTAGTTATCGTACACTTAACCTTTCTTCATAAAACTGGATCAACAAATCCCTTAGGA
TTAAATAGAAATCTAAATAAAATTATTTTCCATAAATTCTTTTTAATTAAAGACAGAATT
ACATTTTTATTATTAATATTTATTTTAATTTTTTTAATTTTACAATATCCTTATAATCTT
GGTGATCCAGATAATTTTATTAAAGCTAACCCAATAGTTACCCCAATTCATATTAAACCA
GAATGATATTTTTTATTCGCTTACGCTATTTTACGAGCTATCCCTAATAAATTAGGAGGA
GTAATTGCTTTAATAATATCTATTTTAATCCTAATAATTATACCTTTTACATTAAATCCC
CAAAAAATTAAAATAAATTTTAACTTAATTAATAAAATAAATTTTTGAATATTAACTTCA
AATTTTTTAATATTAACTTGATTAGGAGGGCAAGAAATCAAGTCCCCTTTTATTGAAATA
AGACAAATTTATTCTATTATATATTTTTCATTTTTCATTTTATCTAATTTAATAAATAAT
TTATGATTTAAAATAATTTATTACTAT---------ATTTTTATTTCTATTAAAGATTTA
ATTTTTTTA---TTTATTTATTATTTATTAATTATTGTAGGGATTTTAATTTCAGTAGCT
TTTTTAGTTGTTTTAGAACGAAAGATTTTAGGATATATTCAATTTCGTAAGGGGCCTAAT
AAAGTTTTTTTTGGGGGGTTGTTTCAGCCTTTTAGTGATGCTATTAAATTATTTATTAAA
GAAAATATTCGTTTAATAAAAATTAATACGTGATTTTATTATGTGAGACCAATGATTGGT
TTTTTTTTGTCTTTAATTTTTTTATTAGGTTTTCCTTTATCTATTAATATATTTTCTATG
AATTTATATTTATTTTATATAATGAGGTGTATAAGATTAAATATTTATGTAATTTTATTA
AGAAGGTGGTCTTCAAATTCAAATTATTCAATATTAGGAGGGATACGATCAATTTCTCAA
TCTTTATCTTATGAGGTAGTAATATTTTTAATTTTTTTTATTATATTTTTTTATGTTGAA
AGTTATAAATTAATTGATTTTTTTGTATATCAAGAAAATTTAGGTTTTTTTTTAATTAAT
AATTTTATATTCTTTATTTTATTTATTGTAATAATTGCTGAATTAAATCGTATACCTTTT
GATTTTATTGAAGGGGAATCGGAATTAGTTTCTGGGTTTAATGTTGAATATATAAGAGGT
AGATTTACTTTAATTTTTTTAGCTGAGTATATGATGATTTTAAATATAGGTATTTTATTT
ATTTATTTATTTTGAGGTAAATTTTTATTAAGAATTTTTAGTTTAATATTTGTTTTAATT
TTTAGAATAATAATAATTTTAATTCGGGGTAGATTTCCTCGTCTTCGTTATGATAATTTA
ATATATTTTTGTTGGTATAATATTTTATCTATAGTAATAATACTATTATTATTAATTTTT
TTGATAAAATTTTTTTTATATTTAAATTTA------------------------------
------------------------------------------------------------
------------------------------------------------------------
---------------ATAGAAATTAATACATTATTAATAATTTTATTTATTAGAATTCAA
---------TCTAAAAATAGAATAACCTCATTTAATTATTTTATTATTCAATCAATTTCA
AGA---------TTAATATTAATTATATTTTTAATCATCAAAAATTAT------------
---------CTATTTAATAATACA---TTAATTAATATTATTATTATAATAATTTTTTCA
ATAAAATTAAGAATATTCCCATTTTTTATTTGAATACCATTAATTAATATAAAATTAAAT
TGAATTTTAATTTTATTTATATCTACCACTCAAAAATTAATCCCAATATTAATTTTAAAT
TCAATTTTTAATTTTAATAATTCTAATTTAAACTTAATTTATTGAATTTATTTAACAGTT
ATATTTTCATCAATATTTTCCTCAATTATAAGAATTAAAGAATTAAATATAAAAAAAATT
TTAACATATTCATCTATTAATCATTCAAGATGAATATTATTTATTATATCTATTGATCAA
TCTATATTTTATTTATATTTTTTTATTTATTCAATCTCAATAATATTTTTTTGCTTAATA
ATAAATAAATTTAACATTAATAAAATTAATCAATTA---ACAAAAATTAATTTATTTAAT
CATAAATTT---------ATTAATATTATACTATCTATAAATACATTAATTTTAAGAGCA
TTACCCCCTTTTTTAACATTTTTAATTAAATTAAATTCTATAAAAATTATTTTATTAAAT
AATCATAAACTAATAATTATTACATTTTCTATTTTATCAGTTATTACATTAATTTTTTAT
ATATCTATTGTAATTAAAATAAATTTTATTTTATTAATTAAAAATAAAATTTGAATTATA
CCATTAAAATTAAATAATAATTTTTTTAGAAGAATTTTA------------------ATT
ATAATTTTA---------------------ACTTTTAACATTATATTTTTAATCTACCAA
TTTTTAATT------ATTTTAATTATTAGAATTATAATATTATTACCTATAATATTAACA
ATAATATTAATTTTAATTAATTTTATTGTATCAATTAAACCTTTAAAAGACCGAATAAAA
CCCTCTCCTTATGAATGTGGATTCACTCCTTTAACTAACCCTCGTTTACCATTTTCTATC
CAATTTTTTTTAATCGGAATAATTTTTTTAATTTTTGATATTGAAATTATTTTATTAATA
CCTTTTATCCCAGCAATTTATATAAATTTAAATTTAAACCAATTAATTATA---ACATTT
TTTATTATTTTTATTTGTTTATTAATTGGATTAATTTATGAATGAAATGAACAGTCAATT
ATTTGAATCAAA---------------ATTTTAAATTTATGAATTTATTTTTTTTGTTTA
TTTAATTTGAGTTTATTATTAGTTATTAAATTTTATAATCATATATTAAAAATTTTGTTA
TGTATTGAATTTATTGTTATTACTTTATTATTAAATATTTATATAATCATATATTTTAAT
GAT------------TATTATTTATTAGTTTTTATAACTATATTTGTTATAGAAGGTGTT
TTAGGTATTTCTTTAATTATTATAATAATTCGTTATAAAGGAAATGAAAATTTAAATAAT
TTAAGAATAATTTTATGA------ATGATAAAATTTTTACTAATAATATTAATTAGATTT
GGTTTATTTTTTTTTAATAATAAATTT---------------------AATAAATTTATT
ATTTGTTTTTTTTTGAGAATAAATATATTTTTATTAAATATTTATACAACAAATTTA---
------------TGAATTGGAGGAATAAAT------TTATTTTATATTGATTATTATTCA
TTTTATTTAATTATTTTGAGATTATGATTAATTGGGTGTATTTTATTGTTAAATTTAAGA
---------------------------AGTTTTTTGATATTAATAACTTATTTATTAATA
AATATTTTAGTTTTGTGTTTTTTAGTTTTTAATTTAATAATATTTTATTTATTATTCGAG
ATGAGGTTGTTGCCTATATTTTTTATTATTATAATTGGTGGGTATACTTTTGAGCGTTTG
GAAGCTGTTATATATATATTTATATATACTGTTATTTCCTCTATACCTTTTTTATGAATA
ATTTTGAATATATATTTAAATTTTAAAAGTTTAATGATTATTTATATAATTTTTGGAATA
------ATT---GAATTAGGT---TGATTAATATATTATATTTTTTTATTT---ACGTTT
TTAATTAAAATTCCTATATTTATTTTTCATATTTGGTTACCGAAAGCTCATGTTGAAGCT
CCAGTTTATGGTTCAATAATTTTAGCTGGAGTTTTATTAAAATTAGGTAGTTATGGTGTA
TTACGTTTGATTCAAATTTTTATAATT---------GATTCAATTGTTTATGGTTTTTAT
TTAATTTCTTTATCTGTGATTGGTGGAATTTTAATAGGAGGTGTTTGTTTAATTCAAGTG
GATTTAAAAATATTAGTTGCTTATTCTTCTTTAGTTCATATAGGGTTAATAATTGCTGGT
ATATTAACATTGACTAAAATAGGATTAATTGGTGGATTTATAATAATATTAGCACATGGT
TTATGTTCATCAGGTTTATTTTATTTGGTTAATTTAAATTATGAGCGTTTAGGGAGTCGG
TTAATATTTATTAATAAAGGTTCTTTAATAGTTAATCCTTCATTAGGATTATTTTGATTT
TTATTATGTTCTTCTAATTTGGCGGCTCCTGTAAGATTAAATTTAGTTAGAGAGATTTTT
TTATTAATTAGATTAGTTTGTTGGGATTTAAAATTAATAATGTTTATAATAATTTTAAGA
TTTGTGAGAGCTACTTATTCATTATATTTATTTAGATTTAGCCAACATGGAAGATTAATT
AATTTATTAATAAATTATAAACCTGTTAATTTAAAAGATTTTTTCATATTAATTATTCAT
TGGGTTCCTTTAAATATTTTATTTTTGAATCTAGGTTTATTTATAATTATT---------
------------------ATTATTATTATATTAATTTTTTTTTTTATAATAATTAGGGTA
TTAATATTATTTTTTTCAATAGTTTTTTTGTTCAATAAAATAGTTATTATAATGGAATTT
ATTTTAATAGAAGTTAATTCTATGAATTTAAGGTTTATTATTTATTTAGATTGGGTATCA
TTAATATTTATTGGTCTTGTTTTATTTATTTCTAGTTTTATTTTGATATATAGATTAGTT
TATATGGAAGGAGATTTAAATATCATTCGATTTTTTTTTATTTTATTGATATTTGTATTA
AGAATAATTTTTTTAATTATTTGTCCAAATTTATTAGGGTTATTATTAGGTTGGGATGGT
TTAGGATTAACTTCTTATTGTTTAGTAATTTATTATCAAAATTGAAATTCATTTAATTGT
GGAATAGTTACAGTTTTACTTAATCGAATTGGTGATGTGGGTATTTTAATAATAATTTGT
ATAATAATTAGATTAGGATCTTGGAATGGGGTATTGTAT------------------GAT
TTTGATAGTATTTTATTTTTTTTATTAATATTATTAAGAGCAATAACTAAAAGTGCTCAG
TTACCTTTTTCTATTTGGTTACCTATAGCTATAGCAGCTCCTACACCCGTGTCTTCTTTA
GTTCATTCTTCTACATTAGTAACTGCTGGGGTTTATTTATTAATGCGGTATAATTATTTA
TTATTA---TTTAATAATATTACTCCAATTTTATTATTAGTATCTAGGTCAACAATATTG
ATATCTGGTTTAATGGCTAATTTTGAAAATGATTTAAAAAAAATTATTGCTTTATCTACC
TTGAGTCAGTTAGGTTTAATAATAAGAATTTTAAGTTTAGGTAAAGTGGATTTAGGGTTT
TTTCATTTATTTATTCATGCATTATTTAAATCTTTATTATTTATATGTAGAGGGGTATTT
ATTCATCAAATATTAAATAATCAGGATATTCGTTTTATAGGTAATTTAATTAATTATTAT
CCTTTGGTTAGAATTATTTTTTTTGTTTCTTCTTTATCATTATGTGGATTTCCTTTTTTT
TCAGGGTATTATTCTAAAGATTTAATTATAGAAGTTTTATTAATAAGTAAAATAAATTAT
TTAAGGTTATTAATATTGTTATTATCTACATTGTTTACAGTTTCATATAGGATTCGTTTA
TTAATTTTGGTTTATTTTAATTATTATAATAAATTTAATATATTTAGTTTATTAAAAGAA
AGA---------AATTTA---ATAAGTATTTCTATAGTTATTCTTTATTTATGTTCTTTA
TTAATTGGTTTTTTTTTGATAAATTTA------TTTACTTTGGAGAATATTATTATAAAT
TTATTAGAAAAAACTTTAGTTTTACAAATTTGTTTTATAGGGGTATTTTTAGGGTGATTT
TTTAGATTTAAAAATTTAATT---------------AATAAAAGAAATTTTTTAAAGTTT
TATTTATCTAAAATATGGGGGTTG---AATATAGTTTATGAAAAATTAAATTTTTATCCA
TTAAAATTTTCATTATTTATTTATAAATTATTTGATAAGGGTGTATTA---GAGTATAGA
TTTGTTTATGGTCTTGAAAAATGGGGATTAAATGAATTTTTAAAATTTTTTAAT------
---TTTAAAATTTTTATTTATATTAATTTAATCAGTATATTTTTTTTTATTTTTTTATTT
TTAATTTTATTTAAT---------------------------------------------
------------ATGAATAAAACAATTTTATTAAATTTAATCTATTTTTACATATTAATT
ATAATTTTAAGGATAATAATTTTTAATAAATTACCCACAACTATAATAATTTTATTTTTA
ATTTTATACACAATAATTACAAGAATTATTATAATTAATTTAAAATCCAAAACAACTTAT
TCTTTTATTATATTTTTAATAATTATTGGAGGGTTAATAATTTTATTTATAATATTTTTA
AGATTAATTTCAAATGAACAAAGAATAATTAAATTAAAT------------------AAA
AATAATATTTTAATTATTATCTTGATTATCATATTAATATATAAACCCATTACAGAAAAT
TTTTATATT------------AATTCTTTAATTGAATTTAAAATAAATTCATTAACAGAA
TCATATTATTTTATAAAT------------------ATTAATAAATTAATTAATTATCCT
AATAATTTTTATTCAATTTTATTAATAACACTACTTTTACTTATTTTATTTTTAGTTACA
AAATTATGTTCAATAAACAATAAGCCTTTACGAAAAATTAGTAAC--------------T
TAATATTTTTTAAATTTTTAT------------------AAATAATTTTTT------TTT
TTTTGTTATTTTAATTAAATTTATTTAGTATAATATAAAAATATAATGTTTAAGTAATAA
ATAAA-------------------AATTAATTTTTTAAAATTTAAAATT-----AGTAAT
GAAAGTG--------------ATTAT-----------TTTTAATAATTATTAAGTAAATT
T--------TATTTATT-GTACCTTTT---GTATCAGGGT----TGATTAAT--------
----AAAAATATTTT-----------TATTTAAATAAATCTCGAA--TTTAAAAGAT---
--------TTA---ATTA-AAAAT--TTTAGTTATTGTTGAATT----AATATTATTAAT
TTTTGATTGG-TAGTGAAATGTTAAACGATTTTAAATATAT--CTAGTTTTTTAAGAATT
GAATTTAAATTCAGCTTTAAAATTTTT--ATTTAATTAATTTAT----------------
TAAATTA-----------------------------------------------------
----------ATTAT-------AATTTTAATGTAAATATATTAGGG---ATAAACTTAAT
ATATAATTTA--------------------------------------------------
------------TAATTATTTTTTTTAATTATT--TATAAGTATTTATAAAATTTAATGT
CTTTTTAAAAAATTT------TATAATTT------ATAT-AGTT-----TATTTATTTAA
ATTTTAAAAATTAAATTTAATTAAATTTATTAAAAATATTT-ATTTAAT-ATTTATTTAT
TTAATAAAATGATTATATTAGTAAA-----------------------------------
----------TAATATTTATTGTTTAAATATTA--------ATTTTTAATTAACTTATTT
TAAGGAATTAGACAAAAAAATTAGATAGATTAAATTATATATTTACCTGTTTATCAAAAA
CATGTCTTATTGGGTGTATAAT---AAGTCTATTCTGCCCATTGAA---TATAATATTTT
AAAGGCTGCAGTATATTGACTGTACAAAGGTAGCAAAATCAATAGTTTTTTAATTGAA-A
ACTTGTATGAAAGAATTAATAAAATATATATTGTCTCAAATTAAT--AATATTAAATTTA
AATAAAAAGTAAAAATGCTTTTATTTTTTTATTAGACGAGAAGACCCTA-AGAATTTAAT
AATTTATTTAATTAATTATATTTATAAATAAATTTGATTAATTTA------------ATT
A--TTTTACTGGGAGGGTAATTAAAAATTTTTAACTTTA------AT--TTA-AATTTAA
CTTTGATTAATGATTT--------------------------------------------
---------------ATTTGAT----AATTTTTATAATTATAAGATTTAATTACCTTAGG
GATAACAGCGTAATAATTTTGGAGAGTTCATATTGATAGAATTGTTTGCGACCTCGATGT
TGAATTAAAA-TAAAAATTAAATGGAGATATTTAAA-ATTTTAGTCTGTTCGACTATTAA
AATTTTACATGATTTGAGTTCAGATCGGTGTGAGCCAGATCGGATTTTATCTATAAATAA
T-TGTAT-ATTTTATTGTACGAAAGGACTTAAAATA--TAAAATAATTTTTTTTTTATGA
TTTTTATTAATAATATATTTATATATATATATATATATATATAGATTAATTAATTTTAAA
ATTTTTTTAAATTTGAATTTTATAATC-TATA----------------------------
------------------------------------------------------------
------------------------------------------------------------
------------------------------------------------------------
------------------------------------------------------------
------------------------------------------------------------
--------------------TTAAATTTAATTTTTGTTTA--TAAATTAATAATTTAATA
A------ATTTTTTATATATAAAATTTATATATT------A------AATATGTAGTTTT
AAAT--------------------------------TAATATATAATTTTAAAAATATAA
ATGAAAG----TTTTTTTAGTTTATTATGTAAT--------AATATAAAAATTTAGTGCC
AGCAT-TAGCGGTTAAACTAAAT----TATTTAGATTAATTTT--TTTTGGTATTAATAA
------------TTATTATTTTTATT-----GGTTAAATTAATAAATTTTAA--------
--TATGGTGAAATATTTAATTTTAT------TA----TTTTAATTATTTTTATTTATAAA
ATTTAATAAAATTAAATTATAAAC------------------------------------
-TAGGATTAGATACCCTATTATTTTAAT-TAATATAGTAT--------------------
------------------------------------------------------------
-------------------------------------------------ATTAAAATATT
AAATGTTA-AATCATTAAATTTAAAAGATTTGGCGGTATTTTA-TAAAATTAGAGGAACT
TGTGGTGT-AATTGATGATCCACGATAAGATTAACTTATTTAA-----------------
----------TAATTTATGTATTGCTGTTTAAAAAATTTTATTAAATAA---------TA
ATTTTTAATTTTTAATA----------------ATTAAAAATAATTCAAGTCAAAATATA
GTT---TATTTAAGAATGTATGAGTTACAATTA----ATTTAATTAT--TGGTTAATTTA
ATTTAAATTT-ATTTTAT--AAATTGGATTTAATAGTAAATTC--AGT----TAATTAAC
TGTTTTGAAAATTTAATA-AAATATGTACAAATTGCCCGTCACTTTCA---------ATA
AAATGAAATAAGTCGTAACATAGTTTAGGTACTGGAAAGTGCTTATTGAT----------
----------

L20934_Diptera_Anopheles_gambiae
ATGATAACAAACTTGTTTTCTGTTTTTGACCCTTCAACAACAATTTTAAATTTATCATTA
AATTGATTAAGAACATTCTTAGGATTATTCCTAATTCCAGTTTCTTATTGATTAATACCT
AATCGATTCCAAGTAATTTGAAATAATATTTTATTAACTCTTCATAAAGAATTCAAAACT
TTACTAGGACCTTCAGGACATAATGGTAGAACATTAATGTTTATTTCATTATTCTCATTA
ATTATATTTAATAATTTTTTAGGTTTATTCCCTTATATTTTTACTAGTACTAGTCATTTA
ACTTTAACATTAGCTTTAGCTTTCCCTTTATGACTTAGTTTTATATTATATGGATGAATT
AATCATACTCAACATATATTTGCTCATTTAGTTCCTCAAGGAACTCCTCCTGTTTTAATG
CCTTTTATGGTATGCATTGAAACAATTAGTAATGTTATTCGACCTGGAACTTTAGCTGTT
CGATTAACAGCTAATATAATTGCTGGACATTTACTGTTAACTTTATTAGGTAATACAGGT
CCTATAGCATCAAATTATTTAATTTTATCATTAATTTTAACTACTCAAATTGCTTTATTA
GTATTAGAATCAGCCGTAGCAATTATTCAATCATATGTATTTGCTGTATTAAGAACTCTT
TATTCAAGAGAA---GTAAAT---------------------ATCCCACAAATAGCCCCT
ATTAATTGGTTAATTTTATTTATTGTATTTTCAATTACATTAGTAGTTTTTAATATTTTA
AACTACTTTTGTTTTTTTTATACTCCA------CTTAAAACATCTCAATCTTTAAATATT
AAATTTAAT------------------------AAATTAAATTGAAAATGA---------
---------TCGCGACAATGATTATTTTCAACAAATCATAAGGATATTGGAACTTTATAT
TTTATTTTCGGAGCTTGAGCTGGAATAGTAGGGACATCTTTAAGAATCCTAATTCGAGCT
GAACTAGGACACCCTGGAGCATTTATTGGAGACGATCAAATTTATAATGTAATCGTTACT
GCTCATGCTTTTATTATAATTTTCTTTATAGTTATACCTATTATAATTGGAGGGTTTGGA
AACTGATTAGTTCCTTTAATATTAGGAGCACCTGATATAGCTTTTCCTCGAATAAATAAT
ATAAGATTTTGAATGCTTCCTCCTTCATTAACACTTTTAATTTCTAGTAGTATAGTAGAA
AACGGGGCTGGAACAGGATGAACTGTTTATCCTCCTCTATCTTCTGGAATTGCTCATGCT
GGAGCTTCAGTAGATTTAGCAATTTTTTCTCTTCATTTAGCAGGAATTTCTTCTATTTTA
GGAGCAGTAAATTTTATTACAACAGTAATTAATATACGGTCTCCAGGAATTACATTAGAT
CGAATACCATTATTTGTTTGATCGGTAGTTATTACAGCAGTATTATTATTATTATCATTA
CCAGTATTAGCAGGAGCTATTACTATATTATTAACTGATCGAAATTTAAATACATCTTTC
TTTGATCCAGCAGGAGGAGGTGATCCAATTTTATATCAACACTTATTCTGATTTTTTGGT
CATCCAGAAGTATATATTTTAATTTTACCTGGATTCGGAATAATTTCGCATATTATTACT
CAAGAAAGTGGAAAGAAGGAAACATTTGGAAACTTAGGAATAATCTATGCTATACTAGCA
ATTGGCTTACTTGGATTTATTGTTTGAGCTCATCATATATTTACAGTTGGAATAGACGTT
GATACTCGAGCTTACTTTACATCAGCAACTATAATTATTGCTGTGCCAACTGGAATTAAG
ATTTTTAGTTGATTAGCTACATTACACGGAACACAATTGACTTATAGCCCAGCTATATTG
TGAGCATTTGGATTCGTTTTCTTATTTACAGTTGGTGGTCTAACAGGAGTTGTACTAGCT
AATTCATCTATTGATATTGTTCTTCACGATACTTATTATGTTGTTGCTCATTTCCATTAT
GTATTATCAATAGGAGCAGTATTTGCTATTATAGCAGGATTTGTACATTGATATCCATTA
TTAACTGGATTAACAATAAATCCAACTTGATTAAAAATTCAATTTTCTATTATATTTGTA
GGAGTAAATTTAACATTTTTTCCTCAACATTTTTTAGGTTTAGCCGGAATACCTCGACGA
TATTCAGACTTTCCAGATAGCTATTTAACATGAAATGTAGTTTCTTCTTTAGGTAGTACA
ATCTCATTATTCGCTATTTTATACTTTTTATTTATTATTTGAGAAAGTATAATCACTCAA
CGAACTCCAGCTTTCCCTATACAATTATCATCATCAATTGAATGATACCATACCCTTCCT
CCTGCAGAACATACTTATGCAGAGCTTCCTCTATTAACTAATAAC------------ATG
GCAACATGAGCAAATTTAGGATTACAAGATAGTTCTTCTCCTTTAATAGAACAATTAAAC
TTTTTTCATGATCATACACTTCTTATTTTAACAATAATTACTATTTTAGTAGGATATATT
ATAGGAATACTAAGTTTTAATAAATTTACTAATCGATTTTTATTACATGGACAAACAATT
GAAATTATTTGAACAGTATTACCTGCAATTATTTTAATATTTATTGCATTTCCTTCTTTA
CGACTATTATACTTAATAGACGAAATTAATACACCATCAATTACATTAAAGTCAATTGGT
CATCAATGATACTGAAGTTATGAATATTCAGATTTTTTAAAT------CTAGAATTCGAC
TCATATATAGTACCAACTAATGAACTAGAAACAAACGGATTCCGATTATTAGATGTAGAT
AACCGAGTGGTTCTACCAATAAATAATCAAATTCGAATTTTAGTTACAGCTACTGATGTA
CTCCACTCATGAACAGTTCCTTCATTAGGAGTTAAGGTAGATGCTACTCCAGGACGATTA
AACCAATTAAATTTTTTAATTAATCGACCAGGATTATTTTTTGGTCAATGTTCAGAAATT
TGTGGAGCAAATCATAGTTTTATGCCTATTGTAATTGAAAGCATTCCTATAAATTACTTT
ATTAAATGAATTACTTCAATAACTAAC---------------------------ATGTCA
ACACATGCAAATCACCCATTTCACTTAGTAGATTATAGCCCATGACCCTTAACTGGAGCA
ATTGGAGCAATAACTACTGTTTCAGGATTAGTACAATGATTTCATCAATATACTATAACA
TTATTTATTTTAGGTAATGTTATTACTATTTTAACTATGTATCAATGATGACGAGATATT
TCTCGAGAAGGAACTTTTCAAGGACTTCATACTTTTCCAGTAACTATTGGATTACGATGA
GGAATAATTTTATTTATTGTATCTGAAGTA------------TTTTTTTTTATTTCTTTT
TTCTGAGCATTTTTCCATAGTAGTTTATCTCCTACAATTGAATTAGGAATAACATGACCT
CCAGTAGGAATTGCCGCATTTAATCCCTTCCAAATTCCTCTTTTAAATACTGCTATTTTA
TTAGCTTCTGGAGTAACTGTCACTTGAGCTCATCATGCTCTAATAGAAGGTAATCATTCA
CAAGCCACACAAGGATTATTTTTTACAATTGTATTAGGAGTATATTTTACTATTTTACAA
GCTTATGAATATATTGAAGCTCCTTTTACTATTGCAGATGCTGTTTATGGATCAACTTTT
TATATAGCAACAGGATTCCACGGATTACATGTACTAATTGGAACAACTTTTTTATTAATT
TGCTTTTTACGTCATATTAATTATCATTTTTCTAAAAATCATCATTTTGGTTTTGAAGCT
GCAGCTTGATACTGACACTTTGTAGATGTTGTATGATTATTTTTATATATTACAATTTAT
TGATGAGGTAGA---------------ATGTTTAAACCTATTCGAAAAACCCACCCTTTA
ATTAGAATCGCTAATAATGCATTAGTAGATTTACCTGCACCATCTAATATTTCCGCCTGA
TGAAATTTTGGTTCTTTATTAGGATTATGCTTAATACTACAAATTTTAACTGGATTATTC
CTAGCTATACACTATGCCGCAGATATTGAAACAGCTTTTAATAGAGTAAATCATATTTGT
CGAGATGTAAATAATGGATGATTTTTACGAATTTGTCACGCTAACGGAGCTTCTTTTTTT
TTTGCTTGTTTATTTATTCATGTAGGACGAGGAGTATATTATGAATCTTACTTATATCAT
ATAACTTGAAATACTGGAGTTATTATTTTATTTTTAACAATAGCAACAGGATTTTTAGGA
TATGTATTACCATGAGGACAAATATCATTTTGAGGAGCAACAGTTATTACTAATTTATTA
TCAGCAGTACCTTACCTAGGAATGGATCTAGTTCAATGAATTTGAGGGGGATTTGCAGTT
GATAACGCCACTTTAACTCGATTTTTTACATTTCATTTTATTTTTCCATTTATTATTTTA
GCTTTAATAATGATTCATTTATTATTTTTACACCAAACAGGATCTAATAATCCTCTTGGA
TTAAATAGAAACGTAGATAAAATTCCATTTCATCCTTATTTTATTTATAAGGATATTTTT
GGATTTATTGTATTTTTATGAATTTTAGTAACATTTATTTGAAAATTTAATTACTTACTA
ATAGATCCAGAAAACTTTATTCCTGCTAATCCTTTAGTTACTCCAGTACATATTCAACCA
GAATGATACTTTTTATTTGCTTACGCTATTTTACGATCAATTCCTAATAAGCTAGGAGGA
GTAATTGCTTTAGTACTATCAATTGCTATTTTATTAATTTTACCTTTCACACACTCTAGC
AAGTTTCGAGGATTACAATTTTACCCATTAAATCAAATTTTATTCTGAAATATAGTAATT
GTAGCTTCGTTATTAACTTGAATTGGAGCTCGACCAGTAGAAGACCCATATATTTTAACA
GGTCAAATTTTAACTGTATTATATTTCTCTTACTTTATTATTAATCCTTTATTAGCAAAG
TTTTGAGATAAGCTATTAAAT---------------------------ATATTTGATGGT
ATTATACCT---TTAATTGGAAGTTTATTATTAGTAATTTGTGTAATAGTTGGTGTAGCT
TTTTTGACTTTATTAGAGCGTAAGGTTTTAGGTTACATTCAAATTCGTAAAGGACCAAAT
AAAGTTGGATTTAATGGATTATTACAACCATTTAGTGATGCTGTAAAATTGTTTACTAAG
GAACAAACATATCCATTATTATCTAATTATATTTCTTATTATTTTTCTCCTGTTTTTTCT
TTATTTTTATCTTTATTAATTTGAATATGTATTCCTTATTTAATTAAGTTATATTCTTTT
AATTTAGGTGTTTTGTTTTTTTTATGTTGTACTAGATTAGGAGTTTATACTGTAATGATT
GCAGGTTGATCTTCTAATTCTAATTATGCTTTATTGGGGGGGTTACGGGCTGTAGCTCAA
ACTATTTCTTATGAAGTTAGTTTAGCATTAATTTTATTAAGTTTTATTTTTTTAGTAGGT
AATTATAATTTTTTAAGTTTTTATTTTTATCAAGATTATGTTTGATTTATTTTTTTTTGT
TTTCCATTAGGTTTAGTCTGGCTAGCTTCTTGTTTAGCTGAAACTAATCGTACTCCTTTT
GATTTTGCTGAAGGGGAATCAGAATTAGTTTCTGGATTTAATGTTGAATACAGAAGTGGG
GGATTTGCTTTAATTTTTTTAGCTGAATATTCTAGTATTTTATTTATAAGTATATTATTT
GTAGTTATTTTTTTAGGTAGTGATATTTATAGATTTATATTTTTTTTAAAATTATCTTTT
ATTTCTTTTATTTTTATTTGAGTTCGAGGGACTTTACCTCGATTTCGTTATGATAAACTA
ATGTATTTAGCTTGAAAAAGTTTTTTACCTTTATCTTTAAATTATTTATTTTTCTTTGTA
GGATTAAAGATCTTTTTTATTTCTTTATTATTT---------------------------
---------------------------------------ATCAAAAAAATTTCTAATAAT
ATTTTTTTAATTATATTAATTTTTGGAACTTTAGTGACAATTTCCTCAAATTCTTGATTG
GGAGCTTGAATAGGTTTAGAAATTAATTTATTATCATTTATCCCCCTAATAAATGATAAT
AAAAAAAATTTATTAACCTCAGAAAGATCACTAAAATATTTTTTAACTCAAGCATTTGCT
TCTTCAATTTTATTATTTGCAATTATTATATTAATATTTTTATATAAC------------
AATAATTTATCTTTATATAATTCA---TTTAATGAAATTTTAATTTTATCTACACTATTA
CTAAAAAGAGGTGCAGCCCCTTTTCATTTTTGATTTCCAGAAGTTATAGAAGGATTATCT
TGAGTTAATGGATTAATTTTAATAACATGACAAAAAATTGCTCCATTAATATTAATTTCT
TATAATTTTATTTACAAT------------------------TTTTTTATAATTTCTATT
ATTTTATCTATATTAATTGGATCTTTAGGAGGATTGAATCAAACTTCAATTCGAAAATTA
ATAGCTTTTTCATCAATTAATCATTTAGGATGAATATTATTAGCAATAATAAATAATGAA
ATATTATGAATAACATATTTTTTAATATACTCATTATTATCTTTTTCAATTGTTTTAATA
TTCAATAATTTTAAATTATTTTATTTTAATCAAATT---TTTAATTTATCAATAATAAAT
---CCTATT---------ATTAAATTATTAATTTTTTTAAATTTGTTATCATTAGGAGGA
TTACCTCCATTTTTAGGATTTTTACCAAAATGACTTGTTATTCAAAATTTAACAGCAATA
AACCAATTATTTATTTTAACAATTAGAGTATGTTTAACTTTAATTACATTATATTTTTAT
CTTCGATTATCTTATAGAATTTTTATATTAAATTATCAAAAAAACTCATGAATATTAAAA
AATAATTTTAATAATAAAATATCATCTATTAGATTAATT---------TTTAATTTTATT
TCAATTGGG---------------------GGATTAGTAATAATTTCAATAATTTATATT
ATTATA---------ATATTAATACTATCAACAATAACATTAATTATTTTTATTATTACA
ATTGTAGTAATAATATTAGCCACTTTATTATCAAAAAAAACTTTATTAGATCGAGAAAAA
TGTTCTCCATTTGAATGTGGGTTTGATCCAATAAATTCCTCACGATTACCTTTTTCATTA
CGATTTTTTTTAATTGCTATTATTTTTTTAATTTTCGATGTAGAAATTGCTCTTTTATTA
CCTATAATTATAATTATTAAAACATCA---AATTTAATAAATTGAACTATT---ACTAGA
TTATTTTTTATTTTCATTTTATTAATTGGCTTATACCATGAATGAAACCAAGGAGCTTTA
GAATGAAATGAAATATTAATGGCAAATATATTTTTAATATTTTATTTATCAATAATTATG
TTTTTATTTGGTTGTATAGTATTTGTTTCTAATCGAAAGCATTTATTATCAACTTTATTA
AGACTTGAATATATAGTATTAAGTTTATTTATTTTTTTATTTTTTTATTTAAATTTTATA
AATTATGAAACT---TATTTTAGTATATTTTTTTTAACTTTTTGTGTATGTGAAGGGGTT
TTAGGTTTATCAATTTTGGTTTCTATAATTCGTACTCATGGTAATGATTATTTTCAAAGT
TTTTCTATTTTACAATGT------ATGTTAAAGTTTATTTTTATATTAATATTTATATTT
CCTCTTTCTTTTTTAAAAAATTTTTAT---------------------TGAACGGTTCAA
AATTTGATTTTTTTATTAACCTTTATGTTTATAATTAATTTAAGATCTTTAAATTAT---
------------TTTAATTATATCTCTTAT------TATTTTGGGTTAGATATAGTTTCT
TACGGATTAATTTTATTAAGTTTTTGAATTTGTGGGCTAATATTGATAGCAAGTGAAAAA
GTATTTTCAACAAATAATTATGAAAAGTTATTTGTTTTTATAATTTTATTTTTACTT---
TTTATGTTAGTATTAACATTTAGATCAATAAGAGTTTTTATATTTTATTTATTTTTTGAA
GCTAGTTTAATTCCTACATTATTTTTAATTTTAGGTTGAGGGTATCAACCTGAACGATTG
CAGGCAGGGGTTTATTTATTATTTTATACTCTTTTAGCTTCTTTACCTTTATTAATTGGT
ATTTTTTATATTTTAAATTCAAAAAATACATTATCTTTTACTTTATTATTAAATTATAGA
------TTTTCTAACTTTAAT------TTATTGTATCTTTCTCTAGTTTTT---GCTTTT
TTAGTAAAAATACCTATATTTTTGGTTCATTTATGATTGCCTAAGGCTCATGTTGAAGCC
CCAGTTTCTGGATCTATAATTTTAGCTGGTATTTTATTAAAATTAGGAGGATACGGTTTA
TTACGAATATTTTCCTTACTACAAATT---------TCTGGTGTAAAATATAATTATTGA
TGAATTAGTATTAGTTTAGTTGGAGGGGTTTTAATTAGTTTAGTATGTTTACGACAAACA
GATTTAAAGGCTTTAATTGCTTATTCTTCTGTAGCTCATATGGGTATTGTTTTAAGAGGA
TTATTAACAATAACTTATTGAGGGTTAACAGGGTCTTATGCTTTAATAATTGCTCATGGT
TTATGTTCTTCTGGTTTATTTTGTTTAGCTAATATTTCTTATGAACGAATAGGAAGCCGA
AGTTTATTAATTAATAAGGGATTATTAAATTTTATACCAACATTAAGTTTATGATGATTT
TTATTATGCTCTGGTAATATAGCTGCTCCTCCAACGTTAAATTTATTAGGAGAAATTTCT
TTATTGAATAGAATTGTTAGTTGGTCTTGAATTACTATGATTATACTATCTTTTTTATCT
TTTTTTAGAGCAGCTTATTCTTTATATTTATTTGCATATAGTCAACATGGAAAAATTTAT
TCTGGAGTTTATTTTTTTTCTGTAGGAACTACTCGAGAATTTTTATTATTAATATTACAT
TGATTACCTTTAAATTTACTAATTTTAAAAAGTAATTTTTGTATGTTATGAATT------
GTGAATTATTTAGTTAATTATTGTAAAATTAGATTTTATTTTTTAATATCAATTAGATTA
AGATTATTTTTAATTAGATTAAAGTTTTTATTAATAGATTTAGTATATTTTATTGAATGA
GAAATTTTAAGATTACAATCTATATCTATTGTTATAACATTTTTATTTGATTGAATAAGC
TTAATATTTATATCTTTTGTTTTGTTAATTTCTTCTTTAGTAATTTTTTATAGAAATCAA
TATATAGAAGAAGATTATAATATTAATCGGTTTATTTTATTAGTATTAATATTTGTAATA
TCTATAATAATGTTAATTATTAGACCAAATTTAATTAGAATTTTATTAGGATGAGATGGC
TTAGGTTTAGTTTCTTATTGTTTAGTTATTTATTTTCAAAATGTAAAGTCTTATAATGCT
GGTATATTAACTGCTTTATCCAATCGAATTGGGGATGTGGCTTTATTATTAGCTATTGCT
TGAATATTAAATTATGGAAGTTGAAATTATATTTTTTATTTAGATATAATAAAAAATAAT
ATTGAAATAATAATTATTGGGGGGTTAGTTATATTAGCTGCTATAACTAAAAGTGCCCAA
ATTCCTTTTTCTTCTTGATTACCAGCAGCAATAGCTGCTCCTACTCCTGTTTCTGCTTTA
GTTCACTCTTCAACTTTAGTAACAGCAGGGGTTTATTTATTAATTCGATTTAATGATGTT
TTAATA---AATTGATGAATAGCTCAATTTTTATTATTAGTTTCAGGATTAACTATATTT
ATAGCAGGATTAGGCGCAAATTTTGAATTCGATTTAAAGAAAATTATTGCTTTATCAACT
TTAAGACAATTAGGTTTAATAATAAGTATTTTATCTATAGGATTTTATAAATTAGCTTTT
TTTCATTTATTAACTCATGCTTTATTTAAGGCATTATTATTTATATGTGCAGGTTCTATT
ATTCATAATATAAAAAATTCTCAAGATATTCGAATAATAGGAAGCTTAAGAATAAGAATA
CCGTTAACTTGTAGTTGTTTTAATGTAGCTAATTTAGCTTTATGTGGTATACCTTTTTTA
GCTGGATTTTATTCTAAGGATCTTATTTTAGAAATAGTTATGTTATCTTATGTAAATGTT
TTTTCGTTTTTTCTTTTTTTTTTTAGTACAGGATTAACTGTATGTTATTCATTTCGGTTA
GTTTATTATTCAATAACTGGTGATTTTAATAGTAGAAGATTACATCCTTTAAATGATTCA
GGT---------TGAACT---ATATTATTTAGAATTTGTTTTTTAACTGTTATAGCAGTA
ATTGGTGGAAGTATATTAAGATGATTAATGTTTTTAAATCCTGCAATAATTTGTTTACCT
TTAGAAATAAAGTTATTGACTTTATTTGTTTGTATTGTTGGAGGCTTAATAGGATATTTA
ATCAGAGATGTAAAATTATTTTTTACTAATAAGGCTTTATACTTTTATAACTTTACTAAT
TTTGTCGGGTCTATATGATTTATACCTGTTATCTCTACATTAGGTGTAATTAATTATCCA
TTAAAGTTAGGATTATATTCTTATAAAAGTTTCGATCAAGGTTGAAGA---GAATTTTTT
GGAGGGCAAATAGTATATTTTCAG---TTAAAAAATTATTCTTTATATCTTCAA------
GAATTTCAAAGTAATAGTTTAAAAATTTATTTATTAAGTTATATATTGTGATTTATTATT
TTATTAATATTAGTTGTATTAGTAAAT---------------------------------
---------------------------ATTACAAAATTAATTATTATAATAATATGCTTA
ATTATAAGATTTATTTTTATACAAATAAAACATCCTTTATCAATAGGT---TTAATACTA
TTAATTCAAACATTTTTAACATGTTTAATTACAGGAATTTATGTTAAATCTTTTTGATTT
TCTTATGTATTATTTTTAATTTTTTTAGGAGGAATACTAATTTTATTTATTTATGTTACT
TCATTATCATCAAATGAAATATTTACTATATCTTTTAAA------------------TTA
ACAATATTTAGATTAGTTTTATTTTCTCTTAGTATAGTAATTTTCTTTATTTTAGATAAA
ACTTTGATTGAACAATTTATTATTAATATAGAAATAGAAAAATTTTCAATAACAAAT---
AATTTAATTAACGAAAATATTTTATCA---------TTAAATAAAATATACAATTTTCCT
ACAAATTTAATTACATTACTACTAATTAATTATTTATTTCTTACTTTATTAGTAACAGTA
AAAATTACAAAAAAATTTTATGGACCATTACGGCCAATAAAT--------------TAAT
AATTATTTATTAATTATTTTT-------------------TTTTATTT----------AT
AATTATTAATAAAAATAATTTTATTTTTTATA---------------GTTTTAGTAATTT
ATAAT-------------------GAAATAATAATTTT-AATTATAGTGTATT-AGTATT
TTAAAAG--AATATTGAAA----TAA----TTTGAAAAATTTTTAATTTTTAAGAAAATT
T--------AATTTATT-GTACCTTGT---GTATCAGGGT----TTATTAAA--------
-TA-ATAAATTAT-------------TATAATAATTTTTCTCGAA--TTTTAAAGAT---
--------TTA---ATTA-TATAT--AAAAGTTATTGTGGAATA----ACTATTTTAAAT
ATGTAATTAG-AAATGAAATGTTAATCGTTTTAAAATATAT--CTAGTTTTTTAAGAAAT
GAATTTAATTTAGCTTAT-TTATTTT---ATTAAGTTAATTTTT----------------
TAATTTA-----------------------------------------------------
----------ATAA---------TTAAATAAAGTAATATTTTAAGGG--ATGAGCTTTAA
AATAAAATTTTATATTTTTTA---------------------------------------
---------------TAATTTTTAAA---------TAAATATAAGCTTAAAAATAGCTAT
TATTAATAAATTTGT------TATAATTT------ATTT-TTTA-TAAAAAATTATTTAA
TTTA------A---ATTAAATT--ATTTATTAAAATTTAAA-TTTTAAT-AATAAAAATT
TAGTAATTATGATAAAATTAGTATATAAATT-T-AT------------------------
----------ATAAAGTAATTAATTTGAT----------------------AGGTTTTAA
TGAAGAATTCGGCAAA---------------TTAAATA-TATTCACCTGTTTAACAAAAA
CATGTCTTTTTGTATT--TTATTTAAAGTCTAGCCTGCCCACTGAG---------TTTTA
AAGGGCCGCGGTATTTTGACCGTGCGAAGGTAGCATAATCAATAGTCTTTTAATTGAA-G
GCTGGTATGAATGGTTGAATGAGATATATACTGTTTTTTTAAAATT-TATATAGAACTTT
[truncated: 33,948 more chars]
