# Supplementary material for: Characterization of the mitochondrial genome of Arge bella Wei & Du sp. nov. (Hymenoptera: Argidae)
Source: PeerJ. 2018 Dec 21;6:e6131. doi: 10.7717/peerj.6131 (PMC6305119; doi:10.7717/peerj.6131)
Supplement: Supplemental Information 4 [file peerj-06-6131-s004.fas]

#nexus
begin sets;
	charset Subset1 = 7273-7632 1-696;
	charset Subset2 = 697-891;
	charset Subset3 = 892-2457;
	charset Subset4 = 2458-3150;
	charset Subset5 = 3151-3978;
	charset Subset6 = 3979-5130;
	charset Subset7 = 5131-6096;
	charset Subset8 = 6097-7272;
	charset Subset9 = 7633-7938;
	charset Subset10 = 9355-11127 7939-9354;
	charset Subset11 = 11128-11748;
	charset Subset12 = 11749-13652;
	charset Subset13 = 13653-15130;
end;
